# Supplementary material for: The annotation of genomic dataset sequences of the sugar beet root maggot Tetanops myopaeformis, TmSBRM_v1.0
Source: Data Brief. 2024 Jul 9;55:110710. doi: 10.1016/j.dib.2024.110710 (PMC11286982; doi:10.1016/j.dib.2024.110710)
Supplement: Supplementary file 1 — Supplemental data 1. Information relating to genome statistics, blast information, functional annotation, blast hit genes, characterized genes, and transposons. [file mmc1.zip]

Archive with 2 entries (2 files):
- SUPP TABLE 1-functional annotation full table excel.xlsx
- TABLE 2_V2.xlsx
