# Supplementary material for: The annotation of genomic dataset sequences of the sugar beet root maggot Tetanops myopaeformis, TmSBRM_v1.0
Source: Data Brief. 2024 Jul 9;55:110710. doi: 10.1016/j.dib.2024.110710 (PMC11286982; doi:10.1016/j.dib.2024.110710)
Supplement: Supplementary file 1 — Supplemental data 1. Information relating to genome statistics, blast information, functional annotation, blast hit genes, characterized genes, and transposons. [file mmc1.zip › SUPP TABLE 1-functional annotation full table excel.xlsx]

## Sheet: Genome statistics
Statistics of gene information
% GC content	0.422
Min sequence length	193
Max sequence length	110084
average length	612.8
Total number of sequences	28276

## Sheet: Blast information
Using protein sequences with blast against swiss prot+ nr										not included in total
Total genes		28276				interpro and blasted		237	interpro and blasted	1.16657
Blast hit		21206				interpro, blasted,mapped		2398	interpro, blasted,mapped	11.8035
interpro, No blast hit	25.0035	7070				interpro,blasted,mapped ,annotated		318	interpro,blasted,mapped ,annotated	1.56527
Blast hit(uncharacterized+ hypothetical)	3.14755	890				interpro,blasted,mapped ,go-slim		17363	interpro,blasted,mapped ,go-slim	85.4647
Blast hit(Characterized genes )	71.8489	20316				Total		20316
						0

## Sheet: functional annotation full tabl
	Tags	SeqName	Description	Length	#Hits	e-Value	sim mean	#GO	GO IDs	GO Names	Enzyme Codes	Enzyme Names	InterPro IDs	InterPro GO IDs	InterPro GO Names
TRUE	[INTERPRO, NO-BLAST]	g4	---NA---	297									IPR005312 (PFAM); PTHR47331 (PANTHER)	no GO terms	no GO terms
TRUE	[INTERPRO, NO-BLAST]	g6	---NA---	553									IPR040676 (PFAM); G3DSA:1.10.340.70 (GENE3D); IPR041588 (PFAM); IPR036397 (G3DSA:3.30.420.GENE3D); PTHR22955 (PANTHER); IPR001584 (PROSITE_PROFILES); IPR012337 (SUPERFAMILY)	P:GO:0015074; F:GO:0003676	P:DNA integration; F:nucleic acid binding
TRUE	[INTERPRO, NO-BLAST]	g12	---NA---	391									IPR008042 (PFAM); PTHR22955 (PANTHER); IPR043502 (SUPERFAMILY)	no GO terms	no GO terms
TRUE	[INTERPRO, NO-BLAST]	g14	---NA---	294									no IPS match	no IPS match	no IPS match
TRUE	[INTERPRO, NO-BLAST]	g25	---NA---	430									Coil (COILS); IPR001507 (SMART); IPR042235 (G3DSA:2.60.40.GENE3D); PTHR47327 (PANTHER); IPR001507 (PROSITE_PROFILES); SignalP-TM (SIGNALP_GRAM_POSITIVE); SignalP-noTM (SIGNALP_EUK); SignalP-noTM (SIGNALP_GRAM_NEGATIVE)	no GO terms	no GO terms
TRUE	[INTERPRO, NO-BLAST]	g27	---NA---	155									no IPS match	no IPS match	no IPS match
TRUE	[INTERPRO, NO-BLAST]	g29	---NA---	255									IPR005312 (PFAM)	no GO terms	no GO terms
TRUE	[INTERPRO, NO-BLAST]	g30	---NA---	194									no IPS match	no IPS match	no IPS match
TRUE	[INTERPRO, NO-BLAST]	g33	---NA---	465									IPR036397 (G3DSA:3.30.420.GENE3D); IPR040676 (PFAM); IPR041588 (PFAM); G3DSA:1.10.340.70 (GENE3D); PTHR22955 (PANTHER); IPR001584 (PROSITE_PROFILES); IPR012337 (SUPERFAMILY)	P:GO:0015074; F:GO:0003676	P:DNA integration; F:nucleic acid binding
TRUE	[INTERPRO, NO-BLAST]	g34	---NA---	375									IPR001878 (PROSITE_PROFILES)	F:GO:0003676; F:GO:0008270	F:nucleic acid binding; F:zinc ion binding
TRUE	[INTERPRO, NO-BLAST]	g36	---NA---	129									Coil (COILS)	no GO terms	no GO terms
TRUE	[INTERPRO, NO-BLAST]	g41	---NA---	304									IPR009882 (PFAM); TMhelix (TMHMM)	no GO terms	no GO terms
TRUE	[INTERPRO, NO-BLAST]	g42	---NA---	265									Coil (COILS); IPR009882 (PFAM)	no GO terms	no GO terms
TRUE	[INTERPRO, NO-BLAST]	g43	---NA---	265									Coil (COILS); IPR009882 (PFAM)	no GO terms	no GO terms
TRUE	[INTERPRO, BLASTED]	g45	PUTATIVE PSEUDOGENE: RecName: Full=Putative uncharacterized transposon-derived protein F52C9.6 [Caenorhabditis elegans]	263	1	1.13677E-9	44.03						PTHR47027 (PANTHER)	no GO terms	no GO terms
TRUE	[INTERPRO, NO-BLAST]	g49	---NA---	170									no IPS match	no IPS match	no IPS match
TRUE	[INTERPRO, NO-BLAST]	g50	---NA---	170									no IPS match	no IPS match	no IPS match
TRUE	[INTERPRO, NO-BLAST]	g51	---NA---	170									no IPS match	no IPS match	no IPS match
TRUE	[INTERPRO, NO-BLAST]	g54	---NA---	617									Coil (COILS); Coil (COILS); Coil (COILS); PTHR18947 (PANTHER); TMhelix (TMHMM)	P:GO:0030705; P:GO:0031122; F:GO:0008017; F:GO:0051959; C:GO:0005737; C:GO:0005813	P:cytoskeleton-dependent intracellular transport; P:cytoplasmic microtubule organization; F:microtubule binding; F:dynein light intermediate chain binding; C:cytoplasm; C:centrosome
TRUE	[INTERPRO, NO-BLAST]	g57	---NA---	692									IPR005312 (PFAM); IPR036691 (G3DSA:3.60.10.GENE3D); IPR008737 (PFAM); PTHR22955 (PANTHER); IPR036691 (SUPERFAMILY)	no GO terms	no GO terms
TRUE	[INTERPRO, NO-BLAST]	g59	---NA---	84									IPR024512 (PFAM); SignalP-noTM (SIGNALP_EUK)	no GO terms	no GO terms
TRUE	[INTERPRO, NO-BLAST]	g60	---NA---	334									IPR005312 (PFAM)	no GO terms	no GO terms
TRUE	[INTERPRO, NO-BLAST]	g61	---NA---	438									no IPS match	no IPS match	no IPS match
TRUE	[INTERPRO, NO-BLAST]	g62	---NA---	508									TMhelix (TMHMM); TMhelix (TMHMM)	no GO terms	no GO terms
TRUE	[INTERPRO, NO-BLAST]	g63	---NA---	268									PTHR47326 (PANTHER)	no GO terms	no GO terms
TRUE	[INTERPRO, NO-BLAST]	g70	---NA---	112									IPR000477 (PFAM); PTHR33481 (PANTHER); IPR000477 (PROSITE_PROFILES); IPR043502 (SUPERFAMILY)	no GO terms	no GO terms
TRUE	[INTERPRO, NO-BLAST]	g75	---NA---	667									IPR036691 (G3DSA:3.60.10.GENE3D); IPR036397 (G3DSA:3.30.420.GENE3D); IPR031961 (PFAM); IPR036691 (SUPERFAMILY)	F:GO:0003676	F:nucleic acid binding
TRUE	[INTERPRO, BLASTED]	g80	PUTATIVE PSEUDOGENE: RecName: Full=Putative uncharacterized transposon-derived protein F52C9.6 [Caenorhabditis elegans]	409	1	5.48154E-11	52.23						IPR000477 (PFAM); PTHR47027 (PANTHER); IPR000477 (PROSITE_PROFILES); cd01650 (CDD); IPR043502 (SUPERFAMILY)	no GO terms	no GO terms
TRUE	[INTERPRO, NO-BLAST]	g81	---NA---	98									no IPS match	no IPS match	no IPS match
TRUE	[INTERPRO, NO-BLAST]	g85	---NA---	155									TMhelix (TMHMM)	no GO terms	no GO terms
TRUE	[INTERPRO, NO-BLAST]	g88	---NA---	200									IPR007588 (PFAM); G3DSA:2.20.25.240 (GENE3D)	no GO terms	no GO terms
TRUE	[INTERPRO, NO-BLAST]	g89	---NA---	148									no IPS match	no IPS match	no IPS match
TRUE	[INTERPRO, NO-BLAST]	g90	---NA---	206									IPR007588 (PFAM); G3DSA:2.20.25.240 (GENE3D)	no GO terms	no GO terms
TRUE	[INTERPRO, NO-BLAST]	g91	---NA---	82									IPR007588 (PFAM); G3DSA:2.20.25.240 (GENE3D)	no GO terms	no GO terms
TRUE	[INTERPRO, NO-BLAST]	g92	---NA---	318									G3DSA:2.20.25.240 (GENE3D); IPR007588 (PFAM)	no GO terms	no GO terms
TRUE	[INTERPRO, NO-BLAST]	g95	---NA---	270									G3DSA:2.20.25.240 (GENE3D); IPR007588 (PFAM)	no GO terms	no GO terms
TRUE	[INTERPRO, NO-BLAST]	g97	---NA---	97									IPR036397 (G3DSA:3.30.420.GENE3D)	F:GO:0003676	F:nucleic acid binding
TRUE	[INTERPRO, NO-BLAST]	g102	---NA---	278									PTHR47027 (PANTHER)	no GO terms	no GO terms
TRUE	[INTERPRO, NO-BLAST]	g111	---NA---	766									IPR025741 (PFAM); IPR025740 (PANTHER)	no GO terms	no GO terms
TRUE	[INTERPRO, NO-BLAST]	g112	---NA---	129									SignalP-noTM (SIGNALP_EUK); SignalP-TM (SIGNALP_GRAM_NEGATIVE)	no GO terms	no GO terms
TRUE	[INTERPRO, NO-BLAST]	g113	---NA---	766									IPR025741 (PFAM); IPR025740 (PANTHER)	no GO terms	no GO terms
TRUE	[INTERPRO, NO-BLAST]	g114	---NA---	129									SignalP-noTM (SIGNALP_EUK); SignalP-TM (SIGNALP_GRAM_NEGATIVE)	no GO terms	no GO terms
TRUE	[INTERPRO, NO-BLAST]	g117	---NA---	153									IPR036397 (G3DSA:3.30.420.GENE3D); IPR002156 (PROSITE_PROFILES); IPR012337 (SUPERFAMILY)	F:GO:0003676; F:GO:0004523	F:nucleic acid binding; F:RNA-DNA hybrid ribonuclease activity
TRUE	[INTERPRO, NO-BLAST]	g119	---NA---	1107									Coil (COILS); Coil (COILS); G3DSA:6.10.250.1820 (GENE3D)	no GO terms	no GO terms
TRUE	[INTERPRO, NO-BLAST]	g120	---NA---	95									no IPS match	no IPS match	no IPS match
TRUE	[INTERPRO, NO-BLAST]	g121	---NA---	80									no IPS match	no IPS match	no IPS match
TRUE	[INTERPRO, BLASTED]	g122	PUTATIVE PSEUDOGENE: RecName: Full=Putative uncharacterized transposon-derived protein F52C9.6 [Caenorhabditis elegans]	395	1	1.06066E-14	45.52						IPR000477 (PFAM); PTHR47027 (PANTHER); cd01650 (CDD); IPR043502 (SUPERFAMILY)	no GO terms	no GO terms
TRUE	[INTERPRO, NO-BLAST]	g123	---NA---	74									no IPS match	no IPS match	no IPS match
TRUE	[INTERPRO, NO-BLAST]	g126	---NA---	122									IPR036397 (G3DSA:3.30.420.GENE3D); IPR002156 (PFAM); IPR012337 (SUPERFAMILY)	F:GO:0003676; F:GO:0004523	F:nucleic acid binding; F:RNA-DNA hybrid ribonuclease activity
TRUE	[INTERPRO, BLASTED]	g129	PUTATIVE PSEUDOGENE: RecName: Full=Putative uncharacterized transposon-derived protein F52C9.6 [Caenorhabditis elegans]	315	1	2.31032E-16	45.9						IPR000477 (PFAM); PTHR47027 (PANTHER); IPR000477 (PROSITE_PROFILES); IPR043502 (SUPERFAMILY)	no GO terms	no GO terms
TRUE	[INTERPRO, NO-BLAST]	g136	---NA---	389									SignalP-noTM (SIGNALP_EUK); SignalP-TM (SIGNALP_GRAM_POSITIVE); SignalP-noTM (SIGNALP_GRAM_NEGATIVE)	no GO terms	no GO terms
TRUE	[INTERPRO, NO-BLAST]	g139	---NA---	150									TMhelix (TMHMM); TMhelix (TMHMM); TMhelix (TMHMM); TMhelix (TMHMM)	no GO terms	no GO terms
TRUE	[INTERPRO, NO-BLAST]	g141	---NA---	134									IPR032135 (PFAM)	no GO terms	no GO terms
TRUE	[INTERPRO, BLASTED]	g142	PUTATIVE PSEUDOGENE: RecName: Full=Putative uncharacterized transposon-derived protein F52C9.6 [Caenorhabditis elegans]	286	1	5.07476E-19	46.27						PTHR47027 (PANTHER); IPR000477 (PROSITE_PROFILES)	no GO terms	no GO terms
TRUE	[INTERPRO, NO-BLAST]	g143	---NA---	92									no IPS match	no IPS match	no IPS match
TRUE	[INTERPRO, NO-BLAST]	g145	---NA---	90									no IPS match	no IPS match	no IPS match
TRUE	[INTERPRO, NO-BLAST]	g147	---NA---	390									IPR032056 (PFAM)	no GO terms	no GO terms
TRUE	[INTERPRO, NO-BLAST]	g148	---NA---	203									no IPS match	no IPS match	no IPS match
TRUE	[INTERPRO, NO-BLAST]	g149	---NA---	2530									Coil (COILS); Coil (COILS); Coil (COILS); IPR001878 (SMART); G3DSA:4.10.60.10 (GENE3D); IPR040676 (PFAM); IPR005312 (PFAM); IPR008042 (PFAM); IPR008737 (PFAM); IPR036397 (G3DSA:3.30.420.GENE3D); PTHR22955 (PANTHER); IPR001584 (PROSITE_PROFILES); cd01644 (CDD); IPR043502 (SUPERFAMILY); IPR043502 (SUPERFAMILY); IPR012337 (SUPERFAMILY)	P:GO:0015074; F:GO:0003676; F:GO:0008270	P:DNA integration; F:nucleic acid binding; F:zinc ion binding
TRUE	[INTERPRO, NO-BLAST]	g154	---NA---	663									IPR008737 (PFAM); IPR005312 (PFAM); PTHR22955 (PANTHER); IPR043502 (SUPERFAMILY)	no GO terms	no GO terms
TRUE	[INTERPRO, NO-BLAST]	g155	---NA---	136									IPR036397 (G3DSA:3.30.420.GENE3D); IPR002156 (PFAM); IPR002156 (PROSITE_PROFILES); cd09276 (CDD); IPR012337 (SUPERFAMILY)	F:GO:0003676; F:GO:0004523	F:nucleic acid binding; F:RNA-DNA hybrid ribonuclease activity
TRUE	[INTERPRO, NO-BLAST]	g157	---NA---	515									IPR036691 (G3DSA:3.60.10.GENE3D); IPR031961 (PFAM); IPR036691 (SUPERFAMILY)	no GO terms	no GO terms
TRUE	[INTERPRO, NO-BLAST]	g160	---NA---	139									Coil (COILS)	no GO terms	no GO terms
TRUE	[INTERPRO, NO-BLAST]	g167	---NA---	70									no IPS match	no IPS match	no IPS match
TRUE	[INTERPRO, NO-BLAST]	g179	---NA---	199									PTHR22955 (PANTHER); IPR043502 (SUPERFAMILY)	no GO terms	no GO terms
TRUE	[INTERPRO, NO-BLAST]	g180	---NA---	116									no IPS match	no IPS match	no IPS match
TRUE	[INTERPRO, NO-BLAST]	g181	---NA---	276									no IPS match	no IPS match	no IPS match
TRUE	[INTERPRO, NO-BLAST]	g184	---NA---	139									Coil (COILS)	no GO terms	no GO terms
TRUE	[INTERPRO, NO-BLAST]	g186	---NA---	139									Coil (COILS)	no GO terms	no GO terms
TRUE	[INTERPRO, NO-BLAST]	g199	---NA---	741									TMhelix (TMHMM); TMhelix (TMHMM); TMhelix (TMHMM); TMhelix (TMHMM); TMhelix (TMHMM); TMhelix (TMHMM); TMhelix (TMHMM); TMhelix (TMHMM); TMhelix (TMHMM); TMhelix (TMHMM); TMhelix (TMHMM)	no GO terms	no GO terms
TRUE	[INTERPRO, NO-BLAST]	g200	---NA---	303									no IPS match	no IPS match	no IPS match
TRUE	[INTERPRO, NO-BLAST]	g201	---NA---	137									no IPS match	no IPS match	no IPS match
TRUE	[INTERPRO, NO-BLAST]	g205	---NA---	430									no IPS match	no IPS match	no IPS match
TRUE	[INTERPRO, NO-BLAST]	g208	---NA---	89									SignalP-TM (SIGNALP_GRAM_POSITIVE); SignalP-TM (SIGNALP_EUK); TMhelix (TMHMM)	no GO terms	no GO terms
TRUE	[INTERPRO, NO-BLAST]	g209	---NA---	170									IPR036397 (G3DSA:3.30.420.GENE3D); PTHR23022 (PANTHER)	F:GO:0003676	F:nucleic acid binding
TRUE	[INTERPRO, NO-BLAST]	g211	---NA---	876									IPR029526 (PFAM); IPR036397 (G3DSA:3.30.420.GENE3D); IPR031961 (PFAM); PTHR46060 (PANTHER)	F:GO:0003676	F:nucleic acid binding
TRUE	[INTERPRO, NO-BLAST]	g216	---NA---	503									Coil (COILS)	no GO terms	no GO terms
TRUE	[INTERPRO, NO-BLAST]	g219	---NA---	73									SignalP-noTM (SIGNALP_EUK)	no GO terms	no GO terms
TRUE	[INTERPRO, NO-BLAST]	g230	---NA---	2030									IPR040676 (PFAM); IPR008737 (PFAM); IPR021109 (G3DSA:2.40.70.GENE3D); IPR008042 (PFAM); IPR005312 (PFAM); IPR036397 (G3DSA:3.30.420.GENE3D); PTHR22955 (PANTHER); IPR001995 (PROSITE_PROFILES); IPR001584 (PROSITE_PROFILES); cd01644 (CDD); IPR043502 (SUPERFAMILY); IPR012337 (SUPERFAMILY)	P:GO:0006508; P:GO:0015074; F:GO:0003676; F:GO:0004190	P:proteolysis; P:DNA integration; F:nucleic acid binding; F:aspartic-type endopeptidase activity
TRUE	[INTERPRO, NO-BLAST]	g231	---NA---	128									IPR036397 (G3DSA:3.30.420.GENE3D)	F:GO:0003676	F:nucleic acid binding
TRUE	[INTERPRO, NO-BLAST]	g232	---NA---	232									IPR043502 (SUPERFAMILY)	no GO terms	no GO terms
TRUE	[INTERPRO, NO-BLAST]	g238	---NA---	81									no IPS match	no IPS match	no IPS match
TRUE	[INTERPRO, NO-BLAST]	g239	---NA---	161									IPR005135 (PFAM); IPR036691 (G3DSA:3.60.10.GENE3D); IPR036691 (SUPERFAMILY)	F:GO:0003824	F:catalytic activity
TRUE	[INTERPRO, NO-BLAST]	g241	---NA---	273									IPR036397 (G3DSA:3.30.420.GENE3D); IPR036397 (G3DSA:3.30.420.GENE3D); cd09276 (CDD); IPR012337 (SUPERFAMILY)	F:GO:0003676	F:nucleic acid binding
TRUE	[INTERPRO, NO-BLAST]	g243	---NA---	821									Coil (COILS); Coil (COILS); IPR044779 (PANTHER); SignalP-TM (SIGNALP_GRAM_POSITIVE); SignalP-noTM (SIGNALP_EUK); TMhelix (TMHMM)	F:GO:0003713	F:transcription coactivator activity
TRUE	[INTERPRO, NO-BLAST]	g244	---NA---	862									SignalP-TM (SIGNALP_GRAM_POSITIVE)	no GO terms	no GO terms
TRUE	[INTERPRO, NO-BLAST]	g251	---NA---	686									IPR031961 (PFAM); IPR036691 (G3DSA:3.60.10.GENE3D); IPR036691 (G3DSA:3.60.10.GENE3D); IPR005135 (PFAM); IPR036691 (SUPERFAMILY); IPR036691 (SUPERFAMILY)	F:GO:0003824	F:catalytic activity
TRUE	[INTERPRO, NO-BLAST]	g256	---NA---	174									IPR036388 (G3DSA:1.10.10.GENE3D); PF13384 (PFAM); IPR002492 (PFAM); PTHR23022 (PANTHER); IPR009057 (SUPERFAMILY)	P:GO:0006313; P:GO:0015074; F:GO:0003677	P:DNA transposition; P:DNA integration; F:DNA binding
TRUE	[INTERPRO, NO-BLAST]	g257	---NA---	674									PTHR20916 (PANTHER)	no GO terms	no GO terms
TRUE	[INTERPRO, NO-BLAST]	g260	---NA---	206									IPR022730 (PFAM); IPR036397 (G3DSA:3.30.420.GENE3D); cd09276 (CDD); IPR012337 (SUPERFAMILY)	F:GO:0003676	F:nucleic acid binding
TRUE	[INTERPRO, NO-BLAST]	g263	---NA---	1756									IPR008042 (PFAM); IPR005312 (PFAM); IPR036397 (G3DSA:3.30.420.GENE3D); IPR036397 (G3DSA:3.30.420.GENE3D); IPR040676 (PFAM); PTHR22955 (PANTHER); IPR001584 (PROSITE_PROFILES); cd01644 (CDD); IPR012337 (SUPERFAMILY); IPR043502 (SUPERFAMILY)	P:GO:0015074; F:GO:0003676	P:DNA integration; F:nucleic acid binding
TRUE	[INTERPRO, NO-BLAST]	g264	---NA---	939									IPR008042 (PFAM); IPR036397 (G3DSA:3.30.420.GENE3D); IPR041588 (PFAM); IPR040676 (PFAM); PTHR22955 (PANTHER); IPR001584 (PROSITE_PROFILES); IPR043502 (SUPERFAMILY); IPR012337 (SUPERFAMILY)	P:GO:0015074; F:GO:0003676	P:DNA integration; F:nucleic acid binding
TRUE	[INTERPRO, NO-BLAST]	g266	---NA---	628									Coil (COILS); IPR036691 (G3DSA:3.60.10.GENE3D); IPR005135 (PFAM); IPR031961 (PFAM); IPR036691 (SUPERFAMILY)	F:GO:0003824	F:catalytic activity
TRUE	[INTERPRO, NO-BLAST]	g268	---NA---	582									IPR040676 (PFAM); IPR036397 (G3DSA:3.30.420.GENE3D); IPR008737 (PFAM); PTHR22955 (PANTHER); IPR043502 (SUPERFAMILY)	F:GO:0003676	F:nucleic acid binding
TRUE	[INTERPRO, NO-BLAST]	g281	---NA---	496									no IPS match	no IPS match	no IPS match
TRUE	[INTERPRO, NO-BLAST]	g282	---NA---	329									no IPS match	no IPS match	no IPS match
TRUE	[INTERPRO, NO-BLAST]	g283	---NA---	496									no IPS match	no IPS match	no IPS match
TRUE	[INTERPRO, NO-BLAST]	g287	---NA---	237									no IPS match	no IPS match	no IPS match
TRUE	[INTERPRO, NO-BLAST]	g298	---NA---	299									no IPS match	no IPS match	no IPS match
TRUE	[INTERPRO, NO-BLAST]	g306	---NA---	127									IPR005312 (PFAM)	no GO terms	no GO terms
TRUE	[INTERPRO, NO-BLAST]	g308	---NA---	1143									Coil (COILS); IPR005312 (PFAM); IPR000477 (PFAM); PTHR47331 (PANTHER); cd01644 (CDD); IPR043502 (SUPERFAMILY)	no GO terms	no GO terms
TRUE	[INTERPRO, NO-BLAST]	g309	---NA---	424									IPR036691 (G3DSA:3.60.10.GENE3D); IPR036397 (G3DSA:3.30.420.GENE3D); IPR036691 (SUPERFAMILY); IPR012337 (SUPERFAMILY)	F:GO:0003676	F:nucleic acid binding
TRUE	[INTERPRO, NO-BLAST]	g315	---NA---	798									IPR031961 (PFAM); IPR036691 (G3DSA:3.60.10.GENE3D); IPR036691 (SUPERFAMILY)	no GO terms	no GO terms
TRUE	[INTERPRO, NO-BLAST]	g325	---NA---	130									TMhelix (TMHMM)	no GO terms	no GO terms
TRUE	[INTERPRO, NO-BLAST]	g328	---NA---	112									IPR040676 (PFAM); PTHR22955 (PANTHER)	no GO terms	no GO terms
TRUE	[INTERPRO, NO-BLAST]	g330	---NA---	99									no IPS match	no IPS match	no IPS match
TRUE	[INTERPRO, NO-BLAST]	g332	---NA---	138									SSF141571 (SUPERFAMILY)	no GO terms	no GO terms
TRUE	[INTERPRO, NO-BLAST]	g333	---NA---	430									SignalP-noTM (SIGNALP_EUK)	no GO terms	no GO terms
TRUE	[INTERPRO, NO-BLAST]	g334	---NA---	440									SignalP-noTM (SIGNALP_EUK); SignalP-TM (SIGNALP_GRAM_POSITIVE); SignalP-noTM (SIGNALP_GRAM_NEGATIVE)	no GO terms	no GO terms
TRUE	[INTERPRO, NO-BLAST]	g338	---NA---	248									IPR006578 (SMART); IPR006578 (PFAM); PTHR21505 (PANTHER); IPR006578 (PROSITE_PROFILES)	no GO terms	no GO terms
TRUE	[INTERPRO, NO-BLAST]	g345	---NA---	333									IPR006631 (SMART); IPR006631 (PFAM); PTHR21398 (PANTHER); SignalP-noTM (SIGNALP_EUK); SignalP-TM (SIGNALP_GRAM_POSITIVE)	no GO terms	no GO terms
TRUE	[INTERPRO, NO-BLAST]	g355	---NA---	473									IPR000477 (PFAM); PTHR47027 (PANTHER); cd01650 (CDD); IPR043502 (SUPERFAMILY)	no GO terms	no GO terms
TRUE	[INTERPRO, BLASTED]	g358	PUTATIVE PSEUDOGENE: RecName: Full=Putative uncharacterized transposon-derived protein F52C9.6 [Caenorhabditis elegans]	398	1	2.89537E-4	52.87						IPR000477 (PFAM); PTHR47027 (PANTHER); IPR000477 (PROSITE_PROFILES); cd01650 (CDD); IPR043502 (SUPERFAMILY)	no GO terms	no GO terms
TRUE	[INTERPRO, NO-BLAST]	g360	---NA---	301									Coil (COILS); Coil (COILS); IPR025259 (PFAM); IPR045323 (PANTHER)	no GO terms	no GO terms
TRUE	[INTERPRO, NO-BLAST]	g364	---NA---	333									IPR002156 (PFAM); IPR036397 (G3DSA:3.30.420.GENE3D); PTHR10642 (PANTHER); IPR002156 (PROSITE_PROFILES); cd09276 (CDD); IPR012337 (SUPERFAMILY)	P:GO:0043137; P:GO:0090502; F:GO:0003676; F:GO:0004523	P:DNA replication, removal of RNA primer; P:obsolete RNA phosphodiester bond hydrolysis, endonucleolytic; F:nucleic acid binding; F:RNA-DNA hybrid ribonuclease activity
TRUE	[INTERPRO, NO-BLAST]	g366	---NA---	2596									Coil (COILS); Coil (COILS); Coil (COILS); Coil (COILS); PTHR24216 (PANTHER); TMhelix (TMHMM)	no GO terms	no GO terms
TRUE	[INTERPRO, NO-BLAST]	g367	---NA---	1172									Coil (COILS)	no GO terms	no GO terms
TRUE	[INTERPRO, NO-BLAST]	g370	---NA---	123									SSF141571 (SUPERFAMILY); TMhelix (TMHMM); TMhelix (TMHMM); TMhelix (TMHMM)	no GO terms	no GO terms
TRUE	[INTERPRO, NO-BLAST]	g376	---NA---	314									IPR002156 (PFAM); IPR036397 (G3DSA:3.30.420.GENE3D); IPR002156 (PROSITE_PROFILES); cd09276 (CDD); IPR012337 (SUPERFAMILY)	F:GO:0003676; F:GO:0004523	F:nucleic acid binding; F:RNA-DNA hybrid ribonuclease activity
TRUE	[INTERPRO, NO-BLAST]	g378	---NA---	133									IPR031961 (PFAM)	no GO terms	no GO terms
TRUE	[INTERPRO, NO-BLAST]	g381	---NA---	99									no IPS match	no IPS match	no IPS match
TRUE	[INTERPRO, NO-BLAST]	g389	---NA---	549									Coil (COILS); PTHR47027 (PANTHER); IPR036691 (SUPERFAMILY)	no GO terms	no GO terms
TRUE	[INTERPRO, NO-BLAST]	g393	---NA---	266									IPR011701 (PFAM); IPR036259 (G3DSA:1.20.1250.GENE3D); PTHR23511 (PANTHER); IPR036259 (SUPERFAMILY); TMhelix (TMHMM); TMhelix (TMHMM); TMhelix (TMHMM); TMhelix (TMHMM); TMhelix (TMHMM); TMhelix (TMHMM)	P:GO:0055085; F:GO:0022857; C:GO:0016020	P:transmembrane transport; F:transmembrane transporter activity; C:membrane
TRUE	[INTERPRO, NO-BLAST]	g395	---NA---	226									TMhelix (TMHMM); TMhelix (TMHMM)	no GO terms	no GO terms
TRUE	[INTERPRO, NO-BLAST]	g399	---NA---	119									no IPS match	no IPS match	no IPS match
TRUE	[INTERPRO, BLASTED]	g402	PUTATIVE PSEUDOGENE: RecName: Full=Putative uncharacterized transposon-derived protein F52C9.6 [Caenorhabditis elegans]	227	1	5.70981E-9	45.87						PTHR47027 (PANTHER)	no GO terms	no GO terms
TRUE	[INTERPRO, NO-BLAST]	g404	---NA---	324									IPR031961 (PFAM)	no GO terms	no GO terms
TRUE	[INTERPRO, NO-BLAST]	g409	---NA---	600									IPR005312 (PFAM); PTHR47331 (PANTHER); IPR043502 (SUPERFAMILY)	no GO terms	no GO terms
TRUE	[INTERPRO, NO-BLAST]	g415	---NA---	481									Coil (COILS); IPR031961 (PFAM)	no GO terms	no GO terms
TRUE	[INTERPRO, NO-BLAST]	g418	---NA---	783									Coil (COILS)	no GO terms	no GO terms
TRUE	[INTERPRO, NO-BLAST]	g419	---NA---	304									IPR031961 (PFAM)	no GO terms	no GO terms
TRUE	[INTERPRO, NO-BLAST]	g431	---NA---	1332									Coil (COILS); Coil (COILS); Coil (COILS); IPR048385 (PFAM)	no GO terms	no GO terms
TRUE	[INTERPRO, NO-BLAST]	g433	---NA---	449									IPR029201 (PFAM); PTHR39947 (PANTHER); TMhelix (TMHMM); TMhelix (TMHMM); TMhelix (TMHMM); TMhelix (TMHMM)	no GO terms	no GO terms
TRUE	[INTERPRO, NO-BLAST]	g436	---NA---	105									no IPS match	no IPS match	no IPS match
TRUE	[INTERPRO, NO-BLAST]	g441	---NA---	153									IPR036397 (G3DSA:3.30.420.GENE3D); PTHR46060 (PANTHER)	F:GO:0003676	F:nucleic acid binding
TRUE	[INTERPRO, NO-BLAST]	g445	---NA---	265									Coil (COILS); IPR009882 (PFAM)	no GO terms	no GO terms
TRUE	[INTERPRO, NO-BLAST]	g446	---NA---	304									IPR009882 (PFAM); TMhelix (TMHMM)	no GO terms	no GO terms
TRUE	[INTERPRO, NO-BLAST]	g447	---NA---	304									IPR009882 (PFAM); TMhelix (TMHMM)	no GO terms	no GO terms
TRUE	[INTERPRO, NO-BLAST]	g450	---NA---	545									IPR031961 (PFAM)	no GO terms	no GO terms
TRUE	[INTERPRO, NO-BLAST]	g453	---NA---	213									IPR031961 (PFAM)	no GO terms	no GO terms
TRUE	[INTERPRO, NO-BLAST]	g455	---NA---	288									Coil (COILS)	no GO terms	no GO terms
TRUE	[INTERPRO, NO-BLAST]	g459	---NA---	86									no IPS match	no IPS match	no IPS match
TRUE	[INTERPRO, NO-BLAST]	g460	---NA---	312									no IPS match	no IPS match	no IPS match
TRUE	[INTERPRO, NO-BLAST]	g461	---NA---	262									IPR002156 (PFAM); IPR036397 (G3DSA:3.30.420.GENE3D); PTHR10642 (PANTHER); IPR002156 (PROSITE_PROFILES); cd09276 (CDD); IPR012337 (SUPERFAMILY)	P:GO:0043137; P:GO:0090502; F:GO:0003676; F:GO:0004523	P:DNA replication, removal of RNA primer; P:obsolete RNA phosphodiester bond hydrolysis, endonucleolytic; F:nucleic acid binding; F:RNA-DNA hybrid ribonuclease activity
TRUE	[INTERPRO, NO-BLAST]	g464	---NA---	236									no IPS match	no IPS match	no IPS match
TRUE	[INTERPRO, NO-BLAST]	g479	---NA---	210									IPR002156 (PFAM); IPR036397 (G3DSA:3.30.420.GENE3D); IPR002156 (PROSITE_PROFILES); cd09276 (CDD); IPR012337 (SUPERFAMILY)	F:GO:0003676; F:GO:0004523	F:nucleic acid binding; F:RNA-DNA hybrid ribonuclease activity
TRUE	[INTERPRO, NO-BLAST]	g484	---NA---	192									IPR036397 (G3DSA:3.30.420.GENE3D)	F:GO:0003676	F:nucleic acid binding
TRUE	[INTERPRO, NO-BLAST]	g488	---NA---	214									TMhelix (TMHMM)	no GO terms	no GO terms
TRUE	[INTERPRO, NO-BLAST]	g491	---NA---	144									no IPS match	no IPS match	no IPS match
TRUE	[INTERPRO, NO-BLAST]	g501	---NA---	1064									no IPS match	no IPS match	no IPS match
TRUE	[INTERPRO, NO-BLAST]	g506	---NA---	119									no IPS match	no IPS match	no IPS match
TRUE	[INTERPRO, NO-BLAST]	g507	---NA---	119									no IPS match	no IPS match	no IPS match
TRUE	[INTERPRO, NO-BLAST]	g508	---NA---	610									IPR008042 (PFAM); IPR008737 (PFAM); PTHR22955 (PANTHER); IPR043502 (SUPERFAMILY)	no GO terms	no GO terms
TRUE	[INTERPRO, NO-BLAST]	g510	---NA---	124									SignalP-noTM (SIGNALP_EUK)	no GO terms	no GO terms
TRUE	[INTERPRO, NO-BLAST]	g511	---NA---	374									G3DSA:2.20.20.160 (GENE3D)	no GO terms	no GO terms
TRUE	[INTERPRO, NO-BLAST]	g517	---NA---	507									Coil (COILS); PTHR22955 (PANTHER); IPR043502 (SUPERFAMILY)	no GO terms	no GO terms
TRUE	[INTERPRO, NO-BLAST]	g518	---NA---	110									no IPS match	no IPS match	no IPS match
TRUE	[INTERPRO, NO-BLAST]	g520	---NA---	191									no IPS match	no IPS match	no IPS match
TRUE	[INTERPRO, NO-BLAST]	g524	---NA---	96									IPR022730 (PFAM); IPR022730 (PANTHER)	no GO terms	no GO terms
TRUE	[INTERPRO, NO-BLAST]	g525	---NA---	96									IPR022730 (PFAM); IPR022730 (PANTHER)	no GO terms	no GO terms
TRUE	[INTERPRO, NO-BLAST]	g526	---NA---	1669									IPR036397 (G3DSA:3.30.420.GENE3D); IPR008042 (PFAM); IPR008737 (PFAM); IPR040676 (PFAM); IPR021109 (G3DSA:2.40.70.GENE3D); PTHR22955 (PANTHER); IPR001584 (PROSITE_PROFILES); cd00303 (CDD); IPR012337 (SUPERFAMILY); IPR043502 (SUPERFAMILY); TMhelix (TMHMM)	P:GO:0015074; F:GO:0003676	P:DNA integration; F:nucleic acid binding
TRUE	[INTERPRO, NO-BLAST]	g528	---NA---	1215									IPR008737 (PFAM); IPR008042 (PFAM); IPR021109 (G3DSA:2.40.70.GENE3D); PTHR22955 (PANTHER); cd00303 (CDD); IPR043502 (SUPERFAMILY)	no GO terms	no GO terms
TRUE	[INTERPRO, NO-BLAST]	g531	---NA---	380									IPR012674 (G3DSA:2.40.128.GENE3D); IPR012674 (G3DSA:2.40.128.GENE3D); IPR002345 (PANTHER); IPR022272 (PROSITE_PATTERNS); cd00301 (CDD); cd00301 (CDD); SignalP-TM (SIGNALP_GRAM_POSITIVE); SignalP-noTM (SIGNALP_GRAM_NEGATIVE); SignalP-noTM (SIGNALP_EUK); IPR012674 (SUPERFAMILY); IPR012674 (SUPERFAMILY); TMhelix (TMHMM)	F:GO:0036094	F:small molecule binding
TRUE	[INTERPRO, NO-BLAST]	g532	---NA---	622									no IPS match	no IPS match	no IPS match
TRUE	[INTERPRO, NO-BLAST]	g534	---NA---	204									no IPS match	no IPS match	no IPS match
TRUE	[INTERPRO, NO-BLAST]	g546	---NA---	130									no IPS match	no IPS match	no IPS match
TRUE	[INTERPRO, NO-BLAST]	g547	---NA---	971									cd00037 (CDD)	no GO terms	no GO terms
TRUE	[INTERPRO, NO-BLAST]	g562	---NA---	190									Coil (COILS)	no GO terms	no GO terms
TRUE	[INTERPRO, NO-BLAST]	g566	---NA---	511									G3DSA:1.20.1070.10 (GENE3D); PTHR46641 (PANTHER); IPR017452 (PROSITE_PROFILES); cd14978 (CDD); SSF81321 (SUPERFAMILY); TMhelix (TMHMM); TMhelix (TMHMM); TMhelix (TMHMM); TMhelix (TMHMM); TMhelix (TMHMM); TMhelix (TMHMM)	C:GO:0016020	C:membrane
TRUE	[INTERPRO, NO-BLAST]	g574	---NA---	159									no IPS match	no IPS match	no IPS match
TRUE	[INTERPRO, NO-BLAST]	g593	---NA---	831									no IPS match	no IPS match	no IPS match
TRUE	[INTERPRO, NO-BLAST]	g595	---NA---	836									IPR011993 (G3DSA:2.30.29.GENE3D); PTHR21538 (PANTHER); IPR001849 (PROSITE_PROFILES); SSF50729 (SUPERFAMILY)	P:GO:0000281; P:GO:0000915; P:GO:0031106; C:GO:0005826	P:mitotic cytokinesis; P:actomyosin contractile ring assembly; P:septin ring organization; C:actomyosin contractile ring
TRUE	[INTERPRO, NO-BLAST]	g597	---NA---	92									SignalP-noTM (SIGNALP_EUK); SignalP-noTM (SIGNALP_GRAM_NEGATIVE)	no GO terms	no GO terms
TRUE	[INTERPRO, BLASTED]	g601	PUTATIVE PSEUDOGENE: RecName: Full=Putative uncharacterized transposon-derived protein F52C9.6 [Caenorhabditis elegans]	313	1	2.1493E-11	46.53						IPR000477 (PFAM); PTHR47027 (PANTHER); IPR000477 (PROSITE_PROFILES); SignalP-TM (SIGNALP_GRAM_POSITIVE); IPR043502 (SUPERFAMILY)	no GO terms	no GO terms
TRUE	[INTERPRO, NO-BLAST]	g604	---NA---	264									IPR005312 (PFAM)	no GO terms	no GO terms
TRUE	[INTERPRO, NO-BLAST]	g605	---NA---	301									IPR005312 (PFAM)	no GO terms	no GO terms
TRUE	[INTERPRO, NO-BLAST]	g606	---NA---	70									no IPS match	no IPS match	no IPS match
TRUE	[INTERPRO, NO-BLAST]	g608	---NA---	175									IPR012337 (SUPERFAMILY)	no GO terms	no GO terms
TRUE	[INTERPRO, NO-BLAST]	g609	---NA---	140									IPR012337 (SUPERFAMILY)	no GO terms	no GO terms
TRUE	[INTERPRO, NO-BLAST]	g610	---NA---	421									IPR036691 (G3DSA:3.60.10.GENE3D)	no GO terms	no GO terms
TRUE	[INTERPRO, NO-BLAST]	g613	---NA---	225									Coil (COILS); IPR012340 (G3DSA:2.40.50.GENE3D)	no GO terms	no GO terms
TRUE	[INTERPRO, NO-BLAST]	g628	---NA---	138									no IPS match	no IPS match	no IPS match
TRUE	[INTERPRO, BLASTED]	g637	RecName: Full=Retrovirus-related Env polyprotein from transposon gypsy [Drosophila melanogaster]	434	1	1.12697E-108	60.28						IPR009882 (PFAM); TMhelix (TMHMM)	no GO terms	no GO terms
TRUE	[INTERPRO, NO-BLAST]	g638	---NA---	633									IPR005312 (PFAM); IPR021109 (G3DSA:2.40.70.GENE3D); IPR008737 (PFAM); PTHR22955 (PANTHER); cd00303 (CDD)	no GO terms	no GO terms
TRUE	[INTERPRO, BLASTED]	g642	RecName: Full=Retrovirus-related Env polyprotein from transposon gypsy [Drosophila melanogaster]	434	1	1.12697E-108	60.28						IPR009882 (PFAM); TMhelix (TMHMM)	no GO terms	no GO terms
TRUE	[INTERPRO, NO-BLAST]	g643	---NA---	1308									IPR008042 (PFAM); IPR043128 (G3DSA:3.30.70.GENE3D); IPR005312 (PFAM); IPR008737 (PFAM); IPR021109 (G3DSA:2.40.70.GENE3D); IPR000477 (PFAM); PTHR22955 (PANTHER); cd01644 (CDD); cd00303 (CDD); IPR043502 (SUPERFAMILY)	no GO terms	no GO terms
TRUE	[INTERPRO, NO-BLAST]	g644	---NA---	830									IPR036397 (G3DSA:3.30.420.GENE3D); IPR043128 (G3DSA:3.30.70.GENE3D); IPR008042 (PFAM); IPR040676 (PFAM); PTHR22955 (PANTHER); IPR001584 (PROSITE_PROFILES); IPR012337 (SUPERFAMILY); IPR043502 (SUPERFAMILY)	P:GO:0015074; F:GO:0003676	P:DNA integration; F:nucleic acid binding
TRUE	[INTERPRO, NO-BLAST]	g646	---NA---	358									Coil (COILS); IPR036691 (G3DSA:3.60.10.GENE3D); PTHR46670 (PANTHER); IPR036691 (SUPERFAMILY)	no GO terms	no GO terms
TRUE	[INTERPRO, NO-BLAST]	g648	---NA---	360									Coil (COILS); IPR036691 (G3DSA:3.60.10.GENE3D); PTHR46670 (PANTHER); IPR036691 (SUPERFAMILY)	no GO terms	no GO terms
TRUE	[INTERPRO, NO-BLAST]	g649	---NA---	360									Coil (COILS); IPR036691 (G3DSA:3.60.10.GENE3D); PTHR46670 (PANTHER); IPR036691 (SUPERFAMILY)	no GO terms	no GO terms
TRUE	[INTERPRO, NO-BLAST]	g655	---NA---	289									PTHR46409 (PANTHER)	no GO terms	no GO terms
TRUE	[INTERPRO, BLASTED]	g656	PUTATIVE PSEUDOGENE: RecName: Full=Putative uncharacterized transposon-derived protein F52C9.6 [Caenorhabditis elegans]	251	1	1.6872E-12	52.23						IPR000477 (PFAM); PTHR47027 (PANTHER); IPR000477 (PROSITE_PROFILES)	no GO terms	no GO terms
TRUE	[INTERPRO, BLASTED]	g657	PUTATIVE PSEUDOGENE: RecName: Full=Putative uncharacterized transposon-derived protein F52C9.6 [Caenorhabditis elegans]	376	1	2.7473E-13	48.02						IPR036397 (G3DSA:3.30.420.GENE3D); PTHR47027 (PANTHER); IPR000477 (PROSITE_PROFILES)	F:GO:0003676	F:nucleic acid binding
TRUE	[INTERPRO, NO-BLAST]	g659	---NA---	346									IPR001878 (SMART); IPR031961 (PFAM); G3DSA:4.10.60.10 (GENE3D); IPR001878 (PROSITE_PROFILES); IPR036691 (SUPERFAMILY); IPR036875 (SUPERFAMILY)	F:GO:0003676; F:GO:0008270	F:nucleic acid binding; F:zinc ion binding
TRUE	[INTERPRO, NO-BLAST]	g660	---NA---	218									TMhelix (TMHMM)	no GO terms	no GO terms
TRUE	[INTERPRO, NO-BLAST]	g662	---NA---	227									IPR036397 (G3DSA:3.30.420.GENE3D); PTHR46060 (PANTHER); IPR012337 (SUPERFAMILY)	F:GO:0003676	F:nucleic acid binding
TRUE	[INTERPRO, NO-BLAST]	g663	---NA---	504									no IPS match	no IPS match	no IPS match
TRUE	[INTERPRO, NO-BLAST]	g672	---NA---	102									no IPS match	no IPS match	no IPS match
TRUE	[INTERPRO, NO-BLAST]	g674	---NA---	108									no IPS match	no IPS match	no IPS match
TRUE	[INTERPRO, NO-BLAST]	g675	---NA---	228									IPR031961 (PFAM)	no GO terms	no GO terms
TRUE	[INTERPRO, NO-BLAST]	g676	---NA---	228									IPR031961 (PFAM)	no GO terms	no GO terms
TRUE	[INTERPRO, NO-BLAST]	g677	---NA---	222									IPR000477 (PFAM)	no GO terms	no GO terms
TRUE	[INTERPRO, NO-BLAST]	g678	---NA---	95									no IPS match	no IPS match	no IPS match
TRUE	[INTERPRO, NO-BLAST]	g684	---NA---	103									no IPS match	no IPS match	no IPS match
TRUE	[INTERPRO, NO-BLAST]	g690	---NA---	59									no IPS match	no IPS match	no IPS match
TRUE	[INTERPRO, NO-BLAST]	g691	---NA---	217									G3DSA:1.20.120.1250 (GENE3D)	no GO terms	no GO terms
TRUE	[INTERPRO, BLASTED]	g693	RecName: Full=Protein GVQW3; AltName: Full=GVQW motif-containing protein 3 [Homo sapiens]	180	1	1.24715E-20	67.29						IPR036397 (G3DSA:3.30.420.GENE3D); PTHR46060 (PANTHER)	F:GO:0003676	F:nucleic acid binding
TRUE	[INTERPRO, NO-BLAST]	g694	---NA---	461									SignalP-TM (SIGNALP_EUK); TMhelix (TMHMM)	no GO terms	no GO terms
TRUE	[INTERPRO, NO-BLAST]	g697	---NA---	408									Coil (COILS)	no GO terms	no GO terms
TRUE	[INTERPRO, NO-BLAST]	g698	---NA---	71									no IPS match	no IPS match	no IPS match
TRUE	[INTERPRO, NO-BLAST]	g700	---NA---	149									IPR036397 (G3DSA:3.30.420.GENE3D); cd09276 (CDD); IPR012337 (SUPERFAMILY)	F:GO:0003676	F:nucleic acid binding
TRUE	[INTERPRO, NO-BLAST]	g705	---NA---	330									TMhelix (TMHMM); TMhelix (TMHMM)	no GO terms	no GO terms
TRUE	[INTERPRO, NO-BLAST]	g711	---NA---	587									IPR001507 (SMART); IPR001507 (PFAM); PTHR46560 (PANTHER); IPR001507 (PROSITE_PROFILES); SignalP-noTM (SIGNALP_EUK); SignalP-noTM (SIGNALP_GRAM_NEGATIVE); SignalP-TM (SIGNALP_GRAM_POSITIVE); TMhelix (TMHMM)	no GO terms	no GO terms
TRUE	[INTERPRO, NO-BLAST]	g712	---NA---	1060									IPR036397 (G3DSA:3.30.420.GENE3D); IPR032135 (PFAM); PTHR46560 (PANTHER); TMhelix (TMHMM)	F:GO:0003676	F:nucleic acid binding
TRUE	[INTERPRO, NO-BLAST]	g718	---NA---	245									no IPS match	no IPS match	no IPS match
TRUE	[INTERPRO, NO-BLAST]	g722	---NA---	1180									G3DSA:6.10.250.1010 (GENE3D); IPR036397 (G3DSA:3.30.420.GENE3D); cd09276 (CDD); IPR012337 (SUPERFAMILY)	F:GO:0003676	F:nucleic acid binding
TRUE	[INTERPRO, NO-BLAST]	g724	---NA---	493									Coil (COILS)	no GO terms	no GO terms
TRUE	[INTERPRO, NO-BLAST]	g726	---NA---	483									IPR036397 (G3DSA:3.30.420.GENE3D); IPR032135 (PFAM); PTHR47326 (PANTHER)	F:GO:0003676	F:nucleic acid binding
TRUE	[INTERPRO, NO-BLAST]	g727	---NA---	183									no IPS match	no IPS match	no IPS match
TRUE	[INTERPRO, NO-BLAST]	g728	---NA---	270									no IPS match	no IPS match	no IPS match
TRUE	[INTERPRO, NO-BLAST]	g729	---NA---	268									TMhelix (TMHMM)	no GO terms	no GO terms
TRUE	[INTERPRO, NO-BLAST]	g733	---NA---	128									no IPS match	no IPS match	no IPS match
TRUE	[INTERPRO, NO-BLAST]	g736	---NA---	350									no IPS match	no IPS match	no IPS match
TRUE	[INTERPRO, NO-BLAST]	g737	---NA---	192									IPR010512 (SMART); IPR010512 (PFAM); SignalP-noTM (SIGNALP_EUK)	no GO terms	no GO terms
TRUE	[INTERPRO, BLASTED]	g740	PUTATIVE PSEUDOGENE: RecName: Full=Putative uncharacterized transposon-derived protein F52C9.6 [Caenorhabditis elegans]	233	1	5.70681E-14	45.38						PTHR47027 (PANTHER)	no GO terms	no GO terms
TRUE	[INTERPRO, BLASTED]	g741	RecName: Full=Protein GVQW3; AltName: Full=GVQW motif-containing protein 3 [Homo sapiens]	142	1	5.05139E-11	52.68						PTHR46060 (PANTHER)	no GO terms	no GO terms
TRUE	[INTERPRO, NO-BLAST]	g742	---NA---	85									Coil (COILS)	no GO terms	no GO terms
TRUE	[INTERPRO, NO-BLAST]	g743	---NA---	107									no IPS match	no IPS match	no IPS match
TRUE	[INTERPRO, NO-BLAST]	g750	---NA---	434									IPR044822 (PFAM); G3DSA:1.10.10.60 (GENE3D)	no GO terms	no GO terms
TRUE	[INTERPRO, NO-BLAST]	g754	---NA---	166									IPR008253 (PFAM); PTHR22776 (PANTHER); IPR008253 (PROSITE_PROFILES); TMhelix (TMHMM); TMhelix (TMHMM); TMhelix (TMHMM); TMhelix (TMHMM)	C:GO:0016020; C:GO:0016020	C:membrane; C:membrane
TRUE	[INTERPRO, NO-BLAST]	g759	---NA---	266									PTHR47027 (PANTHER); IPR000477 (PROSITE_PROFILES)	no GO terms	no GO terms
TRUE	[INTERPRO, NO-BLAST]	g760	---NA---	110									IPR029162 (PFAM); TMhelix (TMHMM)	no GO terms	no GO terms
TRUE	[INTERPRO, NO-BLAST]	g763	---NA---	390									Coil (COILS)	no GO terms	no GO terms
TRUE	[INTERPRO, BLASTED]	g766	PUTATIVE PSEUDOGENE: RecName: Full=Putative uncharacterized transposon-derived protein F52C9.6 [Caenorhabditis elegans]	494	1	1.17663E-5	47.79						IPR036397 (G3DSA:3.30.420.GENE3D); PTHR46060 (PANTHER)	F:GO:0003676	F:nucleic acid binding
TRUE	[INTERPRO, NO-BLAST]	g767	---NA---	264									IPR036397 (G3DSA:3.30.420.GENE3D); IPR036397 (G3DSA:3.30.420.GENE3D); PTHR47326 (PANTHER)	F:GO:0003676	F:nucleic acid binding
TRUE	[INTERPRO, NO-BLAST]	g777	---NA---	480									Coil (COILS); IPR000477 (PFAM); PTHR19446 (PANTHER); IPR043502 (SUPERFAMILY)	no GO terms	no GO terms
TRUE	[INTERPRO, NO-BLAST]	g779	---NA---	487									Coil (COILS); IPR000477 (PFAM); PTHR19446 (PANTHER); IPR043502 (SUPERFAMILY)	no GO terms	no GO terms
TRUE	[INTERPRO, NO-BLAST]	g780	---NA---	658									no IPS match	no IPS match	no IPS match
TRUE	[INTERPRO, BLASTED]	g782	PUTATIVE PSEUDOGENE: RecName: Full=Putative uncharacterized transposon-derived protein F52C9.6 [Caenorhabditis elegans]	630	1	2.3029E-12	47.52						Coil (COILS); IPR000477 (PFAM); PTHR47027 (PANTHER); IPR000477 (PROSITE_PROFILES); cd01650 (CDD); IPR043502 (SUPERFAMILY)	no GO terms	no GO terms
TRUE	[INTERPRO, NO-BLAST]	g783	---NA---	658									no IPS match	no IPS match	no IPS match
TRUE	[INTERPRO, NO-BLAST]	g790	---NA---	226									no IPS match	no IPS match	no IPS match
TRUE	[INTERPRO, NO-BLAST]	g792	---NA---	147									no IPS match	no IPS match	no IPS match
TRUE	[INTERPRO, NO-BLAST]	g803	---NA---	183									IPR031961 (PFAM)	no GO terms	no GO terms
TRUE	[INTERPRO, NO-BLAST]	g804	---NA---	164									no IPS match	no IPS match	no IPS match
TRUE	[INTERPRO, NO-BLAST]	g807	---NA---	704									SignalP-noTM (SIGNALP_EUK)	no GO terms	no GO terms
TRUE	[INTERPRO, NO-BLAST]	g808	---NA---	766									SignalP-noTM (SIGNALP_EUK)	no GO terms	no GO terms
TRUE	[INTERPRO, NO-BLAST]	g814	---NA---	127									no IPS match	no IPS match	no IPS match
TRUE	[INTERPRO, NO-BLAST]	g818	---NA---	86									TMhelix (TMHMM)	no GO terms	no GO terms
TRUE	[INTERPRO, NO-BLAST]	g823	---NA---	294									IPR038599 (G3DSA:3.40.50.GENE3D); IPR008662 (PANTHER); TMhelix (TMHMM)	P:GO:0061024; F:GO:0001671; C:GO:0016020	P:membrane organization; F:ATPase activator activity; C:membrane
TRUE	[INTERPRO, NO-BLAST]	g829	---NA---	213									SignalP-noTM (SIGNALP_EUK); SignalP-TM (SIGNALP_GRAM_POSITIVE)	no GO terms	no GO terms
TRUE	[INTERPRO, NO-BLAST]	g831	---NA---	90									no IPS match	no IPS match	no IPS match
TRUE	[INTERPRO, NO-BLAST]	g839	---NA---	294									IPR038599 (G3DSA:3.40.50.GENE3D); IPR008662 (PANTHER); TMhelix (TMHMM)	P:GO:0061024; F:GO:0001671; C:GO:0016020	P:membrane organization; F:ATPase activator activity; C:membrane
TRUE	[INTERPRO, NO-BLAST]	g843	---NA---	163									IPR031961 (PFAM)	no GO terms	no GO terms
TRUE	[INTERPRO, NO-BLAST]	g845	---NA---	520									IPR008737 (PFAM); IPR005312 (PFAM); PTHR47331 (PANTHER)	no GO terms	no GO terms
TRUE	[INTERPRO, NO-BLAST]	g846	---NA---	307									Coil (COILS)	no GO terms	no GO terms
TRUE	[INTERPRO, NO-BLAST]	g847	---NA---	1150									IPR036397 (G3DSA:3.30.420.GENE3D); IPR008042 (PFAM); IPR040676 (PFAM); PTHR22955 (PANTHER); IPR043502 (SUPERFAMILY)	F:GO:0003676	F:nucleic acid binding
TRUE	[INTERPRO, NO-BLAST]	g848	---NA---	361									Coil (COILS)	no GO terms	no GO terms
TRUE	[INTERPRO, NO-BLAST]	g849	---NA---	520									IPR008737 (PFAM); IPR005312 (PFAM); PTHR47331 (PANTHER)	no GO terms	no GO terms
TRUE	[INTERPRO, NO-BLAST]	g850	---NA---	260									Coil (COILS)	no GO terms	no GO terms
TRUE	[INTERPRO, NO-BLAST]	g851	---NA---	520									IPR008737 (PFAM); IPR005312 (PFAM); PTHR47331 (PANTHER)	no GO terms	no GO terms
TRUE	[INTERPRO, NO-BLAST]	g852	---NA---	260									Coil (COILS)	no GO terms	no GO terms
TRUE	[INTERPRO, NO-BLAST]	g853	---NA---	520									IPR008737 (PFAM); IPR005312 (PFAM); PTHR47331 (PANTHER)	no GO terms	no GO terms
TRUE	[INTERPRO, NO-BLAST]	g854	---NA---	260									Coil (COILS)	no GO terms	no GO terms
TRUE	[INTERPRO, NO-BLAST]	g855	---NA---	520									IPR008737 (PFAM); IPR005312 (PFAM); PTHR47331 (PANTHER)	no GO terms	no GO terms
TRUE	[INTERPRO, NO-BLAST]	g859	---NA---	100									no IPS match	no IPS match	no IPS match
TRUE	[INTERPRO, BLASTED]	g866	PUTATIVE PSEUDOGENE: RecName: Full=Putative uncharacterized transposon-derived protein F52C9.6 [Caenorhabditis elegans]	286	1	2.12397E-17	45.52						IPR000477 (PFAM); PTHR47027 (PANTHER); IPR000477 (PROSITE_PROFILES)	no GO terms	no GO terms
TRUE	[INTERPRO, NO-BLAST]	g867	---NA---	147									IPR037448 (PANTHER); IPR007110 (PROSITE_PROFILES); IPR036179 (SUPERFAMILY)	P:GO:0050808; C:GO:0032589	P:synapse organization; C:neuron projection membrane
TRUE	[INTERPRO, BLASTED]	g869	PUTATIVE PSEUDOGENE: RecName: Full=Putative uncharacterized transposon-derived protein F52C9.6 [Caenorhabditis elegans]	286	1	3.82848E-17	45.52						PTHR47027 (PANTHER); IPR000477 (PROSITE_PROFILES)	no GO terms	no GO terms
TRUE	[INTERPRO, NO-BLAST]	g870	---NA---	101									no IPS match	no IPS match	no IPS match
TRUE	[INTERPRO, NO-BLAST]	g873	---NA---	499									Coil (COILS); IPR009882 (PFAM); SignalP-noTM (SIGNALP_EUK); TMhelix (TMHMM)	no GO terms	no GO terms
TRUE	[INTERPRO, NO-BLAST]	g874	---NA---	1752									IPR009882 (PFAM); PTHR38681 (PANTHER)	no GO terms	no GO terms
TRUE	[INTERPRO, NO-BLAST]	g877	---NA---	333									IPR006631 (SMART); IPR006631 (PFAM); PTHR21398 (PANTHER); SignalP-TM (SIGNALP_GRAM_POSITIVE); SignalP-noTM (SIGNALP_EUK)	no GO terms	no GO terms
TRUE	[INTERPRO, NO-BLAST]	g878	---NA---	76									no IPS match	no IPS match	no IPS match
TRUE	[INTERPRO, NO-BLAST]	g883	---NA---	197									Coil (COILS)	no GO terms	no GO terms
TRUE	[INTERPRO, NO-BLAST]	g885	---NA---	105									IPR036397 (G3DSA:3.30.420.GENE3D)	F:GO:0003676	F:nucleic acid binding
TRUE	[INTERPRO, BLASTED]	g886	RecName: Full=Protein GVQW3; AltName: Full=GVQW motif-containing protein 3 [Homo sapiens]	153	1	2.29001E-6	53.76						no IPS match	no IPS match	no IPS match
TRUE	[INTERPRO, NO-BLAST]	g889	---NA---	254									SSF101898 (SUPERFAMILY)	no GO terms	no GO terms
TRUE	[INTERPRO, NO-BLAST]	g891	---NA---	149									no IPS match	no IPS match	no IPS match
TRUE	[INTERPRO, BLASTED]	g894	PUTATIVE PSEUDOGENE: RecName: Full=Putative uncharacterized transposon-derived protein F52C9.6 [Caenorhabditis elegans]	203	1	2.3097E-10	47.09						PTHR47027 (PANTHER)	no GO terms	no GO terms
TRUE	[INTERPRO, NO-BLAST]	g902	---NA---	403									PTHR19446 (PANTHER); IPR043502 (SUPERFAMILY)	no GO terms	no GO terms
TRUE	[INTERPRO, NO-BLAST]	g905	---NA---	238									Coil (COILS); PTHR19446 (PANTHER)	no GO terms	no GO terms
TRUE	[INTERPRO, NO-BLAST]	g907	---NA---	362									no IPS match	no IPS match	no IPS match
TRUE	[INTERPRO, NO-BLAST]	g909	---NA---	431									IPR036397 (G3DSA:3.30.420.GENE3D); PTHR22955 (PANTHER); IPR001584 (PROSITE_PROFILES); IPR012337 (SUPERFAMILY)	P:GO:0015074; F:GO:0003676	P:DNA integration; F:nucleic acid binding
TRUE	[INTERPRO, BLASTED]	g910	PUTATIVE PSEUDOGENE: RecName: Full=Putative uncharacterized transposon-derived protein F52C9.6 [Caenorhabditis elegans]	1158	1	1.93784E-7	49.68						IPR000477 (PFAM); PTHR19446 (PANTHER); IPR000477 (PROSITE_PROFILES); IPR043502 (SUPERFAMILY)	no GO terms	no GO terms
TRUE	[INTERPRO, NO-BLAST]	g914	---NA---	2161									IPR001878 (SMART); IPR008737 (PFAM); IPR008042 (PFAM); PTHR22955 (PANTHER); cd00303 (CDD); IPR043502 (SUPERFAMILY); IPR043502 (SUPERFAMILY); IPR043502 (SUPERFAMILY)	F:GO:0003676; F:GO:0008270	F:nucleic acid binding; F:zinc ion binding
TRUE	[INTERPRO, BLASTED]	g918	PUTATIVE PSEUDOGENE: RecName: Full=Putative uncharacterized transposon-derived protein F52C9.6 [Caenorhabditis elegans]	220	1	8.6186E-7	46.38						IPR000477 (PFAM); PTHR47027 (PANTHER); IPR000477 (PROSITE_PROFILES)	no GO terms	no GO terms
TRUE	[INTERPRO, NO-BLAST]	g920	---NA---	240									IPR036397 (G3DSA:3.30.420.GENE3D)	F:GO:0003676	F:nucleic acid binding
TRUE	[INTERPRO, NO-BLAST]	g921	---NA---	73									no IPS match	no IPS match	no IPS match
TRUE	[INTERPRO, NO-BLAST]	g924	---NA---	462									IPR035897 (G3DSA:3.40.50.GENE3D); IPR011029 (G3DSA:1.10.533.GENE3D); IPR017281 (PANTHER); IPR000157 (PROSITE_PROFILES); IPR035897 (SUPERFAMILY); IPR011029 (SUPERFAMILY)	P:GO:0002755; P:GO:0007165; P:GO:0008063; P:GO:0034142; P:GO:0043123; P:GO:0045087; P:GO:0050830; F:GO:0035325; F:GO:0070976; C:GO:0005886	P:MyD88-dependent toll-like receptor signaling pathway; P:signal transduction; P:Toll signaling pathway; P:toll-like receptor 4 signaling pathway; P:positive regulation of canonical NF-kappaB signal transduction; P:innate immune response; P:defense response to Gram-positive bacterium; F:Toll-like receptor binding; F:TIR domain binding; C:plasma membrane
TRUE	[INTERPRO, NO-BLAST]	g926	---NA---	360									IPR036397 (G3DSA:3.30.420.GENE3D); IPR032135 (PFAM); PTHR47326 (PANTHER)	F:GO:0003676	F:nucleic acid binding
TRUE	[INTERPRO, BLASTED]	g929	RecName: Full=Chorion protein S38 [Drosophila melanogaster]	279	1	5.11389E-59	68.1						IPR008449 (PFAM); SignalP-noTM (SIGNALP_GRAM_NEGATIVE); SignalP-TM (SIGNALP_GRAM_POSITIVE); SignalP-noTM (SIGNALP_EUK); TMhelix (TMHMM)	no GO terms	no GO terms
TRUE	[INTERPRO, NO-BLAST]	g931	---NA---	461									SignalP-noTM (SIGNALP_EUK); SignalP-TM (SIGNALP_GRAM_POSITIVE); SignalP-noTM (SIGNALP_GRAM_NEGATIVE)	no GO terms	no GO terms
TRUE	[INTERPRO, NO-BLAST]	g932	---NA---	640									Coil (COILS); SignalP-noTM (SIGNALP_EUK); TMhelix (TMHMM)	no GO terms	no GO terms
TRUE	[INTERPRO, NO-BLAST]	g933	---NA---	372									PR01217 (PRINTS)	no GO terms	no GO terms
TRUE	[INTERPRO, NO-BLAST]	g937	---NA---	175									no IPS match	no IPS match	no IPS match
TRUE	[INTERPRO, NO-BLAST]	g938	---NA---	163									Coil (COILS); Coil (COILS)	no GO terms	no GO terms
TRUE	[INTERPRO, NO-BLAST]	g945	---NA---	1246									PTHR22955 (PANTHER)	no GO terms	no GO terms
TRUE	[INTERPRO, NO-BLAST]	g949	---NA---	149									no IPS match	no IPS match	no IPS match
TRUE	[INTERPRO, NO-BLAST]	g950	---NA---	113									IPR027806 (PFAM)	no GO terms	no GO terms
TRUE	[INTERPRO, NO-BLAST]	g958	---NA---	369									G3DSA:1.10.340.70 (GENE3D); IPR041588 (PFAM); G3DSA:3.10.10.10 (GENE3D); PTHR37984 (PANTHER); IPR043502 (SUPERFAMILY)	no GO terms	no GO terms
TRUE	[INTERPRO, NO-BLAST]	g960	---NA---	148									G3DSA:3.10.10.10 (GENE3D); IPR043502 (SUPERFAMILY)	no GO terms	no GO terms
TRUE	[INTERPRO, NO-BLAST]	g961	---NA---	432									G3DSA:1.10.340.70 (GENE3D); IPR041588 (PFAM); G3DSA:3.10.10.10 (GENE3D); IPR021109 (G3DSA:2.40.70.GENE3D); PTHR37984 (PANTHER); cd00303 (CDD); IPR021109 (SUPERFAMILY); IPR043502 (SUPERFAMILY)	no GO terms	no GO terms
TRUE	[INTERPRO, NO-BLAST]	g968	---NA---	235									Coil (COILS); PTHR47331 (PANTHER)	no GO terms	no GO terms
TRUE	[INTERPRO, NO-BLAST]	g972	---NA---	235									Coil (COILS); PTHR47331 (PANTHER)	no GO terms	no GO terms
TRUE	[INTERPRO, NO-BLAST]	g978	---NA---	273									IPR036397 (G3DSA:3.30.420.GENE3D); IPR032135 (PFAM); PTHR47326 (PANTHER)	F:GO:0003676	F:nucleic acid binding
TRUE	[INTERPRO, NO-BLAST]	g980	---NA---	490									SignalP-noTM (SIGNALP_EUK); TMhelix (TMHMM); TMhelix (TMHMM); TMhelix (TMHMM)	no GO terms	no GO terms
TRUE	[INTERPRO, NO-BLAST]	g993	---NA---	713									Coil (COILS); IPR031943 (PFAM)	no GO terms	no GO terms
TRUE	[INTERPRO, NO-BLAST]	g997	---NA---	105									SignalP-noTM (SIGNALP_EUK); SignalP-noTM (SIGNALP_GRAM_NEGATIVE); SignalP-TM (SIGNALP_GRAM_POSITIVE)	no GO terms	no GO terms
TRUE	[INTERPRO, NO-BLAST]	g999	---NA---	219									no IPS match	no IPS match	no IPS match
TRUE	[INTERPRO, NO-BLAST]	g1001	---NA---	242									G3DSA:4.10.60.10 (GENE3D); PF14223 (PFAM); PTHR35317 (PANTHER); IPR001878 (PROSITE_PROFILES); IPR036875 (SUPERFAMILY)	F:GO:0003676; F:GO:0008270	F:nucleic acid binding; F:zinc ion binding
TRUE	[INTERPRO, BLASTED]	g1002	PUTATIVE PSEUDOGENE: RecName: Full=Putative uncharacterized transposon-derived protein F52C9.6 [Caenorhabditis elegans]	293	1	4.69401E-16	44.61						PTHR47027 (PANTHER); IPR000477 (PROSITE_PROFILES)	no GO terms	no GO terms
TRUE	[INTERPRO, NO-BLAST]	g1004	---NA---	393									Coil (COILS); IPR013083 (G3DSA:3.30.40.GENE3D); IPR019786 (PROSITE_PATTERNS); IPR011011 (SUPERFAMILY)	no GO terms	no GO terms
TRUE	[INTERPRO, BLASTED]	g1006	PUTATIVE PSEUDOGENE: RecName: Full=Putative uncharacterized transposon-derived protein F52C9.6 [Caenorhabditis elegans]	259	1	3.00534E-4	52.87						IPR036691 (G3DSA:3.60.10.GENE3D); IPR000477 (PFAM); PTHR47027 (PANTHER); IPR036691 (SUPERFAMILY)	no GO terms	no GO terms
TRUE	[INTERPRO, BLASTED]	g1016	PUTATIVE PSEUDOGENE: RecName: Full=Putative uncharacterized transposon-derived protein F52C9.6 [Caenorhabditis elegans]	512	1	5.00706E-12	47.52						Coil (COILS); IPR000477 (PFAM); PTHR47027 (PANTHER); IPR000477 (PROSITE_PROFILES); cd01650 (CDD); IPR043502 (SUPERFAMILY)	no GO terms	no GO terms
TRUE	[INTERPRO, NO-BLAST]	g1017	---NA---	151									no IPS match	no IPS match	no IPS match
TRUE	[INTERPRO, NO-BLAST]	g1021	---NA---	305									Coil (COILS)	no GO terms	no GO terms
TRUE	[INTERPRO, NO-BLAST]	g1022	---NA---	461									Coil (COILS); IPR031961 (PFAM)	no GO terms	no GO terms
TRUE	[INTERPRO, NO-BLAST]	g1023	---NA---	306									IPR036397 (G3DSA:3.30.420.GENE3D); IPR040676 (PFAM); PTHR22955 (PANTHER); IPR001584 (PROSITE_PROFILES); IPR012337 (SUPERFAMILY)	P:GO:0015074; F:GO:0003676	P:DNA integration; F:nucleic acid binding
TRUE	[INTERPRO, BLASTED]	g1024	RecName: Full=Retrovirus-related Env polyprotein from transposon gypsy [Drosophila melanogaster]	345	1	3.14591E-22	68.93						IPR009882 (PFAM); TMhelix (TMHMM)	no GO terms	no GO terms
TRUE	[INTERPRO, NO-BLAST]	g1025	---NA---	548									IPR008737 (PFAM); IPR005312 (PFAM); PTHR47331 (PANTHER)	no GO terms	no GO terms
TRUE	[INTERPRO, BLASTED]	g1026	RecName: Full=Retrovirus-related Env polyprotein from transposon gypsy [Drosophila melanogaster]	228	1	8.2074E-37	52.51						IPR009882 (PFAM); TMhelix (TMHMM)	no GO terms	no GO terms
TRUE	[INTERPRO, BLASTED]	g1027	RecName: Full=Retrovirus-related Env polyprotein from transposon gypsy [Drosophila melanogaster]	206	1	1.34382E-11	50.72						TIGR01167 (NCBIFAM); IPR009882 (PFAM); TMhelix (TMHMM)	no GO terms	no GO terms
TRUE	[INTERPRO, NO-BLAST]	g1029	---NA---	196									no IPS match	no IPS match	no IPS match
TRUE	[INTERPRO, BLASTED]	g1030	RecName: Full=Protein GVQW3; AltName: Full=GVQW motif-containing protein 3 [Homo sapiens]	239	1	1.56927E-21	70.71						IPR036397 (G3DSA:3.30.420.GENE3D); IPR036397 (G3DSA:3.30.420.GENE3D); PTHR46060 (PANTHER)	F:GO:0003676	F:nucleic acid binding
TRUE	[INTERPRO, NO-BLAST]	g1034	---NA---	219									IPR036397 (G3DSA:3.30.420.GENE3D); IPR032135 (PFAM); PTHR47326 (PANTHER)	F:GO:0003676	F:nucleic acid binding
TRUE	[INTERPRO, NO-BLAST]	g1036	---NA---	996									no IPS match	no IPS match	no IPS match
TRUE	[INTERPRO, NO-BLAST]	g1050	---NA---	1216									no IPS match	no IPS match	no IPS match
TRUE	[INTERPRO, NO-BLAST]	g1051	---NA---	1037									Coil (COILS); IPR036397 (G3DSA:3.30.420.GENE3D); IPR002156 (PFAM); IPR002156 (PROSITE_PROFILES); cd09276 (CDD); SignalP-TM (SIGNALP_GRAM_POSITIVE); IPR012337 (SUPERFAMILY)	F:GO:0003676; F:GO:0004523	F:nucleic acid binding; F:RNA-DNA hybrid ribonuclease activity
TRUE	[INTERPRO, NO-BLAST]	g1055	---NA---	218									no IPS match	no IPS match	no IPS match
TRUE	[INTERPRO, BLASTED]	g1056	PUTATIVE PSEUDOGENE: RecName: Full=Putative uncharacterized transposon-derived protein F52C9.6 [Caenorhabditis elegans]	267	1	5.36721E-12	46.53						IPR000477 (PFAM); PTHR47027 (PANTHER); IPR000477 (PROSITE_PROFILES)	no GO terms	no GO terms
TRUE	[INTERPRO, NO-BLAST]	g1058	---NA---	231									IPR036397 (G3DSA:3.30.420.GENE3D); cd09276 (CDD); IPR012337 (SUPERFAMILY)	F:GO:0003676	F:nucleic acid binding
TRUE	[INTERPRO, NO-BLAST]	g1059	---NA---	97									IPR036397 (G3DSA:3.30.420.GENE3D); PTHR47326 (PANTHER)	F:GO:0003676	F:nucleic acid binding
TRUE	[INTERPRO, NO-BLAST]	g1067	---NA---	848									Coil (COILS); IPR036691 (G3DSA:3.60.10.GENE3D); IPR008737 (PFAM); IPR031961 (PFAM); PTHR22955 (PANTHER); IPR036691 (SUPERFAMILY)	no GO terms	no GO terms
TRUE	[INTERPRO, NO-BLAST]	g1071	---NA---	129									SignalP-noTM (SIGNALP_EUK); SignalP-TM (SIGNALP_GRAM_NEGATIVE)	no GO terms	no GO terms
TRUE	[INTERPRO, NO-BLAST]	g1072	---NA---	213									no IPS match	no IPS match	no IPS match
TRUE	[INTERPRO, NO-BLAST]	g1075	---NA---	115									IPR036397 (G3DSA:3.30.420.GENE3D); PTHR46060 (PANTHER)	F:GO:0003676	F:nucleic acid binding
TRUE	[INTERPRO, NO-BLAST]	g1086	---NA---	861									no IPS match	no IPS match	no IPS match
TRUE	[INTERPRO, NO-BLAST]	g1088	---NA---	98									IPR026193 (PFAM); SignalP-noTM (SIGNALP_GRAM_NEGATIVE); SignalP-TM (SIGNALP_GRAM_POSITIVE)	C:GO:0005739; C:GO:0005747	C:mitochondrion; C:mitochondrial respiratory chain complex I
TRUE	[INTERPRO, NO-BLAST]	g1091	---NA---	257									SignalP-noTM (SIGNALP_EUK); SignalP-TM (SIGNALP_GRAM_POSITIVE); SignalP-noTM (SIGNALP_GRAM_NEGATIVE); TMhelix (TMHMM)	no GO terms	no GO terms
TRUE	[INTERPRO, NO-BLAST]	g1097	---NA---	382									no IPS match	no IPS match	no IPS match
TRUE	[INTERPRO, NO-BLAST]	g1101	---NA---	101									Coil (COILS)	no GO terms	no GO terms
TRUE	[INTERPRO, NO-BLAST]	g1102	---NA---	380									Coil (COILS); PTHR33324 (PANTHER)	no GO terms	no GO terms
TRUE	[INTERPRO, NO-BLAST]	g1114	---NA---	1005									Coil (COILS); IPR031961 (PFAM); IPR005312 (PFAM); IPR036691 (G3DSA:3.60.10.GENE3D); IPR036691 (SUPERFAMILY)	no GO terms	no GO terms
TRUE	[INTERPRO, NO-BLAST]	g1118	---NA---	342									no IPS match	no IPS match	no IPS match
TRUE	[INTERPRO, NO-BLAST]	g1120	---NA---	119									no IPS match	no IPS match	no IPS match
TRUE	[INTERPRO, NO-BLAST]	g1121	---NA---	699									IPR036691 (G3DSA:3.60.10.GENE3D); IPR031961 (PFAM); SignalP-TM (SIGNALP_GRAM_POSITIVE); IPR036691 (SUPERFAMILY)	no GO terms	no GO terms
TRUE	[INTERPRO, NO-BLAST]	g1123	---NA---	8									no IPS match	no IPS match	no IPS match
TRUE	[INTERPRO, NO-BLAST]	g1125	---NA---	110									no IPS match	no IPS match	no IPS match
TRUE	[INTERPRO, NO-BLAST]	g1127	---NA---	407									IPR000048 (PROSITE_PROFILES)	F:GO:0005515	F:protein binding
TRUE	[INTERPRO, NO-BLAST]	g1128	---NA---	82									no IPS match	no IPS match	no IPS match
TRUE	[INTERPRO, BLASTED]	g1132	PUTATIVE PSEUDOGENE: RecName: Full=Putative uncharacterized transposon-derived protein F52C9.6 [Caenorhabditis elegans]	286	1	1.58942E-17	46.64						IPR000477 (PFAM); PTHR47027 (PANTHER); IPR000477 (PROSITE_PROFILES)	no GO terms	no GO terms
TRUE	[INTERPRO, NO-BLAST]	g1143	---NA---	154									IPR036397 (G3DSA:3.30.420.GENE3D); cd09276 (CDD); IPR012337 (SUPERFAMILY)	F:GO:0003676	F:nucleic acid binding
TRUE	[INTERPRO, NO-BLAST]	g1152	---NA---	192									PTHR45598 (PANTHER); TMhelix (TMHMM); TMhelix (TMHMM); TMhelix (TMHMM); TMhelix (TMHMM); TMhelix (TMHMM)	no GO terms	no GO terms
TRUE	[INTERPRO, NO-BLAST]	g1154	---NA---	74									no IPS match	no IPS match	no IPS match
TRUE	[INTERPRO, NO-BLAST]	g1159	---NA---	723									Coil (COILS)	no GO terms	no GO terms
TRUE	[INTERPRO, NO-BLAST]	g1180	---NA---	186									IPR036691 (SUPERFAMILY)	no GO terms	no GO terms
TRUE	[INTERPRO, BLASTED]	g1186	PUTATIVE PSEUDOGENE: RecName: Full=Putative uncharacterized transposon-derived protein F52C9.6 [Caenorhabditis elegans]	381	1	6.15684E-17	45.9						IPR000477 (PFAM); PTHR47027 (PANTHER); IPR000477 (PROSITE_PROFILES); IPR043502 (SUPERFAMILY)	no GO terms	no GO terms
TRUE	[INTERPRO, NO-BLAST]	g1189	---NA---	898									IPR008737 (PFAM); IPR040676 (PFAM); IPR036397 (G3DSA:3.30.420.GENE3D); IPR036397 (G3DSA:3.30.420.GENE3D); PTHR22955 (PANTHER); IPR012337 (SUPERFAMILY); IPR043502 (SUPERFAMILY)	F:GO:0003676	F:nucleic acid binding
TRUE	[INTERPRO, NO-BLAST]	g1192	---NA---	866									no IPS match	no IPS match	no IPS match
TRUE	[INTERPRO, NO-BLAST]	g1193	---NA---	431									IPR036259 (G3DSA:1.20.1250.GENE3D); IPR011701 (PFAM); PTHR11360 (PANTHER); IPR036259 (SUPERFAMILY); IPR036259 (SUPERFAMILY); TMhelix (TMHMM); TMhelix (TMHMM); TMhelix (TMHMM); TMhelix (TMHMM)	P:GO:0055085; F:GO:0008028; F:GO:0022857; C:GO:0016020	P:transmembrane transport; F:monocarboxylic acid transmembrane transporter activity; F:transmembrane transporter activity; C:membrane
TRUE	[INTERPRO, NO-BLAST]	g1201	---NA---	1065									no IPS match	no IPS match	no IPS match
TRUE	[INTERPRO, NO-BLAST]	g1203	---NA---	276									Coil (COILS); IPR006612 (SMART); IPR006612 (PFAM); IPR006612 (PROSITE_PROFILES); SSF57716 (SUPERFAMILY)	no GO terms	no GO terms
TRUE	[INTERPRO, NO-BLAST]	g1222	---NA---	212									SignalP-noTM (SIGNALP_EUK)	no GO terms	no GO terms
TRUE	[INTERPRO, NO-BLAST]	g1224	---NA---	200									PTHR33244 (PANTHER)	no GO terms	no GO terms
TRUE	[INTERPRO, NO-BLAST]	g1225	---NA---	93									no IPS match	no IPS match	no IPS match
TRUE	[INTERPRO, NO-BLAST]	g1226	---NA---	1153									G3DSA:4.10.60.10 (GENE3D); IPR005312 (PFAM); PTHR22955 (PANTHER); IPR001878 (PROSITE_PROFILES); IPR043502 (SUPERFAMILY)	F:GO:0003676; F:GO:0008270	F:nucleic acid binding; F:zinc ion binding
TRUE	[INTERPRO, NO-BLAST]	g1228	---NA---	72									no IPS match	no IPS match	no IPS match
TRUE	[INTERPRO, NO-BLAST]	g1230	---NA---	279									IPR036691 (G3DSA:3.60.10.GENE3D); SignalP-TM (SIGNALP_GRAM_POSITIVE); IPR036691 (SUPERFAMILY); TMhelix (TMHMM)	no GO terms	no GO terms
TRUE	[INTERPRO, NO-BLAST]	g1240	---NA---	217									IPR036397 (G3DSA:3.30.420.GENE3D); PTHR47326 (PANTHER)	F:GO:0003676	F:nucleic acid binding
TRUE	[INTERPRO, NO-BLAST]	g1241	---NA---	83									IPR000477 (PROSITE_PROFILES)	no GO terms	no GO terms
TRUE	[INTERPRO, BLASTED]	g1258	RecName: Full=Protein GVQW3; AltName: Full=GVQW motif-containing protein 3 [Homo sapiens]	257	1	4.05476E-25	65.29						IPR041426 (PFAM); G3DSA:1.10.10.1450 (GENE3D); PTHR46060 (PANTHER)	no GO terms	no GO terms
TRUE	[INTERPRO, BLASTED]	g1260	PUTATIVE PSEUDOGENE: RecName: Full=Putative uncharacterized transposon-derived protein F52C9.6 [Caenorhabditis elegans]	252	1	2.18918E-12	47.52						PTHR47027 (PANTHER); IPR000477 (PROSITE_PROFILES)	no GO terms	no GO terms
TRUE	[INTERPRO, NO-BLAST]	g1262	---NA---	167									Coil (COILS); Coil (COILS); IPR000116 (PRINTS)	P:GO:0006355; F:GO:0003677; C:GO:0000785; C:GO:0005634	P:regulation of DNA-templated transcription; F:DNA binding; C:chromatin; C:nucleus
TRUE	[INTERPRO, NO-BLAST]	g1265	---NA---	124									IPR007614 (PFAM); IPR007614 (PANTHER); SignalP-noTM (SIGNALP_EUK)	no GO terms	no GO terms
TRUE	[INTERPRO, NO-BLAST]	g1266	---NA---	81									SignalP-noTM (SIGNALP_EUK); SignalP-TM (SIGNALP_GRAM_POSITIVE); SignalP-noTM (SIGNALP_GRAM_NEGATIVE)	no GO terms	no GO terms
TRUE	[INTERPRO, NO-BLAST]	g1269	---NA---	96									no IPS match	no IPS match	no IPS match
TRUE	[INTERPRO, NO-BLAST]	g1276	---NA---	249									TMhelix (TMHMM)	no GO terms	no GO terms
TRUE	[INTERPRO, NO-BLAST]	g1280	---NA---	534									IPR032707 (PFAM)	no GO terms	no GO terms
TRUE	[INTERPRO, NO-BLAST]	g1282	---NA---	427									SignalP-noTM (SIGNALP_EUK)	no GO terms	no GO terms
TRUE	[INTERPRO, NO-BLAST]	g1285	---NA---	1103									PIRSR002498-2 (PIRSR); SignalP-noTM (SIGNALP_EUK); SignalP-TM (SIGNALP_GRAM_POSITIVE); TMhelix (TMHMM)	no GO terms	no GO terms
TRUE	[INTERPRO, NO-BLAST]	g1286	---NA---	643									IPR003107 (SMART); IPR013949 (PFAM); IPR011990 (G3DSA:1.25.40.GENE3D); IPR013949 (PANTHER); IPR011990 (SUPERFAMILY)	P:GO:0000462; P:GO:0006396; F:GO:0005515; F:GO:0030515; C:GO:0032040; C:GO:0034388	P:maturation of SSU-rRNA from tricistronic rRNA transcript (SSU-rRNA, 5.8S rRNA, LSU-rRNA); P:RNA processing; F:protein binding; F:snoRNA binding; C:small-subunit processome; C:Pwp2p-containing subcomplex of 90S preribosome
TRUE	[INTERPRO, NO-BLAST]	g1298	---NA---	124									IPR036691 (G3DSA:3.60.10.GENE3D); IPR036691 (SUPERFAMILY)	no GO terms	no GO terms
TRUE	[INTERPRO, NO-BLAST]	g1302	---NA---	110									no IPS match	no IPS match	no IPS match
TRUE	[INTERPRO, NO-BLAST]	g1307	---NA---	244									Coil (COILS); IPR028002 (PFAM)	no GO terms	no GO terms
TRUE	[INTERPRO, NO-BLAST]	g1316	---NA---	120									no IPS match	no IPS match	no IPS match
TRUE	[INTERPRO, NO-BLAST]	g1320	---NA---	565									PR01228 (PRINTS); SignalP-TM (SIGNALP_GRAM_POSITIVE); SignalP-noTM (SIGNALP_GRAM_NEGATIVE); SignalP-noTM (SIGNALP_EUK)	no GO terms	no GO terms
TRUE	[INTERPRO, NO-BLAST]	g1321	---NA---	269									SignalP-noTM (SIGNALP_GRAM_NEGATIVE); SignalP-noTM (SIGNALP_EUK); SignalP-TM (SIGNALP_GRAM_POSITIVE)	no GO terms	no GO terms
TRUE	[INTERPRO, NO-BLAST]	g1322	---NA---	496									TMhelix (TMHMM)	no GO terms	no GO terms
TRUE	[INTERPRO, NO-BLAST]	g1327	---NA---	560									no IPS match	no IPS match	no IPS match
TRUE	[INTERPRO, NO-BLAST]	g1329	---NA---	276									Coil (COILS); IPR006612 (SMART); IPR006612 (PFAM); IPR006612 (PROSITE_PROFILES); SSF57716 (SUPERFAMILY)	no GO terms	no GO terms
TRUE	[INTERPRO, NO-BLAST]	g1333	---NA---	703									IPR036691 (G3DSA:3.60.10.GENE3D); IPR005135 (PFAM); IPR031961 (PFAM); IPR036691 (SUPERFAMILY)	F:GO:0003824	F:catalytic activity
TRUE	[INTERPRO, NO-BLAST]	g1334	---NA---	231									IPR036397 (G3DSA:3.30.420.GENE3D); PTHR47326 (PANTHER); SignalP-TM (SIGNALP_GRAM_POSITIVE); SignalP-noTM (SIGNALP_EUK)	F:GO:0003676	F:nucleic acid binding
TRUE	[INTERPRO, NO-BLAST]	g1335	---NA---	126									IPR036397 (G3DSA:3.30.420.GENE3D); IPR002156 (PROSITE_PROFILES); IPR012337 (SUPERFAMILY)	F:GO:0003676; F:GO:0004523	F:nucleic acid binding; F:RNA-DNA hybrid ribonuclease activity
TRUE	[INTERPRO, NO-BLAST]	g1337	---NA---	909									G3DSA:3.40.720.10:FF:000017 (FUNFAM); IPR017850 (G3DSA:3.40.720.GENE3D); IPR004245 (PFAM); PIRSR005091-3 (PIRSR); IPR004245 (PANTHER); IPR004245 (CDD); IPR017850 (SUPERFAMILY); TMhelix (TMHMM)	C:GO:0005615	C:extracellular space
TRUE	[INTERPRO, NO-BLAST]	g1352	---NA---	352									PTHR41142 (PANTHER)	no GO terms	no GO terms
TRUE	[INTERPRO, NO-BLAST]	g1355	---NA---	370									PTHR41142 (PANTHER)	no GO terms	no GO terms
TRUE	[INTERPRO, NO-BLAST]	g1362	---NA---	108									no IPS match	no IPS match	no IPS match
TRUE	[INTERPRO, NO-BLAST]	g1366	---NA---	159									no IPS match	no IPS match	no IPS match
TRUE	[INTERPRO, NO-BLAST]	g1374	---NA---	1295									IPR008042 (PFAM); IPR036397 (G3DSA:3.30.420.GENE3D); PTHR22955 (PANTHER); cd01644 (CDD); IPR043502 (SUPERFAMILY); IPR012337 (SUPERFAMILY)	F:GO:0003676	F:nucleic acid binding
TRUE	[INTERPRO, NO-BLAST]	g1380	---NA---	4430									Coil (COILS); Coil (COILS); Coil (COILS); Coil (COILS); Coil (COILS); Coil (COILS); PTHR45134 (PANTHER)	no GO terms	no GO terms
TRUE	[INTERPRO, NO-BLAST]	g1381	---NA---	4432									Coil (COILS); Coil (COILS); Coil (COILS); Coil (COILS); Coil (COILS); Coil (COILS); Coil (COILS); IPR017956 (SMART)	F:GO:0003677	F:DNA binding
TRUE	[INTERPRO, NO-BLAST]	g1390	---NA---	339									IPR031424 (PFAM); IPR000477 (PFAM); PTHR47027 (PANTHER); IPR000477 (PROSITE_PROFILES); IPR045860 (SUPERFAMILY); IPR043502 (SUPERFAMILY)	P:GO:0030431; P:GO:0032222; P:GO:1903818	P:sleep; P:regulation of synaptic transmission, cholinergic; P:positive regulation of voltage-gated potassium channel activity
TRUE	[INTERPRO, NO-BLAST]	g1392	---NA---	248									IPR006170 (SMART); IPR036728 (G3DSA:1.10.238.GENE3D); IPR036728 (G3DSA:1.10.238.GENE3D); IPR006170 (PFAM); PTHR11857 (PANTHER); SignalP-TM (SIGNALP_GRAM_POSITIVE); SignalP-noTM (SIGNALP_GRAM_NEGATIVE); SignalP-noTM (SIGNALP_EUK); IPR036728 (SUPERFAMILY); IPR036728 (SUPERFAMILY)	P:GO:0007608; F:GO:0005549; C:GO:0005615	P:sensory perception of smell; F:odorant binding; C:extracellular space
TRUE	[INTERPRO, NO-BLAST]	g1393	---NA---	229									IPR006170 (SMART); IPR036728 (G3DSA:1.10.238.GENE3D); IPR006170 (PFAM); PTHR11857 (PANTHER); IPR036728 (SUPERFAMILY); IPR036728 (SUPERFAMILY)	P:GO:0007608; F:GO:0005549; C:GO:0005615	P:sensory perception of smell; F:odorant binding; C:extracellular space
TRUE	[INTERPRO, BLASTED]	g1396	PUTATIVE PSEUDOGENE: RecName: Full=Putative uncharacterized transposon-derived protein F52C9.6 [Caenorhabditis elegans]	306	1	4.55026E-4	44.62						PTHR47027 (PANTHER)	no GO terms	no GO terms
TRUE	[INTERPRO, NO-BLAST]	g1401	---NA---	1055									IPR036397 (G3DSA:3.30.420.GENE3D); IPR036397 (G3DSA:3.30.420.GENE3D); IPR041588 (PFAM); IPR008042 (PFAM); PTHR22955 (PANTHER); cd01644 (CDD); IPR012337 (SUPERFAMILY); IPR043502 (SUPERFAMILY)	F:GO:0003676	F:nucleic acid binding
TRUE	[INTERPRO, BLASTED]	g1402	RecName: Full=Protein GVQW3; AltName: Full=GVQW motif-containing protein 3 [Homo sapiens]	342	1	2.29727E-12	52.89						PTHR46060 (PANTHER); TMhelix (TMHMM)	no GO terms	no GO terms
TRUE	[INTERPRO, NO-BLAST]	g1403	---NA---	167									SignalP-TM (SIGNALP_GRAM_POSITIVE); SignalP-noTM (SIGNALP_GRAM_NEGATIVE); SignalP-noTM (SIGNALP_EUK)	no GO terms	no GO terms
TRUE	[INTERPRO, NO-BLAST]	g1404	---NA---	257									Coil (COILS); SignalP-noTM (SIGNALP_EUK)	no GO terms	no GO terms
TRUE	[INTERPRO, NO-BLAST]	g1405	---NA---	159									SignalP-TM (SIGNALP_GRAM_POSITIVE); SignalP-noTM (SIGNALP_EUK)	no GO terms	no GO terms
TRUE	[INTERPRO, NO-BLAST]	g1406	---NA---	108									IPR036397 (G3DSA:3.30.420.GENE3D); PTHR47326 (PANTHER)	F:GO:0003676	F:nucleic acid binding
TRUE	[INTERPRO, NO-BLAST]	g1407	---NA---	240									SignalP-noTM (SIGNALP_EUK); SignalP-TM (SIGNALP_GRAM_POSITIVE); SignalP-noTM (SIGNALP_GRAM_NEGATIVE); TMhelix (TMHMM)	no GO terms	no GO terms
TRUE	[INTERPRO, NO-BLAST]	g1408	---NA---	449									IPR032064 (PFAM)	no GO terms	no GO terms
TRUE	[INTERPRO, NO-BLAST]	g1409	---NA---	82									SignalP-noTM (SIGNALP_EUK); TMhelix (TMHMM)	no GO terms	no GO terms
TRUE	[INTERPRO, NO-BLAST]	g1411	---NA---	157									TMhelix (TMHMM)	no GO terms	no GO terms
TRUE	[INTERPRO, NO-BLAST]	g1415	---NA---	127									no IPS match	no IPS match	no IPS match
TRUE	[INTERPRO, NO-BLAST]	g1417	---NA---	331									no IPS match	no IPS match	no IPS match
TRUE	[INTERPRO, NO-BLAST]	g1418	---NA---	261									PTHR46890 (PANTHER)	no GO terms	no GO terms
TRUE	[INTERPRO, NO-BLAST]	g1421	---NA---	134									Coil (COILS)	no GO terms	no GO terms
TRUE	[INTERPRO, BLASTED]	g1426	PUTATIVE PSEUDOGENE: RecName: Full=Putative uncharacterized transposon-derived protein F52C9.6 [Caenorhabditis elegans]	360	1	6.00282E-10	47.65						PTHR47027 (PANTHER)	no GO terms	no GO terms
TRUE	[INTERPRO, NO-BLAST]	g1427	---NA---	219									no IPS match	no IPS match	no IPS match
TRUE	[INTERPRO, NO-BLAST]	g1429	---NA---	111									no IPS match	no IPS match	no IPS match
TRUE	[INTERPRO, NO-BLAST]	g1436	---NA---	857									Coil (COILS); Coil (COILS); Coil (COILS); Coil (COILS); IPR042510 (PANTHER); SSF57997 (SUPERFAMILY)	no GO terms	no GO terms
TRUE	[INTERPRO, NO-BLAST]	g1440	---NA---	165									IPR007614 (PANTHER); SignalP-noTM (SIGNALP_GRAM_NEGATIVE); SignalP-noTM (SIGNALP_EUK); SignalP-TM (SIGNALP_GRAM_POSITIVE)	no GO terms	no GO terms
TRUE	[INTERPRO, NO-BLAST]	g1441	---NA---	108									Coil (COILS)	no GO terms	no GO terms
TRUE	[INTERPRO, NO-BLAST]	g1444	---NA---	81									SignalP-noTM (SIGNALP_EUK); SignalP-TM (SIGNALP_GRAM_POSITIVE); SignalP-noTM (SIGNALP_GRAM_NEGATIVE)	no GO terms	no GO terms
TRUE	[INTERPRO, NO-BLAST]	g1445	---NA---	124									IPR007614 (PFAM); IPR007614 (PANTHER); SignalP-noTM (SIGNALP_EUK)	no GO terms	no GO terms
TRUE	[INTERPRO, NO-BLAST]	g1448	---NA---	857									Coil (COILS); Coil (COILS); Coil (COILS); Coil (COILS); IPR042510 (PANTHER); SSF57997 (SUPERFAMILY)	no GO terms	no GO terms
TRUE	[INTERPRO, NO-BLAST]	g1452	---NA---	151									no IPS match	no IPS match	no IPS match
TRUE	[INTERPRO, NO-BLAST]	g1453	---NA---	273									IPR032135 (PFAM); IPR036397 (G3DSA:3.30.420.GENE3D); PTHR47326 (PANTHER)	F:GO:0003676	F:nucleic acid binding
TRUE	[INTERPRO, NO-BLAST]	g1454	---NA---	116									TMhelix (TMHMM)	no GO terms	no GO terms
TRUE	[INTERPRO, BLASTED]	g1455	RecName: Full=Protein GVQW3; AltName: Full=GVQW motif-containing protein 3 [Homo sapiens]	250	1	2.51569E-23	68.18						IPR036397 (G3DSA:3.30.420.GENE3D); IPR036397 (G3DSA:3.30.420.GENE3D); G3DSA:1.10.10.1450 (GENE3D); IPR041426 (PFAM); PTHR46060 (PANTHER)	F:GO:0003676	F:nucleic acid binding
TRUE	[INTERPRO, NO-BLAST]	g1456	---NA---	336									TMhelix (TMHMM)	no GO terms	no GO terms
TRUE	[INTERPRO, NO-BLAST]	g1464	---NA---	78									SignalP-TM (SIGNALP_GRAM_POSITIVE); SignalP-noTM (SIGNALP_EUK)	no GO terms	no GO terms
TRUE	[INTERPRO, NO-BLAST]	g1479	---NA---	767									Coil (COILS)	no GO terms	no GO terms
TRUE	[INTERPRO, NO-BLAST]	g1480	---NA---	673									Coil (COILS); IPR018787 (PFAM); IPR018787 (PANTHER); TMhelix (TMHMM); TMhelix (TMHMM)	no GO terms	no GO terms
TRUE	[INTERPRO, NO-BLAST]	g1482	---NA---	978									Coil (COILS); Coil (COILS); G3DSA:3.10.20.90 (GENE3D); IPR033593 (PANTHER); IPR000048 (PROSITE_PROFILES); SignalP-TM (SIGNALP_GRAM_POSITIVE); SignalP-noTM (SIGNALP_GRAM_NEGATIVE)	F:GO:0005515	F:protein binding
TRUE	[INTERPRO, NO-BLAST]	g1493	---NA---	104									SignalP-noTM (SIGNALP_EUK); SignalP-noTM (SIGNALP_GRAM_NEGATIVE)	no GO terms	no GO terms
TRUE	[INTERPRO, NO-BLAST]	g1494	---NA---	526									G3DSA:3.50.4.10 (GENE3D); IPR003609 (PROSITE_PROFILES); SignalP-noTM (SIGNALP_EUK)	no GO terms	no GO terms
TRUE	[INTERPRO, NO-BLAST]	g1499	---NA---	191									IPR002156 (PFAM); IPR036397 (G3DSA:3.30.420.GENE3D); IPR002156 (PROSITE_PROFILES); IPR012337 (SUPERFAMILY)	F:GO:0003676; F:GO:0004523	F:nucleic acid binding; F:RNA-DNA hybrid ribonuclease activity
TRUE	[INTERPRO, NO-BLAST]	g1500	---NA---	313									IPR036397 (G3DSA:3.30.420.GENE3D); IPR012337 (SUPERFAMILY)	F:GO:0003676	F:nucleic acid binding
TRUE	[INTERPRO, NO-BLAST]	g1501	---NA---	154									no IPS match	no IPS match	no IPS match
TRUE	[INTERPRO, NO-BLAST]	g1502	---NA---	513									IPR036397 (G3DSA:3.30.420.GENE3D); IPR000477 (PFAM); PTHR19446 (PANTHER); IPR043502 (SUPERFAMILY); IPR012337 (SUPERFAMILY)	F:GO:0003676	F:nucleic acid binding
TRUE	[INTERPRO, NO-BLAST]	g1503	---NA---	154									no IPS match	no IPS match	no IPS match
TRUE	[INTERPRO, NO-BLAST]	g1509	---NA---	357									no IPS match	no IPS match	no IPS match
TRUE	[INTERPRO, NO-BLAST]	g1510	---NA---	357									no IPS match	no IPS match	no IPS match
TRUE	[INTERPRO, NO-BLAST]	g1511	---NA---	120									no IPS match	no IPS match	no IPS match
TRUE	[INTERPRO, NO-BLAST]	g1512	---NA---	192									no IPS match	no IPS match	no IPS match
TRUE	[INTERPRO, NO-BLAST]	g1522	---NA---	81									no IPS match	no IPS match	no IPS match
TRUE	[INTERPRO, NO-BLAST]	g1526	---NA---	216									no IPS match	no IPS match	no IPS match
TRUE	[INTERPRO, NO-BLAST]	g1527	---NA---	555									IPR008737 (PFAM); PTHR22955 (PANTHER); IPR001995 (PROSITE_PROFILES); cd00303 (CDD); IPR021109 (SUPERFAMILY)	P:GO:0006508; F:GO:0004190	P:proteolysis; F:aspartic-type endopeptidase activity
TRUE	[INTERPRO, NO-BLAST]	g1529	---NA---	670									Coil (COILS)	no GO terms	no GO terms
TRUE	[INTERPRO, NO-BLAST]	g1531	---NA---	277									PTHR47027 (PANTHER)	no GO terms	no GO terms
TRUE	[INTERPRO, NO-BLAST]	g1532	---NA---	369									IPR036397 (G3DSA:3.30.420.GENE3D); cd09276 (CDD); IPR012337 (SUPERFAMILY)	F:GO:0003676	F:nucleic acid binding
TRUE	[INTERPRO, NO-BLAST]	g1535	---NA---	143									no IPS match	no IPS match	no IPS match
TRUE	[INTERPRO, NO-BLAST]	g1536	---NA---	189									PTHR19446 (PANTHER)	no GO terms	no GO terms
TRUE	[INTERPRO, NO-BLAST]	g1537	---NA---	93									no IPS match	no IPS match	no IPS match
TRUE	[INTERPRO, NO-BLAST]	g1539	---NA---	1558									Coil (COILS); Coil (COILS); IPR036397 (G3DSA:3.30.420.GENE3D); IPR005312 (PFAM); IPR008737 (PFAM); IPR040676 (PFAM); IPR008042 (PFAM); PTHR22955 (PANTHER); IPR001584 (PROSITE_PROFILES); IPR043502 (SUPERFAMILY); IPR012337 (SUPERFAMILY)	P:GO:0015074; F:GO:0003676	P:DNA integration; F:nucleic acid binding
TRUE	[INTERPRO, NO-BLAST]	g1547	---NA---	432									IPR006578 (SMART); IPR006578 (PFAM); IPR031506 (PANTHER); IPR006578 (PROSITE_PROFILES); IPR001005 (CDD)	no GO terms	no GO terms
TRUE	[INTERPRO, NO-BLAST]	g1557	---NA---	73									no IPS match	no IPS match	no IPS match
TRUE	[INTERPRO, NO-BLAST]	g1560	---NA---	98									Coil (COILS); Coil (COILS)	no GO terms	no GO terms
TRUE	[INTERPRO, NO-BLAST]	g1563	---NA---	112									no IPS match	no IPS match	no IPS match
TRUE	[INTERPRO, NO-BLAST]	g1566	---NA---	274									Coil (COILS); IPR005312 (PFAM)	no GO terms	no GO terms
TRUE	[INTERPRO, NO-BLAST]	g1573	---NA---	427									Coil (COILS); Coil (COILS); Coil (COILS); Coil (COILS); Coil (COILS); Coil (COILS); Coil (COILS); Coil (COILS); Coil (COILS); Coil (COILS); Coil (COILS); Coil (COILS)	no GO terms	no GO terms
TRUE	[INTERPRO, NO-BLAST]	g1574	---NA---	145									no IPS match	no IPS match	no IPS match
TRUE	[INTERPRO, NO-BLAST]	g1576	---NA---	28									no IPS match	no IPS match	no IPS match
TRUE	[INTERPRO, NO-BLAST]	g1580	---NA---	149									IPR036397 (G3DSA:3.30.420.GENE3D)	F:GO:0003676	F:nucleic acid binding
TRUE	[INTERPRO, NO-BLAST]	g1582	---NA---	116									IPR036397 (G3DSA:3.30.420.GENE3D)	F:GO:0003676	F:nucleic acid binding
TRUE	[INTERPRO, NO-BLAST]	g1583	---NA---	1474									IPR002156 (PFAM); IPR036397 (G3DSA:3.30.420.GENE3D); IPR008042 (PFAM); IPR008737 (PFAM); IPR021109 (G3DSA:2.40.70.GENE3D); PTHR22955 (PANTHER); IPR002156 (PROSITE_PROFILES); IPR001995 (PROSITE_PROFILES); cd09276 (CDD); cd01644 (CDD); IPR043502 (SUPERFAMILY); IPR012337 (SUPERFAMILY)	P:GO:0006508; F:GO:0003676; F:GO:0004190; F:GO:0004523	P:proteolysis; F:nucleic acid binding; F:aspartic-type endopeptidase activity; F:RNA-DNA hybrid ribonuclease activity
TRUE	[INTERPRO, NO-BLAST]	g1589	---NA---	218									TMhelix (TMHMM)	no GO terms	no GO terms
TRUE	[INTERPRO, NO-BLAST]	g1595	---NA---	538									TMhelix (TMHMM)	no GO terms	no GO terms
TRUE	[INTERPRO, NO-BLAST]	g1596	---NA---	227									IPR006578 (PFAM); PTHR21505 (PANTHER)	no GO terms	no GO terms
TRUE	[INTERPRO, NO-BLAST]	g1598	---NA---	81									IPR032135 (PFAM)	no GO terms	no GO terms
TRUE	[INTERPRO, NO-BLAST]	g1599	---NA---	1712									IPR008042 (PFAM); IPR008737 (PFAM); IPR041588 (PFAM); IPR036397 (G3DSA:3.30.420.GENE3D); IPR005312 (PFAM); IPR040676 (PFAM); PTHR22955 (PANTHER); IPR001584 (PROSITE_PROFILES); IPR043502 (SUPERFAMILY); IPR012337 (SUPERFAMILY)	P:GO:0015074; F:GO:0003676	P:DNA integration; F:nucleic acid binding
TRUE	[INTERPRO, NO-BLAST]	g1600	---NA---	68									no IPS match	no IPS match	no IPS match
TRUE	[INTERPRO, NO-BLAST]	g1604	---NA---	119									no IPS match	no IPS match	no IPS match
TRUE	[INTERPRO, BLASTED]	g1607	PUTATIVE PSEUDOGENE: RecName: Full=Putative uncharacterized transposon-derived protein F52C9.6 [Caenorhabditis elegans]	227	1	4.56328E-5	36.33						PTHR47027 (PANTHER); IPR000477 (PROSITE_PROFILES); IPR043502 (SUPERFAMILY)	no GO terms	no GO terms
TRUE	[INTERPRO, NO-BLAST]	g1618	---NA---	115									SignalP-noTM (SIGNALP_GRAM_NEGATIVE); SignalP-noTM (SIGNALP_EUK); TMhelix (TMHMM)	no GO terms	no GO terms
TRUE	[INTERPRO, NO-BLAST]	g1619	---NA---	242									no IPS match	no IPS match	no IPS match
TRUE	[INTERPRO, NO-BLAST]	g1620	---NA---	287									no IPS match	no IPS match	no IPS match
TRUE	[INTERPRO, NO-BLAST]	g1626	---NA---	395									TMhelix (TMHMM); TMhelix (TMHMM)	no GO terms	no GO terms
TRUE	[INTERPRO, NO-BLAST]	g1627	---NA---	218									no IPS match	no IPS match	no IPS match
TRUE	[INTERPRO, NO-BLAST]	g1631	---NA---	521									IPR013057 (PFAM); PTHR48017 (PANTHER); TMhelix (TMHMM); TMhelix (TMHMM); TMhelix (TMHMM); TMhelix (TMHMM); TMhelix (TMHMM); TMhelix (TMHMM); TMhelix (TMHMM); TMhelix (TMHMM); TMhelix (TMHMM); TMhelix (TMHMM); TMhelix (TMHMM)	P:GO:0003333; F:GO:0015171; C:GO:0016020	P:amino acid transmembrane transport; F:amino acid transmembrane transporter activity; C:membrane
TRUE	[INTERPRO, BLASTED]	g1639	PUTATIVE PSEUDOGENE: RecName: Full=Putative uncharacterized transposon-derived protein F52C9.6 [Caenorhabditis elegans]	233	1	9.25974E-11	43.93						PTHR47027 (PANTHER)	no GO terms	no GO terms
TRUE	[INTERPRO, NO-BLAST]	g1641	---NA---	408									PTHR31389 (PANTHER); SignalP-TM (SIGNALP_GRAM_POSITIVE); TMhelix (TMHMM)	no GO terms	no GO terms
TRUE	[INTERPRO, NO-BLAST]	g1644	---NA---	106									no IPS match	no IPS match	no IPS match
TRUE	[INTERPRO, NO-BLAST]	g1656	---NA---	150									no IPS match	no IPS match	no IPS match
TRUE	[INTERPRO, NO-BLAST]	g1659	---NA---	150									no IPS match	no IPS match	no IPS match
TRUE	[INTERPRO, NO-BLAST]	g1666	---NA---	181									IPR010512 (SMART); IPR010512 (PFAM); PTHR20898 (PANTHER); SignalP-noTM (SIGNALP_EUK)	no GO terms	no GO terms
TRUE	[INTERPRO, NO-BLAST]	g1669	---NA---	311									no IPS match	no IPS match	no IPS match
TRUE	[INTERPRO, NO-BLAST]	g1670	---NA---	256									Coil (COILS)	no GO terms	no GO terms
TRUE	[INTERPRO, NO-BLAST]	g1671	---NA---	1993									IPR006594 (PROSITE_PROFILES)	F:GO:0005515	F:protein binding
TRUE	[INTERPRO, NO-BLAST]	g1673	---NA---	390									IPR032056 (PFAM)	no GO terms	no GO terms
TRUE	[INTERPRO, NO-BLAST]	g1676	---NA---	256									IPR036397 (G3DSA:3.30.420.GENE3D); IPR002156 (PFAM); cd09276 (CDD); IPR012337 (SUPERFAMILY)	F:GO:0003676; F:GO:0004523	F:nucleic acid binding; F:RNA-DNA hybrid ribonuclease activity
TRUE	[INTERPRO, NO-BLAST]	g1677	---NA---	146									IPR036397 (G3DSA:3.30.420.GENE3D)	F:GO:0003676	F:nucleic acid binding
TRUE	[INTERPRO, NO-BLAST]	g1678	---NA---	281									IPR036397 (G3DSA:3.30.420.GENE3D); IPR032135 (PFAM); PTHR47326 (PANTHER)	F:GO:0003676	F:nucleic acid binding
TRUE	[INTERPRO, NO-BLAST]	g1683	---NA---	112									no IPS match	no IPS match	no IPS match
TRUE	[INTERPRO, NO-BLAST]	g1687	---NA---	780									no IPS match	no IPS match	no IPS match
TRUE	[INTERPRO, NO-BLAST]	g1688	---NA---	462									IPR011990 (G3DSA:1.25.40.GENE3D); IPR011990 (SUPERFAMILY)	F:GO:0005515	F:protein binding
TRUE	[INTERPRO, NO-BLAST]	g1689	---NA---	1058									IPR011990 (SUPERFAMILY)	F:GO:0005515	F:protein binding
TRUE	[INTERPRO, NO-BLAST]	g1690	---NA---	473									no IPS match	no IPS match	no IPS match
TRUE	[INTERPRO, NO-BLAST]	g1691	---NA---	179									no IPS match	no IPS match	no IPS match
TRUE	[INTERPRO, NO-BLAST]	g1693	---NA---	81									IPR036397 (G3DSA:3.30.420.GENE3D)	F:GO:0003676	F:nucleic acid binding
TRUE	[INTERPRO, NO-BLAST]	g1705	---NA---	79									no IPS match	no IPS match	no IPS match
TRUE	[INTERPRO, NO-BLAST]	g1711	---NA---	67									SignalP-TM (SIGNALP_GRAM_POSITIVE); SignalP-noTM (SIGNALP_EUK)	no GO terms	no GO terms
TRUE	[INTERPRO, NO-BLAST]	g1712	---NA---	186									no IPS match	no IPS match	no IPS match
TRUE	[INTERPRO, NO-BLAST]	g1713	---NA---	383									no IPS match	no IPS match	no IPS match
TRUE	[INTERPRO, NO-BLAST]	g1714	---NA---	345									Coil (COILS); IPR000504 (PROSITE_PROFILES); IPR035979 (SUPERFAMILY)	F:GO:0003676; F:GO:0003723	F:nucleic acid binding; F:RNA binding
TRUE	[INTERPRO, NO-BLAST]	g1718	---NA---	204									no IPS match	no IPS match	no IPS match
TRUE	[INTERPRO, NO-BLAST]	g1720	---NA---	457									G3DSA:4.10.60.10 (GENE3D); IPR002159 (PFAM); IPR001878 (PROSITE_PROFILES); cd00303 (CDD)	F:GO:0003676; F:GO:0008270; C:GO:0016020	F:nucleic acid binding; F:zinc ion binding; C:membrane
TRUE	[INTERPRO, NO-BLAST]	g1724	---NA---	256									no IPS match	no IPS match	no IPS match
TRUE	[INTERPRO, NO-BLAST]	g1726	---NA---	457									G3DSA:4.10.60.10 (GENE3D); IPR002159 (PFAM); IPR001878 (PROSITE_PROFILES); cd00303 (CDD)	F:GO:0003676; F:GO:0008270; C:GO:0016020	F:nucleic acid binding; F:zinc ion binding; C:membrane
TRUE	[INTERPRO, NO-BLAST]	g1728	---NA---	161									IPR036397 (G3DSA:3.30.420.GENE3D); PTHR46060 (PANTHER)	F:GO:0003676	F:nucleic acid binding
TRUE	[INTERPRO, BLASTED]	g1730	PUTATIVE PSEUDOGENE: RecName: Full=Putative uncharacterized transposon-derived protein F52C9.6 [Caenorhabditis elegans]	286	1	6.08426E-19	46.27						PTHR47027 (PANTHER); IPR000477 (PROSITE_PROFILES)	no GO terms	no GO terms
TRUE	[INTERPRO, NO-BLAST]	g1732	---NA---	283									Coil (COILS)	no GO terms	no GO terms
TRUE	[INTERPRO, NO-BLAST]	g1733	---NA---	226									IPR040676 (PFAM); IPR036397 (G3DSA:3.30.420.GENE3D); PTHR22955 (PANTHER); IPR012337 (SUPERFAMILY)	F:GO:0003676	F:nucleic acid binding
TRUE	[INTERPRO, NO-BLAST]	g1734	---NA---	73									no IPS match	no IPS match	no IPS match
TRUE	[INTERPRO, NO-BLAST]	g1735	---NA---	91									no IPS match	no IPS match	no IPS match
TRUE	[INTERPRO, NO-BLAST]	g1744	---NA---	712									PTHR19446 (PANTHER)	no GO terms	no GO terms
TRUE	[INTERPRO, NO-BLAST]	g1746	---NA---	195									no IPS match	no IPS match	no IPS match
TRUE	[INTERPRO, NO-BLAST]	g1748	---NA---	181									IPR010512 (SMART); IPR010512 (PFAM); PTHR20898 (PANTHER); SignalP-noTM (SIGNALP_EUK)	no GO terms	no GO terms
TRUE	[INTERPRO, BLASTED]	g1756	RecName: Full=Retrovirus-related Env polyprotein from transposon gypsy [Drosophila melanogaster]	238	1	2.77948E-32	58.78						IPR009882 (PFAM); TMhelix (TMHMM)	no GO terms	no GO terms
TRUE	[INTERPRO, BLASTED]	g1758	RecName: Full=Retrovirus-related Env polyprotein from transposon gypsy [Drosophila melanogaster]	197	1	3.32916E-29	57.35						IPR009882 (PFAM); TMhelix (TMHMM)	no GO terms	no GO terms
TRUE	[INTERPRO, NO-BLAST]	g1759	---NA---	329									IPR005312 (PFAM); PTHR47331 (PANTHER)	no GO terms	no GO terms
TRUE	[INTERPRO, NO-BLAST]	g1775	---NA---	1143									Coil (COILS); IPR005135 (PFAM); IPR036691 (G3DSA:3.60.10.GENE3D); IPR005312 (PFAM); IPR031961 (PFAM); PTHR47331 (PANTHER); IPR036691 (SUPERFAMILY)	F:GO:0003824	F:catalytic activity
TRUE	[INTERPRO, NO-BLAST]	g1777	---NA---	334									no IPS match	no IPS match	no IPS match
TRUE	[INTERPRO, NO-BLAST]	g1778	---NA---	334									no IPS match	no IPS match	no IPS match
TRUE	[INTERPRO, NO-BLAST]	g1779	---NA---	334									no IPS match	no IPS match	no IPS match
TRUE	[INTERPRO, NO-BLAST]	g1780	---NA---	404									IPR000477 (PFAM); PTHR47027 (PANTHER); IPR000477 (PROSITE_PROFILES)	no GO terms	no GO terms
TRUE	[INTERPRO, NO-BLAST]	g1781	---NA---	334									no IPS match	no IPS match	no IPS match
TRUE	[INTERPRO, NO-BLAST]	g1782	---NA---	334									no IPS match	no IPS match	no IPS match
TRUE	[INTERPRO, NO-BLAST]	g1783	---NA---	334									no IPS match	no IPS match	no IPS match
TRUE	[INTERPRO, NO-BLAST]	g1784	---NA---	334									no IPS match	no IPS match	no IPS match
TRUE	[INTERPRO, NO-BLAST]	g1798	---NA---	167									PF14223 (PFAM)	no GO terms	no GO terms
TRUE	[INTERPRO, NO-BLAST]	g1806	---NA---	290									no IPS match	no IPS match	no IPS match
TRUE	[INTERPRO, NO-BLAST]	g1823	---NA---	234									IPR006631 (SMART); IPR006631 (PFAM); PTHR21398 (PANTHER)	no GO terms	no GO terms
TRUE	[INTERPRO, NO-BLAST]	g1824	---NA---	188									IPR010512 (SMART); IPR010512 (PFAM); PTHR20898 (PANTHER)	no GO terms	no GO terms
TRUE	[INTERPRO, BLASTED]	g1834	RecName: Full=Protein GVQW3; AltName: Full=GVQW motif-containing protein 3 [Homo sapiens]	397	1	6.38864E-7	57.33						IPR036397 (G3DSA:3.30.420.GENE3D); IPR036397 (G3DSA:3.30.420.GENE3D); PTHR46060 (PANTHER)	F:GO:0003676	F:nucleic acid binding
TRUE	[INTERPRO, NO-BLAST]	g1835	---NA---	155									IPR036397 (G3DSA:3.30.420.GENE3D); IPR002156 (PFAM); IPR002156 (PROSITE_PROFILES); cd09276 (CDD); IPR012337 (SUPERFAMILY)	F:GO:0003676; F:GO:0004523	F:nucleic acid binding; F:RNA-DNA hybrid ribonuclease activity
TRUE	[INTERPRO, NO-BLAST]	g1836	---NA---	132									no IPS match	no IPS match	no IPS match
TRUE	[INTERPRO, NO-BLAST]	g1839	---NA---	114									IPR036397 (G3DSA:3.30.420.GENE3D)	F:GO:0003676	F:nucleic acid binding
TRUE	[INTERPRO, BLASTED]	g1840	PUTATIVE PSEUDOGENE: RecName: Full=Putative uncharacterized transposon-derived protein F52C9.6 [Caenorhabditis elegans]	245	1	4.68194E-11	46.38						PTHR47027 (PANTHER)	no GO terms	no GO terms
TRUE	[INTERPRO, NO-BLAST]	g1848	---NA---	173									IPR036691 (G3DSA:3.60.10.GENE3D); IPR036691 (SUPERFAMILY)	no GO terms	no GO terms
TRUE	[INTERPRO, NO-BLAST]	g1858	---NA---	147									IPR036397 (G3DSA:3.30.420.GENE3D); PTHR46060 (PANTHER)	F:GO:0003676	F:nucleic acid binding
TRUE	[INTERPRO, NO-BLAST]	g1859	---NA---	215									IPR036397 (G3DSA:3.30.420.GENE3D); IPR002156 (PFAM); IPR012337 (SUPERFAMILY)	F:GO:0003676; F:GO:0004523	F:nucleic acid binding; F:RNA-DNA hybrid ribonuclease activity
TRUE	[INTERPRO, BLASTED]	g1862	PUTATIVE PSEUDOGENE: RecName: Full=Putative uncharacterized transposon-derived protein F52C9.6 [Caenorhabditis elegans]	567	1	1.32621E-12	48.02						IPR000477 (PFAM); PTHR47027 (PANTHER); cd01650 (CDD); IPR043502 (SUPERFAMILY)	no GO terms	no GO terms
TRUE	[INTERPRO, NO-BLAST]	g1865	---NA---	754									IPR036691 (G3DSA:3.60.10.GENE3D); IPR005135 (PFAM); IPR031961 (PFAM); cd09077 (CDD); IPR036691 (SUPERFAMILY)	F:GO:0003824	F:catalytic activity
TRUE	[INTERPRO, NO-BLAST]	g1867	---NA---	164									SignalP-TM (SIGNALP_GRAM_POSITIVE); SignalP-TM (SIGNALP_EUK); TMhelix (TMHMM); TMhelix (TMHMM); TMhelix (TMHMM); TMhelix (TMHMM); TMhelix (TMHMM); TMhelix (TMHMM)	no GO terms	no GO terms
TRUE	[INTERPRO, NO-BLAST]	g1868	---NA---	324									SignalP-TM (SIGNALP_EUK); SignalP-TM (SIGNALP_GRAM_POSITIVE); TMhelix (TMHMM); TMhelix (TMHMM); TMhelix (TMHMM); TMhelix (TMHMM); TMhelix (TMHMM); TMhelix (TMHMM); TMhelix (TMHMM)	no GO terms	no GO terms
TRUE	[INTERPRO, NO-BLAST]	g1870	---NA---	192									IPR028002 (PFAM)	no GO terms	no GO terms
TRUE	[INTERPRO, NO-BLAST]	g1877	---NA---	178									no IPS match	no IPS match	no IPS match
TRUE	[INTERPRO, NO-BLAST]	g1888	---NA---	217									IPR036691 (G3DSA:3.60.10.GENE3D); IPR036691 (SUPERFAMILY)	no GO terms	no GO terms
TRUE	[INTERPRO, NO-BLAST]	g1890	---NA---	353									IPR036691 (G3DSA:3.60.10.GENE3D); IPR036691 (SUPERFAMILY)	no GO terms	no GO terms
TRUE	[INTERPRO, NO-BLAST]	g1891	---NA---	406									PTHR21219 (PANTHER)	no GO terms	no GO terms
TRUE	[INTERPRO, NO-BLAST]	g1892	---NA---	129									IPR002156 (PROSITE_PROFILES)	F:GO:0003676; F:GO:0004523	F:nucleic acid binding; F:RNA-DNA hybrid ribonuclease activity
TRUE	[INTERPRO, NO-BLAST]	g1897	---NA---	187									no IPS match	no IPS match	no IPS match
TRUE	[INTERPRO, NO-BLAST]	g1913	---NA---	7									no IPS match	no IPS match	no IPS match
TRUE	[INTERPRO, NO-BLAST]	g1914	---NA---	239									SignalP-TM (SIGNALP_GRAM_POSITIVE)	no GO terms	no GO terms
TRUE	[INTERPRO, BLASTED]	g1917	RecName: Full=Protein GVQW3; AltName: Full=GVQW motif-containing protein 3 [Homo sapiens]	204	1	5.57782E-21	69.7						IPR036397 (G3DSA:3.30.420.GENE3D); PTHR46060 (PANTHER)	F:GO:0003676	F:nucleic acid binding
TRUE	[INTERPRO, NO-BLAST]	g1919	---NA---	149									IPR036691 (G3DSA:3.60.10.GENE3D)	no GO terms	no GO terms
TRUE	[INTERPRO, NO-BLAST]	g1925	---NA---	1759									PTHR45834 (PANTHER)	F:GO:0005085; C:GO:0005829	F:guanyl-nucleotide exchange factor activity; C:cytosol
TRUE	[INTERPRO, NO-BLAST]	g1926	---NA---	266									IPR036397 (G3DSA:3.30.420.GENE3D); cd09276 (CDD); IPR012337 (SUPERFAMILY)	F:GO:0003676	F:nucleic acid binding
TRUE	[INTERPRO, NO-BLAST]	g1927	---NA---	405									Coil (COILS); PTHR16148 (PANTHER)	no GO terms	no GO terms
TRUE	[INTERPRO, NO-BLAST]	g1931	---NA---	247									IPR006578 (SMART); IPR006578 (PFAM); PTHR21505 (PANTHER); IPR006578 (PROSITE_PROFILES)	no GO terms	no GO terms
TRUE	[INTERPRO, NO-BLAST]	g1935	---NA---	270									IPR004119 (PFAM); PTHR11012 (PANTHER)	no GO terms	no GO terms
TRUE	[INTERPRO, NO-BLAST]	g1939	---NA---	722									IPR032707 (PFAM); PTHR48333 (PANTHER)	no GO terms	no GO terms
TRUE	[INTERPRO, NO-BLAST]	g1942	---NA---	407									no IPS match	no IPS match	no IPS match
TRUE	[INTERPRO, NO-BLAST]	g1946	---NA---	177									Coil (COILS)	no GO terms	no GO terms
TRUE	[INTERPRO, BLASTED]	g1953	PUTATIVE PSEUDOGENE: RecName: Full=Putative uncharacterized transposon-derived protein F52C9.6 [Caenorhabditis elegans]	1444	1	2.68554E-7	44.19						IPR000477 (PFAM); IPR022048 (PFAM); PTHR47027 (PANTHER); IPR000477 (PROSITE_PROFILES); IPR000477 (PROSITE_PROFILES); cd01650 (CDD); cd01650 (CDD); IPR043502 (SUPERFAMILY); IPR043502 (SUPERFAMILY); IPR043502 (SUPERFAMILY)	no GO terms	no GO terms
TRUE	[INTERPRO, NO-BLAST]	g1954	---NA---	95									Coil (COILS)	no GO terms	no GO terms
TRUE	[INTERPRO, NO-BLAST]	g1955	---NA---	406									IPR005135 (PFAM); IPR036691 (G3DSA:3.60.10.GENE3D); IPR031961 (PFAM); IPR036691 (SUPERFAMILY)	F:GO:0003824	F:catalytic activity
TRUE	[INTERPRO, BLASTED]	g1957	PUTATIVE PSEUDOGENE: RecName: Full=Putative uncharacterized transposon-derived protein F52C9.6 [Caenorhabditis elegans]	273	1	1.12184E-12	53.24						PTHR47027 (PANTHER); IPR000477 (PROSITE_PROFILES)	no GO terms	no GO terms
TRUE	[INTERPRO, NO-BLAST]	g1965	---NA---	379									TMhelix (TMHMM); TMhelix (TMHMM)	no GO terms	no GO terms
TRUE	[INTERPRO, NO-BLAST]	g1973	---NA---	652									Coil (COILS); IPR036691 (G3DSA:3.60.10.GENE3D); IPR005135 (PFAM); PTHR33395 (PANTHER); IPR019786 (PROSITE_PATTERNS); IPR036691 (SUPERFAMILY); IPR011011 (SUPERFAMILY)	F:GO:0003824	F:catalytic activity
TRUE	[INTERPRO, NO-BLAST]	g1978	---NA---	217									no IPS match	no IPS match	no IPS match
TRUE	[INTERPRO, NO-BLAST]	g1981	---NA---	180									SignalP-noTM (SIGNALP_EUK); SignalP-TM (SIGNALP_GRAM_POSITIVE)	no GO terms	no GO terms
TRUE	[INTERPRO, NO-BLAST]	g1984	---NA---	326									no IPS match	no IPS match	no IPS match
TRUE	[INTERPRO, NO-BLAST]	g1985	---NA---	127									Coil (COILS)	no GO terms	no GO terms
TRUE	[INTERPRO, NO-BLAST]	g1989	---NA---	236									IPR029034 (G3DSA:2.10.90.GENE3D); PTHR41153 (PANTHER); SignalP-noTM (SIGNALP_EUK); SignalP-TM (SIGNALP_GRAM_POSITIVE); SignalP-noTM (SIGNALP_GRAM_NEGATIVE); IPR029034 (SUPERFAMILY)	no GO terms	no GO terms
TRUE	[INTERPRO, NO-BLAST]	g1991	---NA---	125									no IPS match	no IPS match	no IPS match
TRUE	[INTERPRO, NO-BLAST]	g1994	---NA---	179									IPR036397 (G3DSA:3.30.420.GENE3D); IPR036397 (G3DSA:3.30.420.GENE3D); PTHR46060 (PANTHER)	F:GO:0003676	F:nucleic acid binding
TRUE	[INTERPRO, NO-BLAST]	g1996	---NA---	346									IPR031961 (PFAM); IPR036691 (G3DSA:3.60.10.GENE3D); IPR036691 (SUPERFAMILY)	no GO terms	no GO terms
TRUE	[INTERPRO, NO-BLAST]	g1998	---NA---	346									IPR031961 (PFAM); IPR036691 (G3DSA:3.60.10.GENE3D); IPR036691 (SUPERFAMILY)	no GO terms	no GO terms
TRUE	[INTERPRO, NO-BLAST]	g2001	---NA---	78									IPR036397 (G3DSA:3.30.420.GENE3D)	F:GO:0003676	F:nucleic acid binding
TRUE	[INTERPRO, NO-BLAST]	g2005	---NA---	115									no IPS match	no IPS match	no IPS match
TRUE	[INTERPRO, NO-BLAST]	g2006	---NA---	151									no IPS match	no IPS match	no IPS match
TRUE	[INTERPRO, NO-BLAST]	g2007	---NA---	332									PTHR22955 (PANTHER)	no GO terms	no GO terms
TRUE	[INTERPRO, NO-BLAST]	g2012	---NA---	596									no IPS match	no IPS match	no IPS match
TRUE	[INTERPRO, NO-BLAST]	g2020	---NA---	180									IPR022730 (PFAM); IPR022730 (PANTHER)	no GO terms	no GO terms
TRUE	[INTERPRO, NO-BLAST]	g2021	---NA---	125									no IPS match	no IPS match	no IPS match
TRUE	[INTERPRO, NO-BLAST]	g2025	---NA---	116									IPR036397 (G3DSA:3.30.420.GENE3D)	F:GO:0003676	F:nucleic acid binding
TRUE	[INTERPRO, NO-BLAST]	g2030	---NA---	170									IPR036397 (G3DSA:3.30.420.GENE3D); SignalP-noTM (SIGNALP_EUK); IPR012337 (SUPERFAMILY)	F:GO:0003676	F:nucleic acid binding
TRUE	[INTERPRO, NO-BLAST]	g2033	---NA---	163									no IPS match	no IPS match	no IPS match
TRUE	[INTERPRO, NO-BLAST]	g2034	---NA---	621									IPR036691 (G3DSA:3.60.10.GENE3D); IPR036397 (G3DSA:3.30.420.GENE3D); IPR002156 (PFAM); IPR002156 (PROSITE_PROFILES); cd09276 (CDD); IPR012337 (SUPERFAMILY); IPR036691 (SUPERFAMILY)	F:GO:0003676; F:GO:0004523	F:nucleic acid binding; F:RNA-DNA hybrid ribonuclease activity
TRUE	[INTERPRO, NO-BLAST]	g2036	---NA---	303									IPR005312 (PFAM)	no GO terms	no GO terms
TRUE	[INTERPRO, NO-BLAST]	g2038	---NA---	159									PTHR19446 (PANTHER)	no GO terms	no GO terms
TRUE	[INTERPRO, NO-BLAST]	g2041	---NA---	213									IPR036691 (G3DSA:3.60.10.GENE3D); IPR005135 (PFAM); IPR036691 (SUPERFAMILY)	F:GO:0003824	F:catalytic activity
TRUE	[INTERPRO, NO-BLAST]	g2042	---NA---	230									Coil (COILS)	no GO terms	no GO terms
TRUE	[INTERPRO, NO-BLAST]	g2048	---NA---	585									Coil (COILS); IPR000477 (PFAM); PTHR47027 (PANTHER); IPR043502 (SUPERFAMILY)	no GO terms	no GO terms
TRUE	[INTERPRO, BLASTED]	g2054	PUTATIVE PSEUDOGENE: RecName: Full=Putative uncharacterized transposon-derived protein F52C9.6 [Caenorhabditis elegans]	606	1	9.23495E-9	50.96						IPR036691 (G3DSA:3.60.10.GENE3D); IPR000477 (PFAM); IPR036397 (G3DSA:3.30.420.GENE3D); PTHR47027 (PANTHER); IPR000477 (PROSITE_PROFILES); cd09276 (CDD); IPR043502 (SUPERFAMILY); IPR012337 (SUPERFAMILY); IPR036691 (SUPERFAMILY)	F:GO:0003676	F:nucleic acid binding
TRUE	[INTERPRO, NO-BLAST]	g2060	---NA---	311									no IPS match	no IPS match	no IPS match
TRUE	[INTERPRO, NO-BLAST]	g2075	---NA---	182									no IPS match	no IPS match	no IPS match
TRUE	[INTERPRO, NO-BLAST]	g2077	---NA---	89									no IPS match	no IPS match	no IPS match
TRUE	[INTERPRO, NO-BLAST]	g2081	---NA---	84									no IPS match	no IPS match	no IPS match
TRUE	[INTERPRO, NO-BLAST]	g2093	---NA---	316									IPR032135 (PFAM); IPR036397 (G3DSA:3.30.420.GENE3D); PTHR47326 (PANTHER); IPR009057 (SUPERFAMILY)	F:GO:0003676	F:nucleic acid binding
TRUE	[INTERPRO, NO-BLAST]	g2097	---NA---	1625									IPR008042 (PFAM); PTHR22955 (PANTHER); IPR043502 (SUPERFAMILY); IPR043502 (SUPERFAMILY); IPR043502 (SUPERFAMILY); IPR043502 (SUPERFAMILY)	no GO terms	no GO terms
TRUE	[INTERPRO, NO-BLAST]	g2098	---NA---	118									no IPS match	no IPS match	no IPS match
TRUE	[INTERPRO, BLASTED]	g2100	PUTATIVE PSEUDOGENE: RecName: Full=Putative uncharacterized transposon-derived protein F52C9.6 [Caenorhabditis elegans]	286	1	1.20112E-17	45.9						PTHR47027 (PANTHER); IPR000477 (PROSITE_PROFILES)	no GO terms	no GO terms
TRUE	[INTERPRO, NO-BLAST]	g2103	---NA---	265									IPR036397 (G3DSA:3.30.420.GENE3D); IPR040676 (PFAM); PTHR22955 (PANTHER); IPR001584 (PROSITE_PROFILES); IPR012337 (SUPERFAMILY)	P:GO:0015074; F:GO:0003676	P:DNA integration; F:nucleic acid binding
TRUE	[INTERPRO, NO-BLAST]	g2104	---NA---	873									Coil (COILS); IPR008737 (PFAM); IPR005312 (PFAM); IPR008042 (PFAM); PTHR22955 (PANTHER); cd01644 (CDD); IPR043502 (SUPERFAMILY)	no GO terms	no GO terms
TRUE	[INTERPRO, NO-BLAST]	g2116	---NA---	962									IPR040676 (PFAM); IPR008042 (PFAM); PTHR22955 (PANTHER); cd01644 (CDD); IPR043502 (SUPERFAMILY)	no GO terms	no GO terms
TRUE	[INTERPRO, NO-BLAST]	g2119	---NA---	249									Coil (COILS)	no GO terms	no GO terms
TRUE	[INTERPRO, NO-BLAST]	g2122	---NA---	297									IPR031983 (PFAM)	no GO terms	no GO terms
TRUE	[INTERPRO, NO-BLAST]	g2124	---NA---	58									no IPS match	no IPS match	no IPS match
TRUE	[INTERPRO, NO-BLAST]	g2128	---NA---	37									Coil (COILS)	no GO terms	no GO terms
TRUE	[INTERPRO, NO-BLAST]	g2130	---NA---	335									IPR032135 (PFAM); PTHR47326 (PANTHER)	no GO terms	no GO terms
TRUE	[INTERPRO, NO-BLAST]	g2131	---NA---	1613									Coil (COILS)	no GO terms	no GO terms
TRUE	[INTERPRO, NO-BLAST]	g2136	---NA---	88									no IPS match	no IPS match	no IPS match
TRUE	[INTERPRO, NO-BLAST]	g2146	---NA---	76									no IPS match	no IPS match	no IPS match
TRUE	[INTERPRO, NO-BLAST]	g2147	---NA---	547									SignalP-noTM (SIGNALP_EUK)	no GO terms	no GO terms
TRUE	[INTERPRO, NO-BLAST]	g2148	---NA---	157									SignalP-noTM (SIGNALP_EUK); TMhelix (TMHMM)	no GO terms	no GO terms
TRUE	[INTERPRO, NO-BLAST]	g2149	---NA---	85									no IPS match	no IPS match	no IPS match
TRUE	[INTERPRO, NO-BLAST]	g2151	---NA---	722									no IPS match	no IPS match	no IPS match
TRUE	[INTERPRO, NO-BLAST]	g2152	---NA---	89									no IPS match	no IPS match	no IPS match
TRUE	[INTERPRO, NO-BLAST]	g2153	---NA---	82									no IPS match	no IPS match	no IPS match
TRUE	[INTERPRO, NO-BLAST]	g2156	---NA---	112									TMhelix (TMHMM); TMhelix (TMHMM)	no GO terms	no GO terms
TRUE	[INTERPRO, NO-BLAST]	g2157	---NA---	320									IPR012464 (PFAM); IPR012464 (PANTHER); SignalP-noTM (SIGNALP_EUK); SignalP-TM (SIGNALP_GRAM_POSITIVE); SignalP-noTM (SIGNALP_GRAM_NEGATIVE); TMhelix (TMHMM); TMhelix (TMHMM); TMhelix (TMHMM)	C:GO:0016020	C:membrane
TRUE	[INTERPRO, NO-BLAST]	g2158	---NA---	209									IPR012464 (PFAM); IPR012464 (PANTHER); SignalP-noTM (SIGNALP_GRAM_NEGATIVE); SignalP-noTM (SIGNALP_EUK); SignalP-TM (SIGNALP_GRAM_POSITIVE); TMhelix (TMHMM); TMhelix (TMHMM); TMhelix (TMHMM)	C:GO:0016020	C:membrane
TRUE	[INTERPRO, NO-BLAST]	g2164	---NA---	1113									Coil (COILS); PTHR45813 (PANTHER); TMhelix (TMHMM); TMhelix (TMHMM); TMhelix (TMHMM); TMhelix (TMHMM); TMhelix (TMHMM); TMhelix (TMHMM)	P:GO:0007189; F:GO:0004930	P:adenylate cyclase-activating G protein-coupled receptor signaling pathway; F:G protein-coupled receptor activity
TRUE	[INTERPRO, NO-BLAST]	g2166	---NA---	932									no IPS match	no IPS match	no IPS match
TRUE	[INTERPRO, NO-BLAST]	g2170	---NA---	2934									no IPS match	no IPS match	no IPS match
TRUE	[INTERPRO, NO-BLAST]	g2174	---NA---	932									no IPS match	no IPS match	no IPS match
TRUE	[INTERPRO, NO-BLAST]	g2180	---NA---	277									Coil (COILS); PS51257 (PROSITE_PROFILES); SignalP-noTM (SIGNALP_GRAM_NEGATIVE); SignalP-TM (SIGNALP_GRAM_POSITIVE); SignalP-noTM (SIGNALP_EUK)	no GO terms	no GO terms
TRUE	[INTERPRO, NO-BLAST]	g2181	---NA---	266									Coil (COILS); SignalP-noTM (SIGNALP_EUK)	no GO terms	no GO terms
TRUE	[INTERPRO, NO-BLAST]	g2182	---NA---	1265									PTHR37686 (PANTHER); TMhelix (TMHMM); TMhelix (TMHMM); TMhelix (TMHMM); TMhelix (TMHMM)	no GO terms	no GO terms
TRUE	[INTERPRO, NO-BLAST]	g2183	---NA---	311									no IPS match	no IPS match	no IPS match
TRUE	[INTERPRO, NO-BLAST]	g2184	---NA---	420									no IPS match	no IPS match	no IPS match
TRUE	[INTERPRO, NO-BLAST]	g2187	---NA---	258									IPR012934 (SMART); IPR012934 (PFAM); G3DSA:3.40.1800.20 (GENE3D); IPR012934 (PROSITE_PROFILES); SSF57716 (SUPERFAMILY)	F:GO:0008270; C:GO:0005634	F:zinc ion binding; C:nucleus
TRUE	[INTERPRO, NO-BLAST]	g2193	---NA---	213									no IPS match	no IPS match	no IPS match
TRUE	[INTERPRO, NO-BLAST]	g2196	---NA---	380									PTHR34999 (PANTHER)	no GO terms	no GO terms
TRUE	[INTERPRO, NO-BLAST]	g2197	---NA---	105									PTHR36299 (PANTHER); SignalP-noTM (SIGNALP_EUK)	no GO terms	no GO terms
TRUE	[INTERPRO, NO-BLAST]	g2199	---NA---	247									Coil (COILS); IPR031941 (PFAM); PTHR36299 (PANTHER)	no GO terms	no GO terms
TRUE	[INTERPRO, NO-BLAST]	g2200	---NA---	570									Coil (COILS); IPR031941 (PFAM); PTHR36299 (PANTHER); SignalP-noTM (SIGNALP_EUK)	no GO terms	no GO terms
TRUE	[INTERPRO, NO-BLAST]	g2202	---NA---	162									no IPS match	no IPS match	no IPS match
TRUE	[INTERPRO, NO-BLAST]	g2206	---NA---	118									no IPS match	no IPS match	no IPS match
TRUE	[INTERPRO, NO-BLAST]	g2207	---NA---	183									no IPS match	no IPS match	no IPS match
TRUE	[INTERPRO, NO-BLAST]	g2210	---NA---	417									IPR001878 (SMART); IPR005312 (PFAM); PTHR47331 (PANTHER)	F:GO:0003676; F:GO:0008270	F:nucleic acid binding; F:zinc ion binding
TRUE	[INTERPRO, NO-BLAST]	g2212	---NA---	814									IPR032135 (PFAM); IPR031961 (PFAM); IPR036397 (G3DSA:3.30.420.GENE3D); PTHR47326 (PANTHER)	F:GO:0003676	F:nucleic acid binding
TRUE	[INTERPRO, NO-BLAST]	g2214	---NA---	507									SignalP-noTM (SIGNALP_GRAM_NEGATIVE); SignalP-TM (SIGNALP_GRAM_POSITIVE); SignalP-noTM (SIGNALP_EUK)	no GO terms	no GO terms
TRUE	[INTERPRO, NO-BLAST]	g2226	---NA---	289									IPR036397 (G3DSA:3.30.420.GENE3D); IPR002156 (PFAM); PTHR10642 (PANTHER); IPR002156 (PROSITE_PROFILES); cd09276 (CDD); IPR012337 (SUPERFAMILY)	P:GO:0043137; P:GO:0090502; F:GO:0003676; F:GO:0004523	P:DNA replication, removal of RNA primer; P:obsolete RNA phosphodiester bond hydrolysis, endonucleolytic; F:nucleic acid binding; F:RNA-DNA hybrid ribonuclease activity
TRUE	[INTERPRO, NO-BLAST]	g2231	---NA---	444									IPR040676 (PFAM); PTHR22955 (PANTHER)	no GO terms	no GO terms
TRUE	[INTERPRO, NO-BLAST]	g2237	---NA---	45									no IPS match	no IPS match	no IPS match
TRUE	[INTERPRO, NO-BLAST]	g2241	---NA---	85									PTHR46060 (PANTHER)	no GO terms	no GO terms
TRUE	[INTERPRO, NO-BLAST]	g2242	---NA---	517									no IPS match	no IPS match	no IPS match
TRUE	[INTERPRO, NO-BLAST]	g2243	---NA---	850									no IPS match	no IPS match	no IPS match
TRUE	[INTERPRO, BLASTED]	g2244	PUTATIVE PSEUDOGENE: RecName: Full=Putative uncharacterized transposon-derived protein F52C9.6 [Caenorhabditis elegans]	286	1	8.46066E-18	46.27						PTHR47027 (PANTHER); IPR000477 (PROSITE_PROFILES)	no GO terms	no GO terms
TRUE	[INTERPRO, NO-BLAST]	g2245	---NA---	150									IPR036397 (G3DSA:3.30.420.GENE3D); IPR002156 (PFAM); IPR002156 (PROSITE_PROFILES); cd09276 (CDD); IPR012337 (SUPERFAMILY)	F:GO:0003676; F:GO:0004523	F:nucleic acid binding; F:RNA-DNA hybrid ribonuclease activity
TRUE	[INTERPRO, NO-BLAST]	g2248	---NA---	92									no IPS match	no IPS match	no IPS match
TRUE	[INTERPRO, NO-BLAST]	g2253	---NA---	1231									Coil (COILS)	no GO terms	no GO terms
TRUE	[INTERPRO, NO-BLAST]	g2263	---NA---	966									IPR008042 (PFAM); IPR005312 (PFAM); PTHR22955 (PANTHER)	no GO terms	no GO terms
TRUE	[INTERPRO, NO-BLAST]	g2265	---NA---	868									IPR008042 (PFAM); IPR005312 (PFAM); PTHR22955 (PANTHER)	no GO terms	no GO terms
TRUE	[INTERPRO, NO-BLAST]	g2267	---NA---	1452									Coil (COILS); IPR005312 (PFAM); IPR008042 (PFAM); IPR008737 (PFAM); IPR040676 (PFAM); PTHR22955 (PANTHER); IPR001878 (PROSITE_PROFILES)	F:GO:0003676; F:GO:0008270	F:nucleic acid binding; F:zinc ion binding
TRUE	[INTERPRO, NO-BLAST]	g2269	---NA---	212									IPR036397 (G3DSA:3.30.420.GENE3D); IPR002156 (PROSITE_PROFILES); IPR012337 (SUPERFAMILY)	F:GO:0003676; F:GO:0004523	F:nucleic acid binding; F:RNA-DNA hybrid ribonuclease activity
TRUE	[INTERPRO, NO-BLAST]	g2279	---NA---	616									Coil (COILS); IPR036397 (G3DSA:3.30.420.GENE3D); IPR026682 (PFAM); IPR026682 (PANTHER)	P:GO:0006469; P:GO:0032007; P:GO:0048011; F:GO:0003676; C:GO:0005737	P:negative regulation of protein kinase activity; P:negative regulation of TOR signaling; P:neurotrophin TRK receptor signaling pathway; F:nucleic acid binding; C:cytoplasm
TRUE	[INTERPRO, NO-BLAST]	g2291	---NA---	220									IPR028002 (PFAM)	no GO terms	no GO terms
TRUE	[INTERPRO, NO-BLAST]	g2298	---NA---	107									no IPS match	no IPS match	no IPS match
TRUE	[INTERPRO, NO-BLAST]	g2299	---NA---	164									no IPS match	no IPS match	no IPS match
TRUE	[INTERPRO, NO-BLAST]	g2303	---NA---	252									IPR032135 (PFAM); IPR036397 (G3DSA:3.30.420.GENE3D); PTHR47326 (PANTHER)	F:GO:0003676	F:nucleic acid binding
TRUE	[INTERPRO, NO-BLAST]	g2304	---NA---	116									IPR036388 (G3DSA:1.10.10.GENE3D); IPR009057 (SUPERFAMILY)	no GO terms	no GO terms
TRUE	[INTERPRO, NO-BLAST]	g2305	---NA---	2506									no IPS match	no IPS match	no IPS match
TRUE	[INTERPRO, BLASTED]	g2306	PUTATIVE PSEUDOGENE: RecName: Full=Putative uncharacterized transposon-derived protein F52C9.6 [Caenorhabditis elegans]	514	1	5.1749E-13	45.42						IPR000477 (PFAM); PTHR47027 (PANTHER)	no GO terms	no GO terms
TRUE	[INTERPRO, NO-BLAST]	g2310	---NA---	875									Coil (COILS); IPR001878 (SMART); IPR008042 (PFAM); IPR001878 (PFAM); IPR040676 (PFAM); IPR005312 (PFAM); PTHR22955 (PANTHER); IPR001878 (PROSITE_PROFILES); IPR043502 (SUPERFAMILY); IPR036875 (SUPERFAMILY)	F:GO:0003676; F:GO:0008270	F:nucleic acid binding; F:zinc ion binding
TRUE	[INTERPRO, NO-BLAST]	g2311	---NA---	163									PTHR35450 (PANTHER)	no GO terms	no GO terms
TRUE	[INTERPRO, NO-BLAST]	g2316	---NA---	163									PTHR35450 (PANTHER)	no GO terms	no GO terms
TRUE	[INTERPRO, NO-BLAST]	g2319	---NA---	329									no IPS match	no IPS match	no IPS match
TRUE	[INTERPRO, NO-BLAST]	g2320	---NA---	162									IPR036397 (G3DSA:3.30.420.GENE3D); PTHR47326 (PANTHER)	F:GO:0003676	F:nucleic acid binding
TRUE	[INTERPRO, NO-BLAST]	g2321	---NA---	162									IPR036397 (G3DSA:3.30.420.GENE3D); PTHR47326 (PANTHER)	F:GO:0003676	F:nucleic acid binding
TRUE	[INTERPRO, NO-BLAST]	g2322	---NA---	992									IPR036397 (G3DSA:3.30.420.GENE3D); IPR036397 (G3DSA:3.30.420.GENE3D); IPR040676 (PFAM); PTHR22955 (PANTHER); IPR001584 (PROSITE_PROFILES); IPR012337 (SUPERFAMILY)	P:GO:0015074; F:GO:0003676	P:DNA integration; F:nucleic acid binding
TRUE	[INTERPRO, NO-BLAST]	g2323	---NA---	232									IPR004011 (SMART); IPR004011 (PFAM); IPR004019 (PFAM); PS51257 (PROSITE_PROFILES); SignalP-TM (SIGNALP_GRAM_POSITIVE); SignalP-noTM (SIGNALP_GRAM_NEGATIVE); SignalP-noTM (SIGNALP_EUK)	no GO terms	no GO terms
TRUE	[INTERPRO, NO-BLAST]	g2324	---NA---	296									IPR012674 (G3DSA:2.40.128.GENE3D); IPR012674 (SUPERFAMILY)	no GO terms	no GO terms
TRUE	[INTERPRO, NO-BLAST]	g2326	---NA---	115									Coil (COILS)	no GO terms	no GO terms
TRUE	[INTERPRO, BLASTED]	g2330	PUTATIVE PSEUDOGENE: RecName: Full=Putative uncharacterized transposon-derived protein F52C9.6 [Caenorhabditis elegans]	262	1	2.11347E-13	48.1						PTHR47027 (PANTHER); IPR000477 (PROSITE_PROFILES)	no GO terms	no GO terms
TRUE	[INTERPRO, BLASTED]	g2333	PUTATIVE PSEUDOGENE: RecName: Full=Putative uncharacterized transposon-derived protein F52C9.6 [Caenorhabditis elegans]	328	1	1.67142E-13	48.1						PTHR47027 (PANTHER); IPR000477 (PROSITE_PROFILES)	no GO terms	no GO terms
TRUE	[INTERPRO, NO-BLAST]	g2334	---NA---	137									IPR036388 (G3DSA:1.10.10.GENE3D); IPR036388 (G3DSA:1.10.10.GENE3D); IPR009057 (SUPERFAMILY)	no GO terms	no GO terms
TRUE	[INTERPRO, BLASTED]	g2335	PUTATIVE PSEUDOGENE: RecName: Full=Putative uncharacterized transposon-derived protein F52C9.6 [Caenorhabditis elegans]	233	1	1.57466E-16	46.64						PTHR47027 (PANTHER)	no GO terms	no GO terms
TRUE	[INTERPRO, NO-BLAST]	g2336	---NA---	205									no IPS match	no IPS match	no IPS match
TRUE	[INTERPRO, NO-BLAST]	g2337	---NA---	229									SignalP-TM (SIGNALP_GRAM_POSITIVE)	no GO terms	no GO terms
TRUE	[INTERPRO, NO-BLAST]	g2344	---NA---	277									Coil (COILS); IPR006578 (SMART); IPR006578 (PFAM); IPR039353 (PANTHER); IPR006578 (PROSITE_PROFILES)	no GO terms	no GO terms
TRUE	[INTERPRO, NO-BLAST]	g2370	---NA---	277									Coil (COILS); IPR006578 (SMART); IPR006578 (PFAM); IPR039353 (PANTHER); IPR006578 (PROSITE_PROFILES)	no GO terms	no GO terms
TRUE	[INTERPRO, NO-BLAST]	g2373	---NA---	149									IPR036691 (G3DSA:3.60.10.GENE3D)	no GO terms	no GO terms
TRUE	[INTERPRO, BLASTED]	g2375	PUTATIVE PSEUDOGENE: RecName: Full=Putative uncharacterized transposon-derived protein F52C9.6 [Caenorhabditis elegans]	594	1	1.37698E-13	49.76						IPR036397 (G3DSA:3.30.420.GENE3D); PTHR47027 (PANTHER); IPR000477 (PROSITE_PROFILES); IPR036691 (SUPERFAMILY); IPR012337 (SUPERFAMILY)	F:GO:0003676	F:nucleic acid binding
TRUE	[INTERPRO, BLASTED]	g2378	PUTATIVE PSEUDOGENE: RecName: Full=Putative uncharacterized transposon-derived protein F52C9.6 [Caenorhabditis elegans]	328	1	8.52477E-14	48.1						PTHR47027 (PANTHER); IPR000477 (PROSITE_PROFILES)	no GO terms	no GO terms
TRUE	[INTERPRO, BLASTED]	g2379	PUTATIVE PSEUDOGENE: RecName: Full=Putative uncharacterized transposon-derived protein F52C9.6 [Caenorhabditis elegans]	186	1	3.83321E-5	52.87						IPR000477 (PFAM); PTHR47027 (PANTHER); IPR000477 (PROSITE_PROFILES); IPR043502 (SUPERFAMILY)	no GO terms	no GO terms
TRUE	[INTERPRO, NO-BLAST]	g2380	---NA---	120									no IPS match	no IPS match	no IPS match
TRUE	[INTERPRO, NO-BLAST]	g2383	---NA---	91									SignalP-TM (SIGNALP_GRAM_POSITIVE); SignalP-noTM (SIGNALP_EUK); TMhelix (TMHMM)	no GO terms	no GO terms
TRUE	[INTERPRO, NO-BLAST]	g2385	---NA---	331									SignalP-TM (SIGNALP_GRAM_POSITIVE); TMhelix (TMHMM); TMhelix (TMHMM)	no GO terms	no GO terms
TRUE	[INTERPRO, BLASTED]	g2386	PUTATIVE PSEUDOGENE: RecName: Full=Putative uncharacterized transposon-derived protein F52C9.6 [Caenorhabditis elegans]	268	1	1.29927E-17	45.52						PTHR47027 (PANTHER); IPR000477 (PROSITE_PROFILES)	no GO terms	no GO terms
TRUE	[INTERPRO, NO-BLAST]	g2387	---NA---	327									IPR031901 (PFAM)	P:GO:0001700; P:GO:0007259	P:embryonic development via the syncytial blastoderm; P:receptor signaling pathway via JAK-STAT
TRUE	[INTERPRO, NO-BLAST]	g2388	---NA---	323									IPR031901 (PFAM)	P:GO:0001700; P:GO:0007259	P:embryonic development via the syncytial blastoderm; P:receptor signaling pathway via JAK-STAT
TRUE	[INTERPRO, NO-BLAST]	g2399	---NA---	185									no IPS match	no IPS match	no IPS match
TRUE	[INTERPRO, NO-BLAST]	g2401	---NA---	341									no IPS match	no IPS match	no IPS match
TRUE	[INTERPRO, NO-BLAST]	g2406	---NA---	244									Coil (COILS); Coil (COILS); IPR007999 (PFAM); IPR007999 (PANTHER)	no GO terms	no GO terms
TRUE	[INTERPRO, NO-BLAST]	g2407	---NA---	239									Coil (COILS); Coil (COILS); IPR007999 (PFAM); IPR007999 (PANTHER)	no GO terms	no GO terms
TRUE	[INTERPRO, NO-BLAST]	g2410	---NA---	1308									Coil (COILS); IPR021109 (G3DSA:2.40.70.GENE3D); IPR008737 (PFAM); IPR021109 (G3DSA:2.40.70.GENE3D); PTHR22955 (PANTHER); IPR001995 (PROSITE_PROFILES); IPR001995 (PROSITE_PROFILES); IPR043502 (SUPERFAMILY); IPR043502 (SUPERFAMILY)	P:GO:0006508; F:GO:0004190	P:proteolysis; F:aspartic-type endopeptidase activity
TRUE	[INTERPRO, NO-BLAST]	g2411	---NA---	122									no IPS match	no IPS match	no IPS match
TRUE	[INTERPRO, NO-BLAST]	g2415	---NA---	254									no IPS match	no IPS match	no IPS match
TRUE	[INTERPRO, NO-BLAST]	g2417	---NA---	140									no IPS match	no IPS match	no IPS match
TRUE	[INTERPRO, NO-BLAST]	g2421	---NA---	406									PTHR21219 (PANTHER)	no GO terms	no GO terms
TRUE	[INTERPRO, NO-BLAST]	g2422	---NA---	129									IPR002156 (PROSITE_PROFILES)	F:GO:0003676; F:GO:0004523	F:nucleic acid binding; F:RNA-DNA hybrid ribonuclease activity
TRUE	[INTERPRO, NO-BLAST]	g2424	---NA---	81									no IPS match	no IPS match	no IPS match
TRUE	[INTERPRO, NO-BLAST]	g2431	---NA---	274									no IPS match	no IPS match	no IPS match
TRUE	[INTERPRO, NO-BLAST]	g2433	---NA---	88									PTHR46060 (PANTHER)	no GO terms	no GO terms
TRUE	[INTERPRO, NO-BLAST]	g2435	---NA---	122									IPR036397 (G3DSA:3.30.420.GENE3D); PTHR47326 (PANTHER)	F:GO:0003676	F:nucleic acid binding
TRUE	[INTERPRO, NO-BLAST]	g2438	---NA---	230									SignalP-noTM (SIGNALP_GRAM_NEGATIVE); SignalP-noTM (SIGNALP_EUK); SignalP-TM (SIGNALP_GRAM_POSITIVE)	no GO terms	no GO terms
TRUE	[INTERPRO, NO-BLAST]	g2448	---NA---	582									TMhelix (TMHMM); TMhelix (TMHMM); TMhelix (TMHMM); TMhelix (TMHMM); TMhelix (TMHMM); TMhelix (TMHMM); TMhelix (TMHMM); TMhelix (TMHMM); TMhelix (TMHMM); TMhelix (TMHMM); TMhelix (TMHMM); TMhelix (TMHMM); TMhelix (TMHMM); TMhelix (TMHMM); TMhelix (TMHMM); TMhelix (TMHMM); TMhelix (TMHMM)	no GO terms	no GO terms
TRUE	[INTERPRO, NO-BLAST]	g2458	---NA---	159									no IPS match	no IPS match	no IPS match
TRUE	[INTERPRO, NO-BLAST]	g2459	---NA---	673									IPR036691 (G3DSA:3.60.10.GENE3D); IPR005135 (PFAM); IPR031961 (PFAM); IPR036691 (SUPERFAMILY)	F:GO:0003824	F:catalytic activity
TRUE	[INTERPRO, NO-BLAST]	g2460	---NA---	159									no IPS match	no IPS match	no IPS match
TRUE	[INTERPRO, NO-BLAST]	g2461	---NA---	914									Coil (COILS); IPR005135 (PFAM); IPR036691 (G3DSA:3.60.10.GENE3D); IPR031961 (PFAM); IPR036691 (SUPERFAMILY)	F:GO:0003824	F:catalytic activity
TRUE	[INTERPRO, NO-BLAST]	g2463	---NA---	341									IPR025314 (PFAM); PF14223 (PFAM); PTHR35317 (PANTHER)	no GO terms	no GO terms
TRUE	[INTERPRO, NO-BLAST]	g2468	---NA---	712									IPR036397 (G3DSA:3.30.420.GENE3D); IPR012337 (SUPERFAMILY)	F:GO:0003676	F:nucleic acid binding
TRUE	[INTERPRO, BLASTED]	g2469	PUTATIVE PSEUDOGENE: RecName: Full=Putative uncharacterized transposon-derived protein F52C9.6 [Caenorhabditis elegans]	286	1	2.00035E-17	45.9						PTHR47027 (PANTHER); IPR000477 (PROSITE_PROFILES)	no GO terms	no GO terms
TRUE	[INTERPRO, NO-BLAST]	g2474	---NA---	273									IPR036397 (G3DSA:3.30.420.GENE3D); IPR032135 (PFAM); PTHR47326 (PANTHER)	F:GO:0003676	F:nucleic acid binding
TRUE	[INTERPRO, NO-BLAST]	g2476	---NA---	241									Coil (COILS); PTHR47890 (PANTHER); SignalP-noTM (SIGNALP_GRAM_NEGATIVE); SignalP-noTM (SIGNALP_EUK); TMhelix (TMHMM)	no GO terms	no GO terms
TRUE	[INTERPRO, NO-BLAST]	g2477	---NA---	635									IPR032062 (PFAM); PTHR47890 (PANTHER); SignalP-noTM (SIGNALP_GRAM_NEGATIVE); SignalP-TM (SIGNALP_GRAM_POSITIVE); SignalP-noTM (SIGNALP_EUK); TMhelix (TMHMM)	no GO terms	no GO terms
TRUE	[INTERPRO, NO-BLAST]	g2486	---NA---	162									TMhelix (TMHMM)	no GO terms	no GO terms
TRUE	[INTERPRO, NO-BLAST]	g2489	---NA---	4117									no IPS match	no IPS match	no IPS match
TRUE	[INTERPRO, NO-BLAST]	g2495	---NA---	620									IPR032061 (PFAM)	no GO terms	no GO terms
TRUE	[INTERPRO, NO-BLAST]	g2496	---NA---	40									no IPS match	no IPS match	no IPS match
TRUE	[INTERPRO, NO-BLAST]	g2503	---NA---	214									no IPS match	no IPS match	no IPS match
TRUE	[INTERPRO, NO-BLAST]	g2519	---NA---	1366									no IPS match	no IPS match	no IPS match
TRUE	[INTERPRO, NO-BLAST]	g2522	---NA---	75									no IPS match	no IPS match	no IPS match
TRUE	[INTERPRO, NO-BLAST]	g2527	---NA---	2817									Coil (COILS); Coil (COILS); Coil (COILS); Coil (COILS); PTHR13270 (PANTHER)	no GO terms	no GO terms
TRUE	[INTERPRO, NO-BLAST]	g2528	---NA---	230									PTHR47027 (PANTHER)	no GO terms	no GO terms
TRUE	[INTERPRO, NO-BLAST]	g2536	---NA---	1205									IPR008737 (PFAM); IPR008042 (PFAM); IPR021109 (G3DSA:2.40.70.GENE3D); IPR005312 (PFAM); PTHR22955 (PANTHER); IPR001995 (PROSITE_PROFILES); IPR043502 (SUPERFAMILY)	P:GO:0006508; F:GO:0004190	P:proteolysis; F:aspartic-type endopeptidase activity
TRUE	[INTERPRO, NO-BLAST]	g2537	---NA---	1165									IPR021109 (G3DSA:2.40.70.GENE3D); IPR008737 (PFAM); IPR008042 (PFAM); IPR005312 (PFAM); PTHR22955 (PANTHER); IPR001995 (PROSITE_PROFILES); cd01644 (CDD); IPR043502 (SUPERFAMILY)	P:GO:0006508; F:GO:0004190	P:proteolysis; F:aspartic-type endopeptidase activity
TRUE	[INTERPRO, NO-BLAST]	g2540	---NA---	175									no IPS match	no IPS match	no IPS match
TRUE	[INTERPRO, NO-BLAST]	g2541	---NA---	1712									IPR005312 (PFAM); IPR040676 (PFAM); IPR008042 (PFAM); IPR041588 (PFAM); IPR036397 (G3DSA:3.30.420.GENE3D); IPR008737 (PFAM); PTHR22955 (PANTHER); IPR001584 (PROSITE_PROFILES); cd01644 (CDD); IPR043502 (SUPERFAMILY); IPR012337 (SUPERFAMILY)	P:GO:0015074; F:GO:0003676	P:DNA integration; F:nucleic acid binding
TRUE	[INTERPRO, NO-BLAST]	g2545	---NA---	262									IPR004031 (PFAM); G3DSA:1.20.140.150 (GENE3D); PTHR21284 (PANTHER); TMhelix (TMHMM); TMhelix (TMHMM); TMhelix (TMHMM); TMhelix (TMHMM)	P:GO:0019991; P:GO:0035151; C:GO:0005918; C:GO:0016020	P:septate junction assembly; P:regulation of tube size, open tracheal system; C:septate junction; C:membrane
TRUE	[INTERPRO, NO-BLAST]	g2547	---NA---	111									no IPS match	no IPS match	no IPS match
TRUE	[INTERPRO, NO-BLAST]	g2548	---NA---	212									IPR006631 (SMART); IPR006631 (PFAM); PTHR21398 (PANTHER); SignalP-noTM (SIGNALP_EUK); TMhelix (TMHMM)	no GO terms	no GO terms
TRUE	[INTERPRO, NO-BLAST]	g2552	---NA---	120									no IPS match	no IPS match	no IPS match
TRUE	[INTERPRO, NO-BLAST]	g2553	---NA---	89									SignalP-TM (SIGNALP_EUK); SignalP-TM (SIGNALP_GRAM_POSITIVE); TMhelix (TMHMM)	no GO terms	no GO terms
TRUE	[INTERPRO, NO-BLAST]	g2554	---NA---	310									TMhelix (TMHMM); TMhelix (TMHMM)	no GO terms	no GO terms
TRUE	[INTERPRO, NO-BLAST]	g2564	---NA---	124									IPR026182 (PFAM); IPR026182 (PANTHER)	P:GO:0090266; C:GO:0005680	P:regulation of mitotic cell cycle spindle assembly checkpoint; C:anaphase-promoting complex
TRUE	[INTERPRO, NO-BLAST]	g2568	---NA---	652									no IPS match	no IPS match	no IPS match
TRUE	[INTERPRO, NO-BLAST]	g2571	---NA---	148									no IPS match	no IPS match	no IPS match
TRUE	[INTERPRO, NO-BLAST]	g2575	---NA---	299									IPR036397 (G3DSA:3.30.420.GENE3D); cd09276 (CDD); IPR012337 (SUPERFAMILY)	F:GO:0003676	F:nucleic acid binding
TRUE	[INTERPRO, BLASTED]	g2582	PUTATIVE PSEUDOGENE: RecName: Full=Putative uncharacterized transposon-derived protein F52C9.6 [Caenorhabditis elegans]	349	1	1.0525E-10	50.96						IPR000477 (PFAM); PTHR47027 (PANTHER)	no GO terms	no GO terms
TRUE	[INTERPRO, NO-BLAST]	g2585	---NA---	83									IPR024512 (PFAM); SignalP-noTM (SIGNALP_EUK)	no GO terms	no GO terms
TRUE	[INTERPRO, NO-BLAST]	g2595	---NA---	261									IPR036397 (G3DSA:3.30.420.GENE3D); IPR040676 (PFAM); PTHR22955 (PANTHER); IPR001584 (PROSITE_PROFILES); IPR012337 (SUPERFAMILY)	P:GO:0015074; F:GO:0003676	P:DNA integration; F:nucleic acid binding
TRUE	[INTERPRO, NO-BLAST]	g2596	---NA---	261									IPR036397 (G3DSA:3.30.420.GENE3D); IPR040676 (PFAM); PTHR22955 (PANTHER); IPR001584 (PROSITE_PROFILES); IPR012337 (SUPERFAMILY)	P:GO:0015074; F:GO:0003676	P:DNA integration; F:nucleic acid binding
TRUE	[INTERPRO, NO-BLAST]	g2599	---NA---	333									Coil (COILS); IPR036691 (G3DSA:3.60.10.GENE3D); IPR036691 (SUPERFAMILY)	no GO terms	no GO terms
TRUE	[INTERPRO, NO-BLAST]	g2602	---NA---	1794									no IPS match	no IPS match	no IPS match
TRUE	[INTERPRO, NO-BLAST]	g2605	---NA---	77									TMhelix (TMHMM)	no GO terms	no GO terms
TRUE	[INTERPRO, NO-BLAST]	g2607	---NA---	241									SignalP-TM (SIGNALP_GRAM_POSITIVE); SignalP-noTM (SIGNALP_GRAM_NEGATIVE)	no GO terms	no GO terms
TRUE	[INTERPRO, NO-BLAST]	g2611	---NA---	123									PTHR19446 (PANTHER)	no GO terms	no GO terms
TRUE	[INTERPRO, NO-BLAST]	g2625	---NA---	512									Coil (COILS); IPR006612 (SMART); IPR006612 (SMART); IPR006612 (PFAM); IPR006612 (PROSITE_PROFILES); SSF57716 (SUPERFAMILY)	no GO terms	no GO terms
TRUE	[INTERPRO, NO-BLAST]	g2626	---NA---	205									SignalP-TM (SIGNALP_GRAM_POSITIVE)	no GO terms	no GO terms
TRUE	[INTERPRO, NO-BLAST]	g2628	---NA---	361									SignalP-TM (SIGNALP_GRAM_POSITIVE); SignalP-noTM (SIGNALP_EUK); SignalP-noTM (SIGNALP_GRAM_NEGATIVE); TMhelix (TMHMM); TMhelix (TMHMM); TMhelix (TMHMM)	no GO terms	no GO terms
TRUE	[INTERPRO, NO-BLAST]	g2638	---NA---	510									IPR003034 (SMART); IPR021109 (G3DSA:2.40.70.GENE3D); IPR001969 (PROSITE_PATTERNS); IPR003034 (PROSITE_PROFILES); cd00303 (CDD); IPR021109 (SUPERFAMILY)	P:GO:0006508; F:GO:0004190	P:proteolysis; F:aspartic-type endopeptidase activity
TRUE	[INTERPRO, NO-BLAST]	g2640	---NA---	402									IPR036691 (G3DSA:3.60.10.GENE3D); IPR005135 (PFAM); IPR036691 (SUPERFAMILY)	F:GO:0003824	F:catalytic activity
TRUE	[INTERPRO, BLASTED]	g2644	PUTATIVE PSEUDOGENE: RecName: Full=Putative uncharacterized transposon-derived protein F52C9.6 [Caenorhabditis elegans]	366	1	3.39624E-11	45.04						PTHR47027 (PANTHER)	no GO terms	no GO terms
TRUE	[INTERPRO, NO-BLAST]	g2646	---NA---	131									no IPS match	no IPS match	no IPS match
TRUE	[INTERPRO, BLASTED]	g2652	RecName: Full=Retrovirus-related Env polyprotein from transposon gypsy [Drosophila melanogaster]	344	1	4.46982E-42	54.57						Coil (COILS); IPR022048 (PFAM); IPR009882 (PFAM)	no GO terms	no GO terms
TRUE	[INTERPRO, NO-BLAST]	g2653	---NA---	300									no IPS match	no IPS match	no IPS match
TRUE	[INTERPRO, NO-BLAST]	g2654	---NA---	74									no IPS match	no IPS match	no IPS match
TRUE	[INTERPRO, NO-BLAST]	g2655	---NA---	270									IPR036691 (G3DSA:3.60.10.GENE3D); IPR005135 (PFAM); IPR036691 (SUPERFAMILY)	F:GO:0003824	F:catalytic activity
TRUE	[INTERPRO, NO-BLAST]	g2656	---NA---	198									SignalP-noTM (SIGNALP_EUK)	no GO terms	no GO terms
TRUE	[INTERPRO, NO-BLAST]	g2660	---NA---	237									IPR005312 (PFAM)	no GO terms	no GO terms
TRUE	[INTERPRO, NO-BLAST]	g2661	---NA---	565									Coil (COILS); IPR005312 (PFAM); IPR036397 (G3DSA:3.30.420.GENE3D); PTHR22955 (PANTHER); IPR001584 (PROSITE_PROFILES); IPR012337 (SUPERFAMILY)	P:GO:0015074; F:GO:0003676	P:DNA integration; F:nucleic acid binding
TRUE	[INTERPRO, NO-BLAST]	g2662	---NA---	67									SignalP-noTM (SIGNALP_EUK)	no GO terms	no GO terms
TRUE	[INTERPRO, NO-BLAST]	g2664	---NA---	1412									no IPS match	no IPS match	no IPS match
TRUE	[INTERPRO, NO-BLAST]	g2666	---NA---	116									no IPS match	no IPS match	no IPS match
TRUE	[INTERPRO, NO-BLAST]	g2667	---NA---	493									IPR036397 (G3DSA:3.30.420.GENE3D); PTHR47027 (PANTHER); cd09276 (CDD); IPR012337 (SUPERFAMILY)	F:GO:0003676	F:nucleic acid binding
TRUE	[INTERPRO, NO-BLAST]	g2669	---NA---	1877									IPR008042 (PFAM); IPR036397 (G3DSA:3.30.420.GENE3D); IPR005312 (PFAM); IPR036691 (G3DSA:3.60.10.GENE3D); PTHR22955 (PANTHER); IPR036691 (SUPERFAMILY); IPR043502 (SUPERFAMILY)	F:GO:0003676	F:nucleic acid binding
TRUE	[INTERPRO, NO-BLAST]	g2682	---NA---	212									IPR036397 (G3DSA:3.30.420.GENE3D)	F:GO:0003676	F:nucleic acid binding
TRUE	[INTERPRO, NO-BLAST]	g2687	---NA---	426									no IPS match	no IPS match	no IPS match
TRUE	[INTERPRO, NO-BLAST]	g2692	---NA---	300									IPR032135 (PFAM); IPR036397 (G3DSA:3.30.420.GENE3D); PTHR47326 (PANTHER)	F:GO:0003676	F:nucleic acid binding
TRUE	[INTERPRO, NO-BLAST]	g2697	---NA---	225									PTHR36694 (PANTHER); TMhelix (TMHMM); TMhelix (TMHMM); TMhelix (TMHMM); TMhelix (TMHMM)	no GO terms	no GO terms
TRUE	[INTERPRO, NO-BLAST]	g2701	---NA---	4881									Coil (COILS); Coil (COILS); Coil (COILS); Coil (COILS); G3DSA:2.60.200.20 (GENE3D); IPR000253 (PFAM); IPR008984 (SUPERFAMILY)	F:GO:0005515	F:protein binding
TRUE	[INTERPRO, NO-BLAST]	g2710	---NA---	148									no IPS match	no IPS match	no IPS match
TRUE	[INTERPRO, NO-BLAST]	g2717	---NA---	4									no IPS match	no IPS match	no IPS match
TRUE	[INTERPRO, NO-BLAST]	g2720	---NA---	85									no IPS match	no IPS match	no IPS match
TRUE	[INTERPRO, BLASTED]	g2724	RecName: Full=Protein GVQW3; AltName: Full=GVQW motif-containing protein 3 [Homo sapiens]	167	1	6.97081E-14	52.17						IPR036397 (G3DSA:3.30.420.GENE3D); PTHR46060 (PANTHER)	F:GO:0003676	F:nucleic acid binding
TRUE	[INTERPRO, NO-BLAST]	g2734	---NA---	115									PTHR39951 (PANTHER); SignalP-noTM (SIGNALP_EUK)	no GO terms	no GO terms
TRUE	[INTERPRO, NO-BLAST]	g2739	---NA---	423									IPR029034 (G3DSA:2.10.90.GENE3D); PTHR23199 (PANTHER); SignalP-noTM (SIGNALP_GRAM_NEGATIVE); SignalP-TM (SIGNALP_GRAM_POSITIVE); SignalP-noTM (SIGNALP_EUK); IPR029034 (SUPERFAMILY)	P:GO:0021556; P:GO:0045087; F:GO:0005121; F:GO:0008083; C:GO:0005576	P:central nervous system formation; P:innate immune response; F:Toll binding; F:growth factor activity; C:extracellular region
TRUE	[INTERPRO, NO-BLAST]	g2754	---NA---	530									Coil (COILS); Coil (COILS); IPR015158 (PFAM); IPR037393 (PANTHER)	no GO terms	no GO terms
TRUE	[INTERPRO, NO-BLAST]	g2758	---NA---	410									PTHR35450 (PANTHER)	no GO terms	no GO terms
TRUE	[INTERPRO, BLASTED]	g2760	PUTATIVE PSEUDOGENE: RecName: Full=Putative uncharacterized transposon-derived protein F52C9.6 [Caenorhabditis elegans]	324	1	1.62258E-18	46.01						PTHR47027 (PANTHER)	no GO terms	no GO terms
TRUE	[INTERPRO, NO-BLAST]	g2764	---NA---	402									IPR000477 (PFAM); PTHR35450 (PANTHER)	no GO terms	no GO terms
TRUE	[INTERPRO, NO-BLAST]	g2775	---NA---	420									no IPS match	no IPS match	no IPS match
TRUE	[INTERPRO, NO-BLAST]	g2787	---NA---	261									G3DSA:2.30.90.10:FF:000001 (FUNFAM); IPR020090 (PFAM); IPR038130 (G3DSA:2.30.90.GENE3D); PTHR21050 (PANTHER); SignalP-noTM (SIGNALP_EUK); SignalP-TM (SIGNALP_GRAM_POSITIVE)	P:GO:0048332; F:GO:0008083; F:GO:0008201; C:GO:0005576	P:mesoderm morphogenesis; F:growth factor activity; F:heparin binding; C:extracellular region
TRUE	[INTERPRO, BLASTED]	g2794	PUTATIVE PSEUDOGENE: RecName: Full=Putative uncharacterized transposon-derived protein F52C9.6 [Caenorhabditis elegans]	286	1	3.39636E-17	45.52						PTHR47027 (PANTHER); IPR000477 (PROSITE_PROFILES)	no GO terms	no GO terms
TRUE	[INTERPRO, NO-BLAST]	g2795	---NA---	1392									IPR040676 (PFAM); IPR005312 (PFAM); PTHR22955 (PANTHER)	no GO terms	no GO terms
TRUE	[INTERPRO, NO-BLAST]	g2797	---NA---	332									IPR000477 (PFAM); PTHR19446 (PANTHER); cd01650 (CDD); IPR043502 (SUPERFAMILY)	no GO terms	no GO terms
TRUE	[INTERPRO, NO-BLAST]	g2798	---NA---	200									IPR005312 (PFAM)	no GO terms	no GO terms
TRUE	[INTERPRO, NO-BLAST]	g2799	---NA---	1660									G3DSA:1.10.340.70 (GENE3D); IPR040676 (PFAM); IPR041588 (PFAM); IPR036397 (G3DSA:3.30.420.GENE3D); IPR005312 (PFAM); PTHR22955 (PANTHER); IPR001584 (PROSITE_PROFILES); IPR012337 (SUPERFAMILY)	P:GO:0015074; F:GO:0003676	P:DNA integration; F:nucleic acid binding
TRUE	[INTERPRO, NO-BLAST]	g2803	---NA---	156									no IPS match	no IPS match	no IPS match
TRUE	[INTERPRO, NO-BLAST]	g2805	---NA---	445									IPR040676 (PFAM); G3DSA:3.10.10.10 (GENE3D); PTHR22955 (PANTHER); IPR043502 (SUPERFAMILY)	no GO terms	no GO terms
TRUE	[INTERPRO, BLASTED]	g2806	PUTATIVE PSEUDOGENE: RecName: Full=Putative uncharacterized transposon-derived protein F52C9.6 [Caenorhabditis elegans]	263	1	2.6928E-14	45.83						PTHR47027 (PANTHER)	no GO terms	no GO terms
TRUE	[INTERPRO, NO-BLAST]	g2807	---NA---	112									TMhelix (TMHMM)	no GO terms	no GO terms
TRUE	[INTERPRO, BLASTED]	g2823	PUTATIVE PSEUDOGENE: RecName: Full=Putative uncharacterized transposon-derived protein F52C9.6 [Caenorhabditis elegans]	680	1	1.76457E-13	46.41						IPR036691 (G3DSA:3.60.10.GENE3D); IPR031961 (PFAM); PTHR47027 (PANTHER); IPR036691 (SUPERFAMILY)	no GO terms	no GO terms
TRUE	[INTERPRO, BLASTED]	g2827	PUTATIVE PSEUDOGENE: RecName: Full=Putative uncharacterized transposon-derived protein F52C9.6 [Caenorhabditis elegans]	680	1	2.91605E-13	46.41						IPR036691 (G3DSA:3.60.10.GENE3D); IPR031961 (PFAM); PTHR47027 (PANTHER); IPR036691 (SUPERFAMILY)	no GO terms	no GO terms
TRUE	[INTERPRO, NO-BLAST]	g2829	---NA---	278									PTHR47027 (PANTHER)	no GO terms	no GO terms
TRUE	[INTERPRO, NO-BLAST]	g2831	---NA---	250									IPR031961 (PFAM)	no GO terms	no GO terms
TRUE	[INTERPRO, NO-BLAST]	g2834	---NA---	130									IPR000477 (PFAM); PTHR47027 (PANTHER); IPR000477 (PROSITE_PROFILES); IPR043502 (SUPERFAMILY)	no GO terms	no GO terms
TRUE	[INTERPRO, NO-BLAST]	g2839	---NA---	261									no IPS match	no IPS match	no IPS match
TRUE	[INTERPRO, NO-BLAST]	g2843	---NA---	184									SignalP-TM (SIGNALP_GRAM_POSITIVE)	no GO terms	no GO terms
TRUE	[INTERPRO, NO-BLAST]	g2844	---NA---	131									no IPS match	no IPS match	no IPS match
TRUE	[INTERPRO, BLASTED]	g2845	PUTATIVE PSEUDOGENE: RecName: Full=Putative uncharacterized transposon-derived protein F52C9.6 [Caenorhabditis elegans]	286	1	2.03948E-16	45.15						IPR000477 (PFAM); PTHR47027 (PANTHER); IPR000477 (PROSITE_PROFILES)	no GO terms	no GO terms
TRUE	[INTERPRO, BLASTED]	g2846	PUTATIVE PSEUDOGENE: RecName: Full=Putative uncharacterized transposon-derived protein F52C9.6 [Caenorhabditis elegans]	286	1	2.03948E-16	45.15						IPR000477 (PFAM); PTHR47027 (PANTHER); IPR000477 (PROSITE_PROFILES)	no GO terms	no GO terms
TRUE	[INTERPRO, NO-BLAST]	g2848	---NA---	108									no IPS match	no IPS match	no IPS match
TRUE	[INTERPRO, NO-BLAST]	g2850	---NA---	224									PTHR47027 (PANTHER)	no GO terms	no GO terms
TRUE	[INTERPRO, NO-BLAST]	g2856	---NA---	100									IPR006578 (PFAM)	no GO terms	no GO terms
TRUE	[INTERPRO, NO-BLAST]	g2859	---NA---	361									IPR036691 (G3DSA:3.60.10.GENE3D); PTHR19446 (PANTHER); IPR036691 (SUPERFAMILY)	no GO terms	no GO terms
TRUE	[INTERPRO, NO-BLAST]	g2860	---NA---	324									PTHR22955 (PANTHER); IPR043502 (SUPERFAMILY)	no GO terms	no GO terms
TRUE	[INTERPRO, BLASTED]	g2862	RecName: Full=Protein GVQW3; AltName: Full=GVQW motif-containing protein 3 [Homo sapiens]	1326	1	1.15133E-7	60.24						Coil (COILS); IPR036691 (G3DSA:3.60.10.GENE3D); IPR000477 (PFAM); PTHR46890 (PANTHER); cd01650 (CDD); IPR036691 (SUPERFAMILY); IPR043502 (SUPERFAMILY); TMhelix (TMHMM)	no GO terms	no GO terms
TRUE	[INTERPRO, NO-BLAST]	g2877	---NA---	71									no IPS match	no IPS match	no IPS match
TRUE	[INTERPRO, NO-BLAST]	g2882	---NA---	157									no IPS match	no IPS match	no IPS match
TRUE	[INTERPRO, BLASTED]	g2883	RecName: Full=Retrovirus-related Gag polyprotein from transposon gypsy [Drosophila melanogaster]	123	1	4.03905E-15	66.67						Coil (COILS); Coil (COILS)	no GO terms	no GO terms
TRUE	[INTERPRO, BLASTED]	g2884	RecName: Full=Retrovirus-related Gag polyprotein from transposon gypsy [Drosophila melanogaster]	123	1	4.03905E-15	66.67						Coil (COILS); Coil (COILS)	no GO terms	no GO terms
TRUE	[INTERPRO, NO-BLAST]	g2885	---NA---	355									IPR000477 (PFAM); PTHR19446 (PANTHER); IPR043502 (SUPERFAMILY)	no GO terms	no GO terms
TRUE	[INTERPRO, NO-BLAST]	g2888	---NA---	294									no IPS match	no IPS match	no IPS match
TRUE	[INTERPRO, NO-BLAST]	g2889	---NA---	107									IPR036397 (G3DSA:3.30.420.GENE3D)	F:GO:0003676	F:nucleic acid binding
TRUE	[INTERPRO, NO-BLAST]	g2890	---NA---	80									Coil (COILS)	no GO terms	no GO terms
TRUE	[INTERPRO, NO-BLAST]	g2893	---NA---	278									no IPS match	no IPS match	no IPS match
TRUE	[INTERPRO, NO-BLAST]	g2895	---NA---	431									SignalP-noTM (SIGNALP_EUK)	no GO terms	no GO terms
TRUE	[INTERPRO, NO-BLAST]	g2900	---NA---	351									Coil (COILS); Coil (COILS); SignalP-TM (SIGNALP_GRAM_POSITIVE)	no GO terms	no GO terms
TRUE	[INTERPRO, NO-BLAST]	g2902	---NA---	294									no IPS match	no IPS match	no IPS match
TRUE	[INTERPRO, NO-BLAST]	g2908	---NA---	300									PR01228 (PRINTS); IPR002156 (PFAM); IPR036397 (G3DSA:3.30.420.GENE3D); SignalP-noTM (SIGNALP_EUK); SignalP-TM (SIGNALP_GRAM_POSITIVE); IPR012337 (SUPERFAMILY)	F:GO:0003676; F:GO:0004523	F:nucleic acid binding; F:RNA-DNA hybrid ribonuclease activity
TRUE	[INTERPRO, NO-BLAST]	g2909	---NA---	162									PR01228 (PRINTS); PS51257 (PROSITE_PROFILES); SignalP-noTM (SIGNALP_EUK)	no GO terms	no GO terms
TRUE	[INTERPRO, NO-BLAST]	g2910	---NA---	111									IPR036397 (G3DSA:3.30.420.GENE3D); PTHR47326 (PANTHER)	F:GO:0003676	F:nucleic acid binding
TRUE	[INTERPRO, NO-BLAST]	g2913	---NA---	556									IPR031961 (PFAM); PTHR22955 (PANTHER); TMhelix (TMHMM)	no GO terms	no GO terms
TRUE	[INTERPRO, NO-BLAST]	g2922	---NA---	213									SignalP-noTM (SIGNALP_EUK); SignalP-TM (SIGNALP_GRAM_POSITIVE)	no GO terms	no GO terms
TRUE	[INTERPRO, NO-BLAST]	g2927	---NA---	232									no IPS match	no IPS match	no IPS match
TRUE	[INTERPRO, NO-BLAST]	g2931	---NA---	463									IPR036397 (G3DSA:3.30.420.GENE3D); IPR012337 (SUPERFAMILY)	F:GO:0003676	F:nucleic acid binding
TRUE	[INTERPRO, NO-BLAST]	g2933	---NA---	81									no IPS match	no IPS match	no IPS match
TRUE	[INTERPRO, NO-BLAST]	g2935	---NA---	1481									IPR005135 (PFAM); IPR031961 (PFAM); IPR005312 (PFAM); IPR036691 (G3DSA:3.60.10.GENE3D); PIRSR001359-3 (PIRSR); PTHR22955 (PANTHER); cd01644 (CDD); cd09077 (CDD); IPR036691 (SUPERFAMILY); IPR043502 (SUPERFAMILY)	F:GO:0003824	F:catalytic activity
TRUE	[INTERPRO, NO-BLAST]	g2936	---NA---	899									IPR005312 (PFAM); PTHR22955 (PANTHER); IPR043502 (SUPERFAMILY)	no GO terms	no GO terms
TRUE	[INTERPRO, NO-BLAST]	g2937	---NA---	288									no IPS match	no IPS match	no IPS match
TRUE	[INTERPRO, NO-BLAST]	g2940	---NA---	212									IPR006578 (SMART); IPR006578 (PFAM); IPR039353 (PANTHER); IPR006578 (PROSITE_PROFILES)	no GO terms	no GO terms
TRUE	[INTERPRO, NO-BLAST]	g2941	---NA---	82									no IPS match	no IPS match	no IPS match
TRUE	[INTERPRO, NO-BLAST]	g2943	---NA---	212									IPR006578 (SMART); IPR006578 (PFAM); IPR039353 (PANTHER); IPR006578 (PROSITE_PROFILES)	no GO terms	no GO terms
TRUE	[INTERPRO, NO-BLAST]	g2946	---NA---	212									IPR006578 (SMART); IPR006578 (PFAM); IPR039353 (PANTHER); IPR006578 (PROSITE_PROFILES)	no GO terms	no GO terms
TRUE	[INTERPRO, NO-BLAST]	g2950	---NA---	271									IPR036397 (G3DSA:3.30.420.GENE3D); PTHR47326 (PANTHER)	F:GO:0003676	F:nucleic acid binding
TRUE	[INTERPRO, NO-BLAST]	g2956	---NA---	169									SignalP-noTM (SIGNALP_EUK)	no GO terms	no GO terms
TRUE	[INTERPRO, NO-BLAST]	g2957	---NA---	169									SignalP-noTM (SIGNALP_EUK)	no GO terms	no GO terms
TRUE	[INTERPRO, NO-BLAST]	g2958	---NA---	176									SignalP-noTM (SIGNALP_EUK)	no GO terms	no GO terms
TRUE	[INTERPRO, NO-BLAST]	g2959	---NA---	160									SignalP-noTM (SIGNALP_EUK); SignalP-TM (SIGNALP_GRAM_POSITIVE)	no GO terms	no GO terms
TRUE	[INTERPRO, NO-BLAST]	g2965	---NA---	103									no IPS match	no IPS match	no IPS match
TRUE	[INTERPRO, NO-BLAST]	g2968	---NA---	364									IPR002156 (PFAM); IPR036397 (G3DSA:3.30.420.GENE3D); PTHR10642 (PANTHER); IPR002156 (PROSITE_PROFILES); IPR002156 (PROSITE_PROFILES); cd09276 (CDD); IPR012337 (SUPERFAMILY); IPR012337 (SUPERFAMILY)	P:GO:0043137; P:GO:0090502; F:GO:0003676; F:GO:0004523	P:DNA replication, removal of RNA primer; P:obsolete RNA phosphodiester bond hydrolysis, endonucleolytic; F:nucleic acid binding; F:RNA-DNA hybrid ribonuclease activity
TRUE	[INTERPRO, NO-BLAST]	g2971	---NA---	609									IPR000477 (PFAM); IPR036691 (G3DSA:3.60.10.GENE3D); PTHR47027 (PANTHER); IPR000477 (PROSITE_PROFILES); IPR036691 (SUPERFAMILY); IPR043502 (SUPERFAMILY)	no GO terms	no GO terms
TRUE	[INTERPRO, NO-BLAST]	g2977	---NA---	128									Coil (COILS)	no GO terms	no GO terms
TRUE	[INTERPRO, NO-BLAST]	g2982	---NA---	139									no IPS match	no IPS match	no IPS match
TRUE	[INTERPRO, NO-BLAST]	g2985	---NA---	622									IPR040676 (PFAM); IPR008042 (PFAM); PTHR22955 (PANTHER)	no GO terms	no GO terms
TRUE	[INTERPRO, NO-BLAST]	g2987	---NA---	622									IPR040676 (PFAM); IPR008042 (PFAM); PTHR22955 (PANTHER)	no GO terms	no GO terms
TRUE	[INTERPRO, NO-BLAST]	g2988	---NA---	79									no IPS match	no IPS match	no IPS match
TRUE	[INTERPRO, NO-BLAST]	g2990	---NA---	801									IPR036397 (G3DSA:3.30.420.GENE3D); IPR002156 (PFAM); PTHR10642 (PANTHER); IPR002156 (PROSITE_PROFILES); IPR002156 (PROSITE_PROFILES); cd09276 (CDD); cd09276 (CDD); IPR012337 (SUPERFAMILY); IPR012337 (SUPERFAMILY)	P:GO:0043137; P:GO:0090502; F:GO:0003676; F:GO:0004523	P:DNA replication, removal of RNA primer; P:obsolete RNA phosphodiester bond hydrolysis, endonucleolytic; F:nucleic acid binding; F:RNA-DNA hybrid ribonuclease activity
TRUE	[INTERPRO, NO-BLAST]	g2991	---NA---	1455									IPR002156 (PFAM); IPR036397 (G3DSA:3.30.420.GENE3D); PTHR10642 (PANTHER); IPR002156 (PROSITE_PROFILES); IPR002156 (PROSITE_PROFILES); IPR002156 (PROSITE_PROFILES); IPR002156 (PROSITE_PROFILES); cd09276 (CDD); cd09276 (CDD); cd09276 (CDD); cd09276 (CDD); IPR012337 (SUPERFAMILY); IPR012337 (SUPERFAMILY); IPR012337 (SUPERFAMILY); IPR012337 (SUPERFAMILY)	P:GO:0043137; P:GO:0090502; F:GO:0003676; F:GO:0004523	P:DNA replication, removal of RNA primer; P:obsolete RNA phosphodiester bond hydrolysis, endonucleolytic; F:nucleic acid binding; F:RNA-DNA hybrid ribonuclease activity
TRUE	[INTERPRO, NO-BLAST]	g2996	---NA---	1734									Coil (COILS); Coil (COILS)	no GO terms	no GO terms
TRUE	[INTERPRO, NO-BLAST]	g2997	---NA---	952									PTHR18460 (PANTHER); IPR016024 (SUPERFAMILY)	P:GO:0006338; C:GO:0005737; C:GO:0070209	P:chromatin remodeling; C:cytoplasm; C:obsolete ASTRA complex
TRUE	[INTERPRO, NO-BLAST]	g2999	---NA---	134									IPR006643 (SMART); IPR031847 (PFAM)	no GO terms	no GO terms
TRUE	[INTERPRO, NO-BLAST]	g3005	---NA---	154									IPR000477 (PFAM); PTHR19446 (PANTHER); IPR043502 (SUPERFAMILY)	no GO terms	no GO terms
TRUE	[INTERPRO, NO-BLAST]	g3006	---NA---	396									IPR036397 (G3DSA:3.30.420.GENE3D)	F:GO:0003676	F:nucleic acid binding
TRUE	[INTERPRO, BLASTED]	g3007	RecName: Full=Protein GVQW3; AltName: Full=GVQW motif-containing protein 3 [Homo sapiens]	180	1	7.76754E-20	71.58						IPR036397 (G3DSA:3.30.420.GENE3D); PTHR46060 (PANTHER)	F:GO:0003676	F:nucleic acid binding
TRUE	[INTERPRO, BLASTED]	g3008	RecName: Full=Protein GVQW3; AltName: Full=GVQW motif-containing protein 3 [Homo sapiens]	229	1	2.27212E-21	70.71						IPR036397 (G3DSA:3.30.420.GENE3D); IPR036397 (G3DSA:3.30.420.GENE3D); PTHR46060 (PANTHER)	F:GO:0003676	F:nucleic acid binding
TRUE	[INTERPRO, NO-BLAST]	g3016	---NA---	106									no IPS match	no IPS match	no IPS match
TRUE	[INTERPRO, NO-BLAST]	g3021	---NA---	128									TMhelix (TMHMM)	no GO terms	no GO terms
TRUE	[INTERPRO, NO-BLAST]	g3022	---NA---	279									IPR036691 (G3DSA:3.60.10.GENE3D); PTHR47202 (PANTHER)	no GO terms	no GO terms
TRUE	[INTERPRO, BLASTED]	g3023	PUTATIVE PSEUDOGENE: RecName: Full=Putative uncharacterized transposon-derived protein F52C9.6 [Caenorhabditis elegans]	233	1	2.78725E-14	45.38						PTHR47027 (PANTHER)	no GO terms	no GO terms
TRUE	[INTERPRO, NO-BLAST]	g3025	---NA---	161									IPR009882 (PFAM); TMhelix (TMHMM)	no GO terms	no GO terms
TRUE	[INTERPRO, NO-BLAST]	g3030	---NA---	110									no IPS match	no IPS match	no IPS match
TRUE	[INTERPRO, NO-BLAST]	g3031	---NA---	125									IPR036397 (G3DSA:3.30.420.GENE3D); PTHR46060 (PANTHER)	F:GO:0003676	F:nucleic acid binding
TRUE	[INTERPRO, NO-BLAST]	g3034	---NA---	67									SignalP-noTM (SIGNALP_EUK); SignalP-TM (SIGNALP_GRAM_POSITIVE); SignalP-noTM (SIGNALP_GRAM_NEGATIVE)	no GO terms	no GO terms
TRUE	[INTERPRO, NO-BLAST]	g3035	---NA---	630									PF14924 (PFAM)	no GO terms	no GO terms
TRUE	[INTERPRO, NO-BLAST]	g3044	---NA---	196									IPR002156 (PFAM); IPR036397 (G3DSA:3.30.420.GENE3D); IPR002156 (PROSITE_PROFILES); cd09276 (CDD); IPR012337 (SUPERFAMILY)	F:GO:0003676; F:GO:0004523	F:nucleic acid binding; F:RNA-DNA hybrid ribonuclease activity
TRUE	[INTERPRO, NO-BLAST]	g3051	---NA---	76									no IPS match	no IPS match	no IPS match
TRUE	[INTERPRO, BLASTED]	g3056	RecName: Full=Protein GVQW3; AltName: Full=GVQW motif-containing protein 3 [Homo sapiens]	228	1	7.35356E-17	66.04						IPR036397 (G3DSA:3.30.420.GENE3D); IPR036397 (G3DSA:3.30.420.GENE3D); PTHR46060 (PANTHER)	F:GO:0003676	F:nucleic acid binding
TRUE	[INTERPRO, NO-BLAST]	g3058	---NA---	162									IPR010512 (PFAM); PTHR20898 (PANTHER); SignalP-noTM (SIGNALP_EUK)	no GO terms	no GO terms
TRUE	[INTERPRO, NO-BLAST]	g3061	---NA---	109									no IPS match	no IPS match	no IPS match
TRUE	[INTERPRO, NO-BLAST]	g3062	---NA---	25									no IPS match	no IPS match	no IPS match
TRUE	[INTERPRO, NO-BLAST]	g3063	---NA---	319									no IPS match	no IPS match	no IPS match
TRUE	[INTERPRO, NO-BLAST]	g3064	---NA---	212									SignalP-noTM (SIGNALP_GRAM_NEGATIVE); SignalP-noTM (SIGNALP_EUK); SignalP-TM (SIGNALP_GRAM_POSITIVE)	no GO terms	no GO terms
TRUE	[INTERPRO, NO-BLAST]	g3065	---NA---	132									SignalP-noTM (SIGNALP_GRAM_NEGATIVE); SignalP-noTM (SIGNALP_EUK); SignalP-TM (SIGNALP_GRAM_POSITIVE)	no GO terms	no GO terms
TRUE	[INTERPRO, NO-BLAST]	g3066	---NA---	357									PTHR15363 (PANTHER); SignalP-noTM (SIGNALP_EUK); SignalP-noTM (SIGNALP_GRAM_NEGATIVE); SignalP-TM (SIGNALP_GRAM_POSITIVE)	P:GO:0045944; F:GO:0003713; C:GO:0090575	P:positive regulation of transcription by RNA polymerase II; F:transcription coactivator activity; C:RNA polymerase II transcription regulator complex
TRUE	[INTERPRO, NO-BLAST]	g3067	---NA---	451									PTHR15363 (PANTHER)	P:GO:0045944; F:GO:0003713; C:GO:0090575	P:positive regulation of transcription by RNA polymerase II; F:transcription coactivator activity; C:RNA polymerase II transcription regulator complex
TRUE	[INTERPRO, NO-BLAST]	g3068	---NA---	254									Coil (COILS); Coil (COILS)	no GO terms	no GO terms
TRUE	[INTERPRO, NO-BLAST]	g3071	---NA---	158									no IPS match	no IPS match	no IPS match
TRUE	[INTERPRO, NO-BLAST]	g3075	---NA---	75									no IPS match	no IPS match	no IPS match
TRUE	[INTERPRO, NO-BLAST]	g3077	---NA---	198									IPR031961 (PFAM)	no GO terms	no GO terms
TRUE	[INTERPRO, NO-BLAST]	g3079	---NA---	86									IPR036397 (G3DSA:3.30.420.GENE3D); IPR012337 (SUPERFAMILY)	F:GO:0003676	F:nucleic acid binding
TRUE	[INTERPRO, NO-BLAST]	g3083	---NA---	1823									IPR005312 (PFAM); IPR021109 (G3DSA:2.40.70.GENE3D); IPR040676 (PFAM); IPR008737 (PFAM); IPR036397 (G3DSA:3.30.420.GENE3D); IPR008042 (PFAM); PTHR22955 (PANTHER); IPR001584 (PROSITE_PROFILES); IPR001995 (PROSITE_PROFILES); cd01644 (CDD); IPR043502 (SUPERFAMILY); IPR012337 (SUPERFAMILY)	P:GO:0006508; P:GO:0015074; F:GO:0003676; F:GO:0004190	P:proteolysis; P:DNA integration; F:nucleic acid binding; F:aspartic-type endopeptidase activity
TRUE	[INTERPRO, NO-BLAST]	g3095	---NA---	245									no IPS match	no IPS match	no IPS match
TRUE	[INTERPRO, NO-BLAST]	g3096	---NA---	199									PR01217 (PRINTS)	no GO terms	no GO terms
TRUE	[INTERPRO, NO-BLAST]	g3097	---NA---	176									PTHR47266 (PANTHER)	no GO terms	no GO terms
TRUE	[INTERPRO, BLASTED]	g3099	PUTATIVE PSEUDOGENE: RecName: Full=Putative uncharacterized transposon-derived protein F52C9.6 [Caenorhabditis elegans]	556	1	5.68653E-7	43.07						PTHR47027 (PANTHER); IPR000477 (PROSITE_PROFILES)	no GO terms	no GO terms
TRUE	[INTERPRO, BLASTED]	g3114	PUTATIVE PSEUDOGENE: RecName: Full=Putative uncharacterized transposon-derived protein F52C9.6 [Caenorhabditis elegans]	286	1	2.39051E-18	46.27						PTHR47027 (PANTHER); IPR000477 (PROSITE_PROFILES)	no GO terms	no GO terms
TRUE	[INTERPRO, NO-BLAST]	g3115	---NA---	174									PTHR47027 (PANTHER)	no GO terms	no GO terms
TRUE	[INTERPRO, NO-BLAST]	g3119	---NA---	261									no IPS match	no IPS match	no IPS match
TRUE	[INTERPRO, NO-BLAST]	g3120	---NA---	73									no IPS match	no IPS match	no IPS match
TRUE	[INTERPRO, NO-BLAST]	g3123	---NA---	350									no IPS match	no IPS match	no IPS match
TRUE	[INTERPRO, NO-BLAST]	g3126	---NA---	128									no IPS match	no IPS match	no IPS match
TRUE	[INTERPRO, NO-BLAST]	g3127	---NA---	340									Coil (COILS); IPR004145 (SMART); IPR004145 (PFAM); PTHR31927 (PANTHER); SignalP-noTM (SIGNALP_EUK); SignalP-noTM (SIGNALP_GRAM_NEGATIVE); SignalP-TM (SIGNALP_GRAM_POSITIVE)	no GO terms	no GO terms
TRUE	[INTERPRO, NO-BLAST]	g3128	---NA---	278									IPR004145 (SMART); IPR004145 (PFAM); PTHR31927 (PANTHER); SignalP-noTM (SIGNALP_EUK); SignalP-noTM (SIGNALP_GRAM_NEGATIVE)	no GO terms	no GO terms
TRUE	[INTERPRO, NO-BLAST]	g3132	---NA---	152									IPR023340 (PROSITE_PROFILES)	no GO terms	no GO terms
TRUE	[INTERPRO, NO-BLAST]	g3133	---NA---	351									IPR032135 (PFAM); IPR036397 (G3DSA:3.30.420.GENE3D); PTHR47326 (PANTHER)	F:GO:0003676	F:nucleic acid binding
TRUE	[INTERPRO, NO-BLAST]	g3137	---NA---	722									G3DSA:1.10.238.10 (GENE3D); G3DSA:1.10.238.10 (GENE3D); G3DSA:1.10.238.10 (GENE3D); PTHR20875 (PANTHER); IPR002048 (PROSITE_PROFILES); IPR011992 (SUPERFAMILY); IPR011992 (SUPERFAMILY); IPR011992 (SUPERFAMILY)	F:GO:0005509	F:calcium ion binding
TRUE	[INTERPRO, BLASTED]	g3139	PUTATIVE PSEUDOGENE: RecName: Full=Putative uncharacterized transposon-derived protein F52C9.6 [Caenorhabditis elegans]	247	1	1.99913E-14	46.12						PTHR47027 (PANTHER)	no GO terms	no GO terms
TRUE	[INTERPRO, NO-BLAST]	g3150	---NA---	619									IPR008042 (PFAM); PTHR22955 (PANTHER)	no GO terms	no GO terms
TRUE	[INTERPRO, NO-BLAST]	g3152	---NA---	178									PTHR19446 (PANTHER); IPR043502 (SUPERFAMILY)	no GO terms	no GO terms
TRUE	[INTERPRO, NO-BLAST]	g3154	---NA---	379									PTHR19446 (PANTHER); IPR043502 (SUPERFAMILY)	no GO terms	no GO terms
TRUE	[INTERPRO, NO-BLAST]	g3161	---NA---	66									no IPS match	no IPS match	no IPS match
TRUE	[INTERPRO, NO-BLAST]	g3166	---NA---	129									IPR024887 (PFAM)	P:GO:0048598; C:GO:0072669	P:embryonic morphogenesis; C:tRNA-splicing ligase complex
TRUE	[INTERPRO, NO-BLAST]	g3222	---NA---	1336									IPR001878 (SMART); IPR000477 (PFAM); IPR021109 (G3DSA:2.40.70.GENE3D); IPR008042 (PFAM); IPR005312 (PFAM); IPR008737 (PFAM); PTHR22955 (PANTHER); cd01644 (CDD); IPR043502 (SUPERFAMILY)	F:GO:0003676; F:GO:0008270	F:nucleic acid binding; F:zinc ion binding
TRUE	[INTERPRO, NO-BLAST]	g3226	---NA---	229									no IPS match	no IPS match	no IPS match
TRUE	[INTERPRO, NO-BLAST]	g3227	---NA---	275									no IPS match	no IPS match	no IPS match
TRUE	[INTERPRO, NO-BLAST]	g3231	---NA---	1346									IPR001878 (SMART); IPR005312 (PFAM); IPR000477 (PFAM); IPR021109 (G3DSA:2.40.70.GENE3D); IPR008737 (PFAM); IPR008042 (PFAM); PTHR22955 (PANTHER); cd01644 (CDD); IPR043502 (SUPERFAMILY)	F:GO:0003676; F:GO:0008270	F:nucleic acid binding; F:zinc ion binding
TRUE	[INTERPRO, NO-BLAST]	g3233	---NA---	178									IPR040676 (PFAM); PTHR22955 (PANTHER)	no GO terms	no GO terms
TRUE	[INTERPRO, NO-BLAST]	g3234	---NA---	92									no IPS match	no IPS match	no IPS match
TRUE	[INTERPRO, NO-BLAST]	g3235	---NA---	526									PTHR47331 (PANTHER)	no GO terms	no GO terms
TRUE	[INTERPRO, NO-BLAST]	g3236	---NA---	214									IPR036691 (G3DSA:3.60.10.GENE3D); IPR005135 (PFAM); IPR036691 (SUPERFAMILY)	F:GO:0003824	F:catalytic activity
TRUE	[INTERPRO, NO-BLAST]	g3237	---NA---	76									no IPS match	no IPS match	no IPS match
TRUE	[INTERPRO, NO-BLAST]	g3238	---NA---	191									no IPS match	no IPS match	no IPS match
TRUE	[INTERPRO, NO-BLAST]	g3239	---NA---	620									IPR036691 (G3DSA:3.60.10.GENE3D); IPR005135 (PFAM); IPR036691 (SUPERFAMILY)	F:GO:0003824	F:catalytic activity
TRUE	[INTERPRO, NO-BLAST]	g3240	---NA---	191									no IPS match	no IPS match	no IPS match
TRUE	[INTERPRO, NO-BLAST]	g3241	---NA---	365									Coil (COILS); IPR036397 (G3DSA:3.30.420.GENE3D); PTHR22955 (PANTHER); IPR001584 (PROSITE_PROFILES); IPR012337 (SUPERFAMILY)	P:GO:0015074; F:GO:0003676	P:DNA integration; F:nucleic acid binding
TRUE	[INTERPRO, NO-BLAST]	g3254	---NA---	182									no IPS match	no IPS match	no IPS match
TRUE	[INTERPRO, NO-BLAST]	g3256	---NA---	167									PTHR47331 (PANTHER); IPR043502 (SUPERFAMILY)	no GO terms	no GO terms
TRUE	[INTERPRO, NO-BLAST]	g3258	---NA---	311									PTHR22955 (PANTHER); IPR043502 (SUPERFAMILY)	no GO terms	no GO terms
TRUE	[INTERPRO, NO-BLAST]	g3259	---NA---	123									no IPS match	no IPS match	no IPS match
TRUE	[INTERPRO, NO-BLAST]	g3262	---NA---	172									no IPS match	no IPS match	no IPS match
TRUE	[INTERPRO, NO-BLAST]	g3266	---NA---	2248									IPR008042 (PFAM); IPR005312 (PFAM); PTHR22955 (PANTHER); cd01644 (CDD); cd01644 (CDD); cd01644 (CDD); IPR043502 (SUPERFAMILY); IPR043502 (SUPERFAMILY); IPR043502 (SUPERFAMILY)	no GO terms	no GO terms
TRUE	[INTERPRO, NO-BLAST]	g3271	---NA---	146									PTHR35826 (PANTHER); SignalP-TM (SIGNALP_GRAM_POSITIVE)	no GO terms	no GO terms
TRUE	[INTERPRO, NO-BLAST]	g3274	---NA---	120									no IPS match	no IPS match	no IPS match
TRUE	[INTERPRO, NO-BLAST]	g3275	---NA---	99									no IPS match	no IPS match	no IPS match
TRUE	[INTERPRO, BLASTED]	g3291	PUTATIVE PSEUDOGENE: RecName: Full=Putative uncharacterized transposon-derived protein F52C9.6 [Caenorhabditis elegans]	319	1	3.29323E-4	52.87						IPR000477 (PFAM); PTHR47027 (PANTHER); IPR000477 (PROSITE_PROFILES); IPR043502 (SUPERFAMILY)	no GO terms	no GO terms
TRUE	[INTERPRO, NO-BLAST]	g3292	---NA---	79									no IPS match	no IPS match	no IPS match
TRUE	[INTERPRO, BLASTED]	g3293	RecName: Full=Protein GVQW3; AltName: Full=GVQW motif-containing protein 3 [Homo sapiens]	138	1	6.17495E-15	52.89						PTHR46060 (PANTHER)	no GO terms	no GO terms
TRUE	[INTERPRO, BLASTED]	g3294	PUTATIVE PSEUDOGENE: RecName: Full=Putative uncharacterized transposon-derived protein F52C9.6 [Caenorhabditis elegans]	212	1	5.9663E-10	51.59						PTHR47027 (PANTHER); IPR000477 (PROSITE_PROFILES)	no GO terms	no GO terms
TRUE	[INTERPRO, BLASTED]	g3295	PUTATIVE PSEUDOGENE: RecName: Full=Putative uncharacterized transposon-derived protein F52C9.6 [Caenorhabditis elegans]	345	1	1.25776E-11	46.86						IPR000477 (PFAM); PTHR47027 (PANTHER); IPR000477 (PROSITE_PROFILES)	no GO terms	no GO terms
TRUE	[INTERPRO, NO-BLAST]	g3297	---NA---	81									TMhelix (TMHMM)	no GO terms	no GO terms
TRUE	[INTERPRO, NO-BLAST]	g3298	---NA---	360									Coil (COILS)	no GO terms	no GO terms
TRUE	[INTERPRO, NO-BLAST]	g3299	---NA---	183									IPR036397 (G3DSA:3.30.420.GENE3D); cd09276 (CDD); SignalP-noTM (SIGNALP_EUK); IPR012337 (SUPERFAMILY)	F:GO:0003676	F:nucleic acid binding
TRUE	[INTERPRO, NO-BLAST]	g3303	---NA---	145									IPR001878 (PFAM); G3DSA:4.10.60.10 (GENE3D); IPR001878 (PROSITE_PROFILES); IPR036875 (SUPERFAMILY)	F:GO:0003676; F:GO:0008270	F:nucleic acid binding; F:zinc ion binding
TRUE	[INTERPRO, NO-BLAST]	g3306	---NA---	55									no IPS match	no IPS match	no IPS match
TRUE	[INTERPRO, NO-BLAST]	g3311	---NA---	200									IPR036397 (G3DSA:3.30.420.GENE3D); PTHR47326 (PANTHER)	F:GO:0003676	F:nucleic acid binding
TRUE	[INTERPRO, NO-BLAST]	g3312	---NA---	180									IPR031720 (PFAM); PTHR36694 (PANTHER); TMhelix (TMHMM); TMhelix (TMHMM); TMhelix (TMHMM); TMhelix (TMHMM)	no GO terms	no GO terms
TRUE	[INTERPRO, NO-BLAST]	g3314	---NA---	172									SignalP-noTM (SIGNALP_EUK); SignalP-TM (SIGNALP_GRAM_POSITIVE)	no GO terms	no GO terms
TRUE	[INTERPRO, NO-BLAST]	g3315	---NA---	690									PTHR40903 (PANTHER); SignalP-noTM (SIGNALP_EUK); SignalP-noTM (SIGNALP_GRAM_NEGATIVE); SignalP-TM (SIGNALP_GRAM_POSITIVE); TMhelix (TMHMM)	no GO terms	no GO terms
TRUE	[INTERPRO, NO-BLAST]	g3316	---NA---	152									PR01228 (PRINTS); TMhelix (TMHMM); TMhelix (TMHMM); TMhelix (TMHMM); TMhelix (TMHMM)	no GO terms	no GO terms
TRUE	[INTERPRO, NO-BLAST]	g3318	---NA---	164									no IPS match	no IPS match	no IPS match
TRUE	[INTERPRO, NO-BLAST]	g3322	---NA---	553									no IPS match	no IPS match	no IPS match
TRUE	[INTERPRO, NO-BLAST]	g3327	---NA---	102									SignalP-TM (SIGNALP_GRAM_POSITIVE)	no GO terms	no GO terms
TRUE	[INTERPRO, NO-BLAST]	g3333	---NA---	652									IPR049163 (PFAM); IPR025476 (PFAM); PTHR45786 (PANTHER)	no GO terms	no GO terms
TRUE	[INTERPRO, NO-BLAST]	g3348	---NA---	439									IPR036691 (G3DSA:3.60.10.GENE3D); IPR031961 (PFAM); IPR036691 (SUPERFAMILY)	no GO terms	no GO terms
TRUE	[INTERPRO, NO-BLAST]	g3349	---NA---	131									no IPS match	no IPS match	no IPS match
TRUE	[INTERPRO, BLASTED]	g3353	PUTATIVE PSEUDOGENE: RecName: Full=Putative uncharacterized transposon-derived protein F52C9.6 [Caenorhabditis elegans]	565	1	2.71698E-13	47.37						Coil (COILS); PTHR47027 (PANTHER); IPR043502 (SUPERFAMILY)	no GO terms	no GO terms
TRUE	[INTERPRO, NO-BLAST]	g3355	---NA---	476									Coil (COILS); PTHR19446 (PANTHER)	no GO terms	no GO terms
TRUE	[INTERPRO, BLASTED]	g3356	PUTATIVE PSEUDOGENE: RecName: Full=Putative uncharacterized transposon-derived protein F52C9.6 [Caenorhabditis elegans]	406	1	2.34875E-17	45.9						IPR000477 (PFAM); PTHR47027 (PANTHER); IPR000477 (PROSITE_PROFILES); IPR043502 (SUPERFAMILY)	no GO terms	no GO terms
TRUE	[INTERPRO, NO-BLAST]	g3357	---NA---	706									IPR031961 (PFAM); IPR000477 (PFAM); PTHR19446 (PANTHER)	no GO terms	no GO terms
TRUE	[INTERPRO, NO-BLAST]	g3361	---NA---	1387									IPR005312 (PFAM); IPR008042 (PFAM); PTHR22955 (PANTHER)	no GO terms	no GO terms
TRUE	[INTERPRO, NO-BLAST]	g3362	---NA---	297									IPR005312 (PFAM); PTHR47331 (PANTHER)	no GO terms	no GO terms
TRUE	[INTERPRO, NO-BLAST]	g3364	---NA---	413									IPR005312 (PFAM); PTHR47331 (PANTHER)	no GO terms	no GO terms
TRUE	[INTERPRO, NO-BLAST]	g3367	---NA---	541									Coil (COILS); Coil (COILS); IPR009882 (PFAM)	no GO terms	no GO terms
TRUE	[INTERPRO, NO-BLAST]	g3368	---NA---	304									IPR009882 (PFAM); TMhelix (TMHMM)	no GO terms	no GO terms
TRUE	[INTERPRO, NO-BLAST]	g3369	---NA---	36									no IPS match	no IPS match	no IPS match
TRUE	[INTERPRO, BLASTED]	g3370	PUTATIVE PSEUDOGENE: RecName: Full=Putative uncharacterized transposon-derived protein F52C9.6 [Caenorhabditis elegans]	286	1	6.99418E-18	46.27						PTHR47027 (PANTHER); IPR000477 (PROSITE_PROFILES)	no GO terms	no GO terms
TRUE	[INTERPRO, NO-BLAST]	g3375	---NA---	476									IPR001810 (SMART); IPR006553 (SMART); IPR032675 (G3DSA:3.80.10.GENE3D); G3DSA:1.20.1280.50 (GENE3D); IPR001810 (PFAM); IPR032675 (G3DSA:3.80.10.GENE3D); PTHR13318 (PANTHER); IPR001810 (PROSITE_PROFILES); cd09917 (CDD); IPR036047 (SUPERFAMILY); SSF52047 (SUPERFAMILY)	P:GO:0031146; F:GO:0005515; C:GO:0019005	P:SCF-dependent proteasomal ubiquitin-dependent protein catabolic process; F:protein binding; C:SCF ubiquitin ligase complex
TRUE	[INTERPRO, NO-BLAST]	g3376	---NA---	174									no IPS match	no IPS match	no IPS match
TRUE	[INTERPRO, BLASTED]	g3380	PUTATIVE PSEUDOGENE: RecName: Full=Putative uncharacterized transposon-derived protein F52C9.6 [Caenorhabditis elegans]	457	1	1.14103E-11	47.52						IPR000477 (PFAM); PTHR47027 (PANTHER); IPR000477 (PROSITE_PROFILES); cd01650 (CDD); IPR043502 (SUPERFAMILY)	no GO terms	no GO terms
TRUE	[INTERPRO, NO-BLAST]	g3399	---NA---	148									no IPS match	no IPS match	no IPS match
TRUE	[INTERPRO, NO-BLAST]	g3406	---NA---	112									IPR010562 (PFAM); IPR038606 (G3DSA:3.15.10.GENE3D); PTHR11008 (PANTHER)	P:GO:0032504; C:GO:0005615	P:multicellular organism reproduction; C:extracellular space
TRUE	[INTERPRO, NO-BLAST]	g3411	---NA---	140									G3DSA:3.30.60.30 (GENE3D)	no GO terms	no GO terms
TRUE	[INTERPRO, NO-BLAST]	g3412	---NA---	112									no IPS match	no IPS match	no IPS match
TRUE	[INTERPRO, NO-BLAST]	g3414	---NA---	132									Coil (COILS); Coil (COILS)	no GO terms	no GO terms
TRUE	[INTERPRO, NO-BLAST]	g3420	---NA---	233									IPR036397 (G3DSA:3.30.420.GENE3D)	F:GO:0003676	F:nucleic acid binding
TRUE	[INTERPRO, NO-BLAST]	g3426	---NA---	399									IPR031961 (PFAM); SignalP-TM (SIGNALP_GRAM_POSITIVE)	no GO terms	no GO terms
TRUE	[INTERPRO, NO-BLAST]	g3429	---NA---	130									SignalP-noTM (SIGNALP_EUK)	no GO terms	no GO terms
TRUE	[INTERPRO, NO-BLAST]	g3434	---NA---	87									IPR036397 (G3DSA:3.30.420.GENE3D); IPR002156 (PROSITE_PROFILES); IPR012337 (SUPERFAMILY)	F:GO:0003676; F:GO:0004523	F:nucleic acid binding; F:RNA-DNA hybrid ribonuclease activity
TRUE	[INTERPRO, NO-BLAST]	g3436	---NA---	146									Coil (COILS)	no GO terms	no GO terms
TRUE	[INTERPRO, NO-BLAST]	g3443	---NA---	126									no IPS match	no IPS match	no IPS match
TRUE	[INTERPRO, NO-BLAST]	g3444	---NA---	80									no IPS match	no IPS match	no IPS match
TRUE	[INTERPRO, NO-BLAST]	g3449	---NA---	1028									IPR008737 (PFAM); IPR021109 (G3DSA:2.40.70.GENE3D); IPR008042 (PFAM); IPR005312 (PFAM); PTHR22955 (PANTHER); IPR001995 (PROSITE_PROFILES); IPR043502 (SUPERFAMILY)	P:GO:0006508; F:GO:0004190	P:proteolysis; F:aspartic-type endopeptidase activity
TRUE	[INTERPRO, NO-BLAST]	g3457	---NA---	324									IPR036691 (G3DSA:3.60.10.GENE3D); IPR005135 (PFAM); SignalP-noTM (SIGNALP_GRAM_NEGATIVE); SignalP-TM (SIGNALP_GRAM_POSITIVE); IPR036691 (SUPERFAMILY)	F:GO:0003824	F:catalytic activity
TRUE	[INTERPRO, NO-BLAST]	g3474	---NA---	97									IPR022730 (PFAM); IPR022730 (PANTHER)	no GO terms	no GO terms
TRUE	[INTERPRO, NO-BLAST]	g3476	---NA---	738									IPR040676 (PFAM); IPR036691 (G3DSA:3.60.10.GENE3D); IPR031961 (PFAM); IPR036691 (G3DSA:3.60.10.GENE3D); IPR036691 (SUPERFAMILY); IPR036691 (SUPERFAMILY)	no GO terms	no GO terms
TRUE	[INTERPRO, NO-BLAST]	g3486	---NA---	218									SignalP-TM (SIGNALP_GRAM_POSITIVE); SignalP-noTM (SIGNALP_EUK); TMhelix (TMHMM)	no GO terms	no GO terms
TRUE	[INTERPRO, NO-BLAST]	g3487	---NA---	157									no IPS match	no IPS match	no IPS match
TRUE	[INTERPRO, NO-BLAST]	g3491	---NA---	692									Coil (COILS); Coil (COILS); Coil (COILS); Coil (COILS); Coil (COILS); IPR002557 (SMART); IPR002557 (PFAM); G3DSA:2.170.140.10 (GENE3D); IPR002557 (PROSITE_PROFILES); SignalP-noTM (SIGNALP_GRAM_NEGATIVE); SignalP-noTM (SIGNALP_EUK); SignalP-TM (SIGNALP_GRAM_POSITIVE); IPR036508 (SUPERFAMILY)	F:GO:0008061; C:GO:0005576	F:chitin binding; C:extracellular region
TRUE	[INTERPRO, NO-BLAST]	g3495	---NA---	231									no IPS match	no IPS match	no IPS match
TRUE	[INTERPRO, NO-BLAST]	g3496	---NA---	1920									IPR043128 (G3DSA:3.30.70.GENE3D); IPR036397 (G3DSA:3.30.420.GENE3D); IPR008042 (PFAM); G3DSA:3.10.10.10 (GENE3D); IPR036397 (G3DSA:3.30.420.GENE3D); IPR036397 (G3DSA:3.30.420.GENE3D); IPR040676 (PFAM); PTHR22955 (PANTHER); IPR001584 (PROSITE_PROFILES); cd09276 (CDD); cd01644 (CDD); IPR012337 (SUPERFAMILY); IPR043502 (SUPERFAMILY)	P:GO:0015074; F:GO:0003676	P:DNA integration; F:nucleic acid binding
TRUE	[INTERPRO, NO-BLAST]	g3497	---NA---	716									IPR036397 (G3DSA:3.30.420.GENE3D); IPR008737 (PFAM); PTHR22955 (PANTHER); cd09276 (CDD); IPR012337 (SUPERFAMILY)	F:GO:0003676	F:nucleic acid binding
TRUE	[INTERPRO, NO-BLAST]	g3498	---NA---	1971									IPR036397 (G3DSA:3.30.420.GENE3D); G3DSA:3.10.10.10 (GENE3D); IPR043128 (G3DSA:3.30.70.GENE3D); IPR040676 (PFAM); IPR036397 (G3DSA:3.30.420.GENE3D); IPR008042 (PFAM); PTHR22955 (PANTHER); IPR001584 (PROSITE_PROFILES); cd01644 (CDD); cd09276 (CDD); IPR043502 (SUPERFAMILY); IPR012337 (SUPERFAMILY)	P:GO:0015074; F:GO:0003676	P:DNA integration; F:nucleic acid binding
TRUE	[INTERPRO, NO-BLAST]	g3499	---NA---	441									IPR036691 (G3DSA:3.60.10.GENE3D); IPR005135 (PFAM); IPR036691 (SUPERFAMILY)	F:GO:0003824	F:catalytic activity
TRUE	[INTERPRO, NO-BLAST]	g3500	---NA---	89									no IPS match	no IPS match	no IPS match
TRUE	[INTERPRO, NO-BLAST]	g3503	---NA---	273									IPR036397 (G3DSA:3.30.420.GENE3D); IPR012337 (SUPERFAMILY)	F:GO:0003676	F:nucleic acid binding
TRUE	[INTERPRO, NO-BLAST]	g3509	---NA---	72									no IPS match	no IPS match	no IPS match
TRUE	[INTERPRO, BLASTED]	g3515	PUTATIVE PSEUDOGENE: RecName: Full=Putative uncharacterized transposon-derived protein F52C9.6 [Caenorhabditis elegans]	386	1	1.11362E-15	45.15						IPR000477 (PFAM); PTHR47027 (PANTHER); IPR000477 (PROSITE_PROFILES); cd01650 (CDD); IPR043502 (SUPERFAMILY)	no GO terms	no GO terms
TRUE	[INTERPRO, NO-BLAST]	g3518	---NA---	126									IPR036691 (G3DSA:3.60.10.GENE3D); IPR036691 (SUPERFAMILY)	no GO terms	no GO terms
TRUE	[INTERPRO, BLASTED]	g3519	PUTATIVE PSEUDOGENE: RecName: Full=Putative uncharacterized transposon-derived protein F52C9.6 [Caenorhabditis elegans]	386	1	2.95793E-15	45.28						IPR000477 (PFAM); PTHR47027 (PANTHER); IPR000477 (PROSITE_PROFILES); cd01650 (CDD); IPR043502 (SUPERFAMILY)	no GO terms	no GO terms
TRUE	[INTERPRO, NO-BLAST]	g3523	---NA---	126									IPR036691 (G3DSA:3.60.10.GENE3D); IPR036691 (SUPERFAMILY)	no GO terms	no GO terms
TRUE	[INTERPRO, NO-BLAST]	g3524	---NA---	170									IPR000477 (PFAM)	no GO terms	no GO terms
TRUE	[INTERPRO, NO-BLAST]	g3525	---NA---	96									no IPS match	no IPS match	no IPS match
TRUE	[INTERPRO, NO-BLAST]	g3530	---NA---	118									IPR036397 (G3DSA:3.30.420.GENE3D); IPR002156 (PROSITE_PROFILES); IPR012337 (SUPERFAMILY)	F:GO:0003676; F:GO:0004523	F:nucleic acid binding; F:RNA-DNA hybrid ribonuclease activity
TRUE	[INTERPRO, NO-BLAST]	g3531	---NA---	50									no IPS match	no IPS match	no IPS match
TRUE	[INTERPRO, NO-BLAST]	g3537	---NA---	196									no IPS match	no IPS match	no IPS match
TRUE	[INTERPRO, NO-BLAST]	g3554	---NA---	88									SignalP-noTM (SIGNALP_EUK)	no GO terms	no GO terms
TRUE	[INTERPRO, NO-BLAST]	g3555	---NA---	812									Coil (COILS); IPR036397 (G3DSA:3.30.420.GENE3D); IPR041588 (PFAM); G3DSA:1.10.340.70 (GENE3D); IPR005312 (PFAM); PTHR22955 (PANTHER); IPR001584 (PROSITE_PROFILES); IPR012337 (SUPERFAMILY)	P:GO:0015074; F:GO:0003676	P:DNA integration; F:nucleic acid binding
TRUE	[INTERPRO, NO-BLAST]	g3558	---NA---	484									TMhelix (TMHMM); TMhelix (TMHMM)	no GO terms	no GO terms
TRUE	[INTERPRO, NO-BLAST]	g3562	---NA---	488									IPR028002 (PFAM); PTHR21411 (PANTHER)	no GO terms	no GO terms
TRUE	[INTERPRO, NO-BLAST]	g3563	---NA---	93									IPR036397 (G3DSA:3.30.420.GENE3D); IPR012337 (SUPERFAMILY)	F:GO:0003676	F:nucleic acid binding
TRUE	[INTERPRO, NO-BLAST]	g3567	---NA---	485									Coil (COILS); IPR044822 (PFAM); G3DSA:1.10.10.60 (GENE3D); PTHR21654 (PANTHER)	no GO terms	no GO terms
TRUE	[INTERPRO, NO-BLAST]	g3572	---NA---	515									Coil (COILS); Coil (COILS); IPR044822 (PFAM); IPR026095 (PANTHER)	P:GO:0045893; C:GO:0016604	P:positive regulation of DNA-templated transcription; C:nuclear body
TRUE	[INTERPRO, NO-BLAST]	g3573	---NA---	269									Coil (COILS); G3DSA:1.10.10.60 (GENE3D); IPR044822 (PFAM); IPR026095 (PANTHER)	P:GO:0045893; C:GO:0016604	P:positive regulation of DNA-templated transcription; C:nuclear body
TRUE	[INTERPRO, NO-BLAST]	g3579	---NA---	222									no IPS match	no IPS match	no IPS match
TRUE	[INTERPRO, NO-BLAST]	g3580	---NA---	624									IPR036691 (G3DSA:3.60.10.GENE3D); IPR040676 (PFAM); IPR036397 (G3DSA:3.30.420.GENE3D); PTHR22955 (PANTHER); IPR001584 (PROSITE_PROFILES); IPR036691 (SUPERFAMILY); IPR012337 (SUPERFAMILY)	P:GO:0015074; F:GO:0003676	P:DNA integration; F:nucleic acid binding
TRUE	[INTERPRO, NO-BLAST]	g3586	---NA---	66									no IPS match	no IPS match	no IPS match
TRUE	[INTERPRO, NO-BLAST]	g3588	---NA---	396									SignalP-noTM (SIGNALP_EUK)	no GO terms	no GO terms
TRUE	[INTERPRO, BLASTED]	g3590	RecName: Full=Protein GVQW3; AltName: Full=GVQW motif-containing protein 3 [Homo sapiens]	433	1	1.26858E-19	70.1						IPR036397 (G3DSA:3.30.420.GENE3D); IPR036397 (G3DSA:3.30.420.GENE3D); PTHR46060 (PANTHER)	F:GO:0003676	F:nucleic acid binding
TRUE	[INTERPRO, NO-BLAST]	g3598	---NA---	194									IPR036397 (G3DSA:3.30.420.GENE3D); PTHR23022 (PANTHER)	F:GO:0003676	F:nucleic acid binding
TRUE	[INTERPRO, BLASTED]	g3599	PUTATIVE PSEUDOGENE: RecName: Full=Putative uncharacterized transposon-derived protein F52C9.6 [Caenorhabditis elegans]	286	1	4.86411E-17	45.52						PTHR47027 (PANTHER); IPR000477 (PROSITE_PROFILES)	no GO terms	no GO terms
TRUE	[INTERPRO, NO-BLAST]	g3600	---NA---	448									IPR006553 (SMART); IPR001810 (SMART); G3DSA:1.20.1280.50 (GENE3D); IPR001810 (PFAM); IPR032675 (G3DSA:3.80.10.GENE3D); IPR032675 (G3DSA:3.80.10.GENE3D); PTHR13318 (PANTHER); IPR001810 (PROSITE_PROFILES); cd09917 (CDD); SSF52047 (SUPERFAMILY); IPR036047 (SUPERFAMILY)	P:GO:0031146; F:GO:0005515; C:GO:0019005	P:SCF-dependent proteasomal ubiquitin-dependent protein catabolic process; F:protein binding; C:SCF ubiquitin ligase complex
TRUE	[INTERPRO, NO-BLAST]	g3604	---NA---	99									IPR036361 (G3DSA:1.10.720.GENE3D); IPR003034 (PROSITE_PROFILES); IPR036361 (SUPERFAMILY)	no GO terms	no GO terms
TRUE	[INTERPRO, NO-BLAST]	g3608	---NA---	99									IPR036361 (G3DSA:1.10.720.GENE3D); IPR003034 (PROSITE_PROFILES); IPR036361 (SUPERFAMILY)	no GO terms	no GO terms
TRUE	[INTERPRO, NO-BLAST]	g3611	---NA---	114									SignalP-TM (SIGNALP_GRAM_POSITIVE)	no GO terms	no GO terms
TRUE	[INTERPRO, NO-BLAST]	g3612	---NA---	373									IPR036691 (G3DSA:3.60.10.GENE3D); IPR031961 (PFAM); IPR036691 (SUPERFAMILY)	no GO terms	no GO terms
TRUE	[INTERPRO, NO-BLAST]	g3616	---NA---	373									IPR036691 (G3DSA:3.60.10.GENE3D); IPR031961 (PFAM); IPR036691 (SUPERFAMILY)	no GO terms	no GO terms
TRUE	[INTERPRO, NO-BLAST]	g3624	---NA---	75									IPR001478 (PFAM); IPR036034 (G3DSA:2.30.42.GENE3D); IPR001478 (PROSITE_PROFILES); IPR036034 (SUPERFAMILY)	F:GO:0005515	F:protein binding
TRUE	[INTERPRO, NO-BLAST]	g3625	---NA---	10									no IPS match	no IPS match	no IPS match
TRUE	[INTERPRO, NO-BLAST]	g3626	---NA---	178									no IPS match	no IPS match	no IPS match
TRUE	[INTERPRO, BLASTED]	g3641	PUTATIVE PSEUDOGENE: RecName: Full=Putative uncharacterized transposon-derived protein F52C9.6 [Caenorhabditis elegans]	535	1	1.46483E-17	46.24						IPR000477 (PFAM); PTHR47027 (PANTHER); IPR000477 (PROSITE_PROFILES); IPR043502 (SUPERFAMILY)	no GO terms	no GO terms
TRUE	[INTERPRO, NO-BLAST]	g3649	---NA---	229									no IPS match	no IPS match	no IPS match
TRUE	[INTERPRO, NO-BLAST]	g3650	---NA---	1078									IPR008042 (PFAM); IPR036397 (G3DSA:3.30.420.GENE3D); IPR040676 (PFAM); PTHR22955 (PANTHER); IPR001584 (PROSITE_PROFILES); cd01644 (CDD); IPR043502 (SUPERFAMILY); IPR012337 (SUPERFAMILY)	P:GO:0015074; F:GO:0003676	P:DNA integration; F:nucleic acid binding
TRUE	[INTERPRO, NO-BLAST]	g3651	---NA---	189									no IPS match	no IPS match	no IPS match
TRUE	[INTERPRO, BLASTED]	g3654	PUTATIVE PSEUDOGENE: RecName: Full=Putative uncharacterized transposon-derived protein F52C9.6 [Caenorhabditis elegans]	200	1	3.38597E-6	41.79						IPR000477 (PFAM); PTHR47027 (PANTHER); IPR000477 (PROSITE_PROFILES)	no GO terms	no GO terms
TRUE	[INTERPRO, BLASTED]	g3657	PUTATIVE PSEUDOGENE: RecName: Full=Putative uncharacterized transposon-derived protein F52C9.6 [Caenorhabditis elegans]	200	1	1.89835E-6	41.79						IPR000477 (PFAM); PTHR47027 (PANTHER); IPR000477 (PROSITE_PROFILES)	no GO terms	no GO terms
TRUE	[INTERPRO, NO-BLAST]	g3660	---NA---	113									no IPS match	no IPS match	no IPS match
TRUE	[INTERPRO, NO-BLAST]	g3662	---NA---	11									no IPS match	no IPS match	no IPS match
TRUE	[INTERPRO, NO-BLAST]	g3668	---NA---	306									IPR036397 (G3DSA:3.30.420.GENE3D); cd09276 (CDD); IPR012337 (SUPERFAMILY)	F:GO:0003676	F:nucleic acid binding
TRUE	[INTERPRO, NO-BLAST]	g3669	---NA---	135									SignalP-TM (SIGNALP_GRAM_POSITIVE); TMhelix (TMHMM)	no GO terms	no GO terms
TRUE	[INTERPRO, NO-BLAST]	g3671	---NA---	161									IPR038976 (PANTHER); TMhelix (TMHMM); TMhelix (TMHMM); TMhelix (TMHMM); TMhelix (TMHMM)	P:GO:0019991; C:GO:0005886	P:septate junction assembly; C:plasma membrane
TRUE	[INTERPRO, NO-BLAST]	g3675	---NA---	247									IPR036397 (G3DSA:3.30.420.GENE3D); IPR032135 (PFAM); PTHR47326 (PANTHER)	F:GO:0003676	F:nucleic acid binding
TRUE	[INTERPRO, BLASTED]	g3681	PUTATIVE PSEUDOGENE: RecName: Full=Putative uncharacterized transposon-derived protein F52C9.6 [Caenorhabditis elegans]	210	1	7.40714E-11	45.45						PTHR47027 (PANTHER)	no GO terms	no GO terms
TRUE	[INTERPRO, NO-BLAST]	g3683	---NA---	291									no IPS match	no IPS match	no IPS match
TRUE	[INTERPRO, BLASTED]	g3689	PUTATIVE PSEUDOGENE: RecName: Full=Putative uncharacterized transposon-derived protein F52C9.6 [Caenorhabditis elegans]	443	1	7.36064E-11	47.21						IPR036691 (G3DSA:3.60.10.GENE3D); PTHR47027 (PANTHER); IPR036691 (SUPERFAMILY)	no GO terms	no GO terms
TRUE	[INTERPRO, BLASTED]	g3694	PUTATIVE PSEUDOGENE: RecName: Full=Putative uncharacterized transposon-derived protein F52C9.6 [Caenorhabditis elegans]	283	1	2.66162E-18	46.42						IPR000477 (PFAM); PTHR47027 (PANTHER); IPR000477 (PROSITE_PROFILES)	no GO terms	no GO terms
TRUE	[INTERPRO, NO-BLAST]	g3696	---NA---	105									no IPS match	no IPS match	no IPS match
TRUE	[INTERPRO, NO-BLAST]	g3700	---NA---	372									IPR031961 (PFAM); IPR036691 (SUPERFAMILY)	no GO terms	no GO terms
TRUE	[INTERPRO, NO-BLAST]	g3703	---NA---	279									no IPS match	no IPS match	no IPS match
TRUE	[INTERPRO, NO-BLAST]	g3706	---NA---	978									IPR003609 (SMART); G3DSA:3.50.4.10 (GENE3D); G3DSA:3.50.4.10 (GENE3D); PTHR47327 (PANTHER); IPR003609 (PROSITE_PROFILES); IPR003609 (PROSITE_PROFILES); IPR003609 (PROSITE_PROFILES); IPR003609 (PROSITE_PROFILES); cd01099 (CDD); cd01099 (CDD); cd01099 (CDD); SSF57414 (SUPERFAMILY); SSF57414 (SUPERFAMILY)	no GO terms	no GO terms
TRUE	[INTERPRO, NO-BLAST]	g3708	---NA---	279									no IPS match	no IPS match	no IPS match
TRUE	[INTERPRO, NO-BLAST]	g3711	---NA---	1402									IPR003609 (SMART); G3DSA:3.50.4.10 (GENE3D); G3DSA:3.50.4.10 (GENE3D); PTHR47327 (PANTHER); IPR003609 (PROSITE_PROFILES); IPR003609 (PROSITE_PROFILES); IPR003609 (PROSITE_PROFILES); IPR003609 (PROSITE_PROFILES); IPR003609 (PROSITE_PROFILES); cd01099 (CDD); cd01099 (CDD); cd01099 (CDD); SignalP-noTM (SIGNALP_EUK); SSF57414 (SUPERFAMILY); SSF57414 (SUPERFAMILY)	no GO terms	no GO terms
TRUE	[INTERPRO, NO-BLAST]	g3730	---NA---	899									IPR001878 (SMART); IPR040676 (PFAM); IPR008737 (PFAM); IPR005312 (PFAM); PTHR22955 (PANTHER)	F:GO:0003676; F:GO:0008270	F:nucleic acid binding; F:zinc ion binding
TRUE	[INTERPRO, NO-BLAST]	g3732	---NA---	130									TMhelix (TMHMM)	no GO terms	no GO terms
TRUE	[INTERPRO, NO-BLAST]	g3736	---NA---	171									IPR035940 (G3DSA:3.40.33.GENE3D); IPR035940 (SUPERFAMILY)	no GO terms	no GO terms
TRUE	[INTERPRO, NO-BLAST]	g3741	---NA---	371									IPR032135 (PFAM); IPR036397 (G3DSA:3.30.420.GENE3D); PTHR47326 (PANTHER); IPR009057 (SUPERFAMILY)	F:GO:0003676	F:nucleic acid binding
TRUE	[INTERPRO, BLASTED]	g3742	PUTATIVE PSEUDOGENE: RecName: Full=Putative uncharacterized transposon-derived protein F52C9.6 [Caenorhabditis elegans]	286	1	6.71937E-18	46.64						PTHR47027 (PANTHER); IPR000477 (PROSITE_PROFILES)	no GO terms	no GO terms
TRUE	[INTERPRO, NO-BLAST]	g3744	---NA---	19									no IPS match	no IPS match	no IPS match
TRUE	[INTERPRO, NO-BLAST]	g3748	---NA---	273									no IPS match	no IPS match	no IPS match
TRUE	[INTERPRO, NO-BLAST]	g3753	---NA---	96									IPR022730 (PFAM); IPR022730 (PANTHER)	no GO terms	no GO terms
TRUE	[INTERPRO, BLASTED]	g3777	RecName: Full=Protein GVQW3; AltName: Full=GVQW motif-containing protein 3 [Homo sapiens]	223	1	5.3238E-19	68.69						IPR036397 (G3DSA:3.30.420.GENE3D); IPR036397 (G3DSA:3.30.420.GENE3D); PTHR46060 (PANTHER)	F:GO:0003676	F:nucleic acid binding
TRUE	[INTERPRO, BLASTED]	g3786	PUTATIVE PSEUDOGENE: RecName: Full=Putative uncharacterized transposon-derived protein F52C9.6 [Caenorhabditis elegans]	795	1	1.904E-16	45.52						Coil (COILS); IPR000477 (PFAM); IPR036691 (G3DSA:3.60.10.GENE3D); PTHR47027 (PANTHER); IPR000477 (PROSITE_PROFILES); cd01650 (CDD); cd09076 (CDD); IPR043502 (SUPERFAMILY); IPR036691 (SUPERFAMILY)	no GO terms	no GO terms
TRUE	[INTERPRO, NO-BLAST]	g3788	---NA---	848									IPR040676 (PFAM); IPR008042 (PFAM); PTHR22955 (PANTHER); IPR043502 (SUPERFAMILY)	no GO terms	no GO terms
TRUE	[INTERPRO, NO-BLAST]	g3791	---NA---	268									no IPS match	no IPS match	no IPS match
TRUE	[INTERPRO, NO-BLAST]	g3792	---NA---	375									no IPS match	no IPS match	no IPS match
TRUE	[INTERPRO, NO-BLAST]	g3833	---NA---	130									no IPS match	no IPS match	no IPS match
TRUE	[INTERPRO, NO-BLAST]	g3841	---NA---	7									no IPS match	no IPS match	no IPS match
TRUE	[INTERPRO, NO-BLAST]	g3842	---NA---	101									no IPS match	no IPS match	no IPS match
TRUE	[INTERPRO, NO-BLAST]	g3845	---NA---	10									no IPS match	no IPS match	no IPS match
TRUE	[INTERPRO, NO-BLAST]	g3847	---NA---	133									no IPS match	no IPS match	no IPS match
TRUE	[INTERPRO, NO-BLAST]	g3858	---NA---	223									Coil (COILS); Coil (COILS)	no GO terms	no GO terms
TRUE	[INTERPRO, NO-BLAST]	g3859	---NA---	236									Coil (COILS); Coil (COILS)	no GO terms	no GO terms
TRUE	[INTERPRO, BLASTED]	g3864	PUTATIVE PSEUDOGENE: RecName: Full=Putative uncharacterized transposon-derived protein F52C9.6 [Caenorhabditis elegans]	286	1	1.2132E-17	45.9						PTHR47027 (PANTHER); IPR000477 (PROSITE_PROFILES)	no GO terms	no GO terms
TRUE	[INTERPRO, NO-BLAST]	g3866	---NA---	115									no IPS match	no IPS match	no IPS match
TRUE	[INTERPRO, NO-BLAST]	g3873	---NA---	530									TMhelix (TMHMM)	no GO terms	no GO terms
TRUE	[INTERPRO, NO-BLAST]	g3875	---NA---	70									no IPS match	no IPS match	no IPS match
TRUE	[INTERPRO, BLASTED]	g3881	RecName: Full=Protein GVQW3; AltName: Full=GVQW motif-containing protein 3 [Homo sapiens]	190	1	6.00103E-5	46.46						IPR036397 (G3DSA:3.30.420.GENE3D); IPR036397 (G3DSA:3.30.420.GENE3D); PTHR46060 (PANTHER)	F:GO:0003676	F:nucleic acid binding
TRUE	[INTERPRO, NO-BLAST]	g3886	---NA---	147									IPR031961 (PFAM)	no GO terms	no GO terms
TRUE	[INTERPRO, NO-BLAST]	g3887	---NA---	85									no IPS match	no IPS match	no IPS match
TRUE	[INTERPRO, NO-BLAST]	g3891	---NA---	239									IPR010512 (SMART); IPR010512 (PFAM); PTHR20898 (PANTHER)	no GO terms	no GO terms
TRUE	[INTERPRO, NO-BLAST]	g3892	---NA---	128									IPR010512 (PFAM)	no GO terms	no GO terms
TRUE	[INTERPRO, NO-BLAST]	g3901	---NA---	515									PTHR22955 (PANTHER); IPR043502 (SUPERFAMILY)	no GO terms	no GO terms
TRUE	[INTERPRO, NO-BLAST]	g3905	---NA---	161									Coil (COILS); Coil (COILS)	no GO terms	no GO terms
TRUE	[INTERPRO, NO-BLAST]	g3907	---NA---	899									Coil (COILS); IPR005312 (PFAM); PTHR22955 (PANTHER); IPR043502 (SUPERFAMILY)	no GO terms	no GO terms
TRUE	[INTERPRO, NO-BLAST]	g3909	---NA---	509									IPR003034 (SMART); IPR021109 (G3DSA:2.40.70.GENE3D); IPR003034 (PROSITE_PROFILES); cd00303 (CDD); IPR021109 (SUPERFAMILY)	no GO terms	no GO terms
TRUE	[INTERPRO, NO-BLAST]	g3915	---NA---	822									Coil (COILS); IPR005312 (PFAM); PTHR22955 (PANTHER); IPR043502 (SUPERFAMILY)	no GO terms	no GO terms
TRUE	[INTERPRO, NO-BLAST]	g3917	---NA---	137									IPR032071 (PFAM)	no GO terms	no GO terms
TRUE	[INTERPRO, NO-BLAST]	g3918	---NA---	185									IPR036397 (G3DSA:3.30.420.GENE3D); PTHR47326 (PANTHER)	F:GO:0003676	F:nucleic acid binding
TRUE	[INTERPRO, NO-BLAST]	g3920	---NA---	946									Coil (COILS); IPR005312 (PFAM); PTHR22955 (PANTHER); IPR043502 (SUPERFAMILY)	no GO terms	no GO terms
TRUE	[INTERPRO, NO-BLAST]	g3924	---NA---	482									IPR003034 (SMART); IPR021109 (G3DSA:2.40.70.GENE3D); IPR003034 (PROSITE_PROFILES); cd00303 (CDD); IPR021109 (SUPERFAMILY)	no GO terms	no GO terms
TRUE	[INTERPRO, NO-BLAST]	g3927	---NA---	505									IPR036397 (G3DSA:3.30.420.GENE3D); IPR036397 (G3DSA:3.30.420.GENE3D); IPR001888 (PFAM); PTHR46060 (PANTHER); cd09276 (CDD); IPR012337 (SUPERFAMILY)	F:GO:0003676	F:nucleic acid binding
TRUE	[INTERPRO, BLASTED]	g3929	RecName: Full=Protein GVQW3; AltName: Full=GVQW motif-containing protein 3 [Homo sapiens]	223	1	3.39952E-18	66.67						IPR036397 (G3DSA:3.30.420.GENE3D); IPR036397 (G3DSA:3.30.420.GENE3D); PTHR46060 (PANTHER)	F:GO:0003676	F:nucleic acid binding
TRUE	[INTERPRO, NO-BLAST]	g3932	---NA---	321									IPR036397 (G3DSA:3.30.420.GENE3D); IPR032135 (PFAM); PTHR47326 (PANTHER)	F:GO:0003676	F:nucleic acid binding
TRUE	[INTERPRO, BLASTED]	g3935	PUTATIVE PSEUDOGENE: RecName: Full=Putative uncharacterized transposon-derived protein F52C9.6 [Caenorhabditis elegans]	461	1	6.67053E-16	46.27						IPR000477 (PFAM); PTHR47027 (PANTHER); IPR000477 (PROSITE_PROFILES); cd01650 (CDD); IPR043502 (SUPERFAMILY)	no GO terms	no GO terms
TRUE	[INTERPRO, NO-BLAST]	g3936	---NA---	98									no IPS match	no IPS match	no IPS match
TRUE	[INTERPRO, NO-BLAST]	g3938	---NA---	109									Coil (COILS); Coil (COILS); Coil (COILS)	no GO terms	no GO terms
TRUE	[INTERPRO, NO-BLAST]	g3941	---NA---	99									IPR036397 (G3DSA:3.30.420.GENE3D); PTHR47326 (PANTHER)	F:GO:0003676	F:nucleic acid binding
TRUE	[INTERPRO, NO-BLAST]	g3944	---NA---	553									Coil (COILS); IPR031961 (PFAM)	no GO terms	no GO terms
TRUE	[INTERPRO, NO-BLAST]	g3952	---NA---	285									Coil (COILS); IPR005135 (PFAM); IPR036691 (G3DSA:3.60.10.GENE3D); IPR036691 (SUPERFAMILY)	F:GO:0003824	F:catalytic activity
TRUE	[INTERPRO, NO-BLAST]	g3973	---NA---	288									IPR036397 (G3DSA:3.30.420.GENE3D); PTHR46060 (PANTHER)	F:GO:0003676	F:nucleic acid binding
TRUE	[INTERPRO, NO-BLAST]	g3975	---NA---	965									PTHR46560 (PANTHER); SignalP-TM (SIGNALP_GRAM_POSITIVE); TMhelix (TMHMM)	no GO terms	no GO terms
TRUE	[INTERPRO, NO-BLAST]	g3976	---NA---	883									SignalP-TM (SIGNALP_GRAM_POSITIVE)	no GO terms	no GO terms
TRUE	[INTERPRO, NO-BLAST]	g3977	---NA---	800									Coil (COILS); Coil (COILS); PTHR46827 (PANTHER); SignalP-noTM (SIGNALP_EUK); SignalP-TM (SIGNALP_GRAM_POSITIVE); TMhelix (TMHMM)	no GO terms	no GO terms
TRUE	[INTERPRO, NO-BLAST]	g3980	---NA---	149									IPR036397 (G3DSA:3.30.420.GENE3D); PTHR22955 (PANTHER); IPR012337 (SUPERFAMILY)	F:GO:0003676	F:nucleic acid binding
TRUE	[INTERPRO, BLASTED]	g3981	PUTATIVE PSEUDOGENE: RecName: Full=Putative uncharacterized transposon-derived protein F52C9.6 [Caenorhabditis elegans]	258	1	6.20289E-14	47.11						IPR000477 (PFAM); PTHR47027 (PANTHER); IPR000477 (PROSITE_PROFILES)	no GO terms	no GO terms
TRUE	[INTERPRO, NO-BLAST]	g3982	---NA---	305									IPR031961 (PFAM)	no GO terms	no GO terms
TRUE	[INTERPRO, NO-BLAST]	g3989	---NA---	81									IPR036397 (G3DSA:3.30.420.GENE3D)	F:GO:0003676	F:nucleic acid binding
TRUE	[INTERPRO, NO-BLAST]	g3991	---NA---	166									IPR036397 (G3DSA:3.30.420.GENE3D); SignalP-noTM (SIGNALP_EUK); SignalP-TM (SIGNALP_GRAM_POSITIVE); SignalP-noTM (SIGNALP_GRAM_NEGATIVE)	F:GO:0003676	F:nucleic acid binding
TRUE	[INTERPRO, NO-BLAST]	g3994	---NA---	470									IPR001399 (PRINTS); PTHR22930 (PANTHER)	F:GO:0005198; C:GO:0019028	F:structural molecule activity; C:viral capsid
TRUE	[INTERPRO, NO-BLAST]	g3997	---NA---	259									no IPS match	no IPS match	no IPS match
TRUE	[INTERPRO, NO-BLAST]	g4005	---NA---	529									no IPS match	no IPS match	no IPS match
TRUE	[INTERPRO, NO-BLAST]	g4008	---NA---	198									IPR005312 (PFAM)	no GO terms	no GO terms
TRUE	[INTERPRO, NO-BLAST]	g4012	---NA---	106									no IPS match	no IPS match	no IPS match
TRUE	[INTERPRO, NO-BLAST]	g4022	---NA---	596									Coil (COILS)	no GO terms	no GO terms
TRUE	[INTERPRO, NO-BLAST]	g4025	---NA---	175									no IPS match	no IPS match	no IPS match
TRUE	[INTERPRO, NO-BLAST]	g4027	---NA---	102									no IPS match	no IPS match	no IPS match
TRUE	[INTERPRO, NO-BLAST]	g4032	---NA---	85									no IPS match	no IPS match	no IPS match
TRUE	[INTERPRO, NO-BLAST]	g4033	---NA---	1052									Coil (COILS); SignalP-TM (SIGNALP_GRAM_POSITIVE)	no GO terms	no GO terms
TRUE	[INTERPRO, NO-BLAST]	g4034	---NA---	111									TMhelix (TMHMM)	no GO terms	no GO terms
TRUE	[INTERPRO, NO-BLAST]	g4035	---NA---	188									PF06679 (PFAM); IPR009565 (PANTHER); TMhelix (TMHMM)	no GO terms	no GO terms
TRUE	[INTERPRO, NO-BLAST]	g4043	---NA---	105									no IPS match	no IPS match	no IPS match
TRUE	[INTERPRO, NO-BLAST]	g4046	---NA---	468									no IPS match	no IPS match	no IPS match
TRUE	[INTERPRO, NO-BLAST]	g4047	---NA---	156									IPR031961 (PFAM)	no GO terms	no GO terms
TRUE	[INTERPRO, NO-BLAST]	g4048	---NA---	351									IPR031961 (PFAM); IPR036691 (SUPERFAMILY)	no GO terms	no GO terms
TRUE	[INTERPRO, NO-BLAST]	g4049	---NA---	478									no IPS match	no IPS match	no IPS match
TRUE	[INTERPRO, NO-BLAST]	g4059	---NA---	69									no IPS match	no IPS match	no IPS match
TRUE	[INTERPRO, NO-BLAST]	g4060	---NA---	196									SignalP-TM (SIGNALP_GRAM_POSITIVE)	no GO terms	no GO terms
TRUE	[INTERPRO, NO-BLAST]	g4063	---NA---	228									PR01228 (PRINTS); SignalP-noTM (SIGNALP_EUK); SignalP-noTM (SIGNALP_GRAM_NEGATIVE)	no GO terms	no GO terms
TRUE	[INTERPRO, NO-BLAST]	g4064	---NA---	313									PR01228 (PRINTS); SignalP-TM (SIGNALP_EUK); SignalP-TM (SIGNALP_GRAM_POSITIVE); SignalP-TM (SIGNALP_GRAM_NEGATIVE); TMhelix (TMHMM)	no GO terms	no GO terms
TRUE	[INTERPRO, NO-BLAST]	g4065	---NA---	335									PR01228 (PRINTS); TMhelix (TMHMM)	no GO terms	no GO terms
TRUE	[INTERPRO, NO-BLAST]	g4066	---NA---	208									PR01228 (PRINTS); SignalP-noTM (SIGNALP_EUK); SignalP-TM (SIGNALP_GRAM_POSITIVE)	no GO terms	no GO terms
TRUE	[INTERPRO, NO-BLAST]	g4067	---NA---	167									PR01228 (PRINTS); PS51257 (PROSITE_PROFILES); SignalP-noTM (SIGNALP_EUK)	no GO terms	no GO terms
TRUE	[INTERPRO, NO-BLAST]	g4068	---NA---	216									PR01228 (PRINTS); SignalP-noTM (SIGNALP_EUK); TMhelix (TMHMM)	no GO terms	no GO terms
TRUE	[INTERPRO, NO-BLAST]	g4069	---NA---	163									SignalP-noTM (SIGNALP_EUK); SignalP-TM (SIGNALP_GRAM_POSITIVE); SignalP-noTM (SIGNALP_GRAM_NEGATIVE)	no GO terms	no GO terms
TRUE	[INTERPRO, NO-BLAST]	g4071	---NA---	105									SignalP-noTM (SIGNALP_EUK); TMhelix (TMHMM)	no GO terms	no GO terms
TRUE	[INTERPRO, NO-BLAST]	g4080	---NA---	704									IPR036691 (G3DSA:3.60.10.GENE3D); IPR031961 (PFAM); IPR036691 (SUPERFAMILY); IPR036691 (SUPERFAMILY)	no GO terms	no GO terms
TRUE	[INTERPRO, NO-BLAST]	g4084	---NA---	225									no IPS match	no IPS match	no IPS match
TRUE	[INTERPRO, NO-BLAST]	g4088	---NA---	296									IPR031961 (PFAM)	no GO terms	no GO terms
TRUE	[INTERPRO, NO-BLAST]	g4091	---NA---	132									no IPS match	no IPS match	no IPS match
TRUE	[INTERPRO, NO-BLAST]	g4098	---NA---	142									Coil (COILS)	no GO terms	no GO terms
TRUE	[INTERPRO, NO-BLAST]	g4102	---NA---	408									IPR000477 (PFAM); PTHR47027 (PANTHER); IPR000477 (PROSITE_PROFILES); cd01650 (CDD); IPR043502 (SUPERFAMILY)	no GO terms	no GO terms
TRUE	[INTERPRO, NO-BLAST]	g4105	---NA---	836									IPR011993 (G3DSA:2.30.29.GENE3D); PTHR21538 (PANTHER); IPR001849 (PROSITE_PROFILES); SSF50729 (SUPERFAMILY)	P:GO:0000281; P:GO:0000915; P:GO:0031106; C:GO:0005826	P:mitotic cytokinesis; P:actomyosin contractile ring assembly; P:septin ring organization; C:actomyosin contractile ring
TRUE	[INTERPRO, NO-BLAST]	g4107	---NA---	92									SignalP-noTM (SIGNALP_EUK); SignalP-noTM (SIGNALP_GRAM_NEGATIVE)	no GO terms	no GO terms
TRUE	[INTERPRO, NO-BLAST]	g4111	---NA---	166									IPR022773 (PFAM); IPR022773 (PANTHER)	P:GO:0097191; F:GO:0005175	P:extrinsic apoptotic signaling pathway; F:CD27 receptor binding
TRUE	[INTERPRO, NO-BLAST]	g4115	---NA---	248									IPR008042 (PFAM); PTHR22955 (PANTHER); SignalP-TM (SIGNALP_GRAM_POSITIVE); SignalP-noTM (SIGNALP_EUK)	no GO terms	no GO terms
TRUE	[INTERPRO, NO-BLAST]	g4116	---NA---	116									no IPS match	no IPS match	no IPS match
TRUE	[INTERPRO, BLASTED]	g4118	RecName: Full=Retrovirus-related Env polyprotein from transposon gypsy [Drosophila melanogaster]	357	1	9.02045E-36	52.51						IPR009882 (PFAM); TMhelix (TMHMM)	no GO terms	no GO terms
TRUE	[INTERPRO, NO-BLAST]	g4120	---NA---	112									no IPS match	no IPS match	no IPS match
TRUE	[INTERPRO, NO-BLAST]	g4126	---NA---	298									IPR000477 (PFAM); PTHR47027 (PANTHER); IPR000477 (PROSITE_PROFILES); IPR043502 (SUPERFAMILY)	no GO terms	no GO terms
TRUE	[INTERPRO, NO-BLAST]	g4127	---NA---	258									IPR004011 (SMART); IPR004011 (PFAM); SignalP-noTM (SIGNALP_GRAM_NEGATIVE); SignalP-TM (SIGNALP_GRAM_POSITIVE); SignalP-noTM (SIGNALP_EUK)	no GO terms	no GO terms
TRUE	[INTERPRO, NO-BLAST]	g4128	---NA---	97									no IPS match	no IPS match	no IPS match
TRUE	[INTERPRO, NO-BLAST]	g4130	---NA---	280									IPR031961 (PFAM)	no GO terms	no GO terms
TRUE	[INTERPRO, BLASTED]	g4132	PUTATIVE PSEUDOGENE: RecName: Full=Putative uncharacterized transposon-derived protein F52C9.6 [Caenorhabditis elegans]	270	1	2.62279E-11	48.02						PTHR47027 (PANTHER)	no GO terms	no GO terms
TRUE	[INTERPRO, BLASTED]	g4136	PUTATIVE PSEUDOGENE: RecName: Full=Putative uncharacterized transposon-derived protein F52C9.6 [Caenorhabditis elegans]	241	1	1.78029E-11	48.02						PTHR47027 (PANTHER); IPR000477 (PROSITE_PROFILES)	no GO terms	no GO terms
TRUE	[INTERPRO, BLASTED]	g4139	PUTATIVE PSEUDOGENE: RecName: Full=Putative uncharacterized transposon-derived protein F52C9.6 [Caenorhabditis elegans]	620	1	4.7523E-9	47.57						PTHR47027 (PANTHER)	no GO terms	no GO terms
TRUE	[INTERPRO, NO-BLAST]	g4140	---NA---	1082									Coil (COILS); IPR005135 (PFAM); IPR031961 (PFAM); IPR036691 (G3DSA:3.60.10.GENE3D); PTHR19446 (PANTHER); IPR036691 (SUPERFAMILY)	F:GO:0003824	F:catalytic activity
TRUE	[INTERPRO, NO-BLAST]	g4142	---NA---	187									IPR000477 (PFAM); PTHR47027 (PANTHER); IPR000477 (PROSITE_PROFILES); IPR043502 (SUPERFAMILY)	no GO terms	no GO terms
TRUE	[INTERPRO, NO-BLAST]	g4143	---NA---	293									no IPS match	no IPS match	no IPS match
TRUE	[INTERPRO, NO-BLAST]	g4146	---NA---	160									PTHR22955 (PANTHER); IPR043502 (SUPERFAMILY)	no GO terms	no GO terms
TRUE	[INTERPRO, NO-BLAST]	g4148	---NA---	160									PTHR22955 (PANTHER); IPR043502 (SUPERFAMILY)	no GO terms	no GO terms
TRUE	[INTERPRO, NO-BLAST]	g4150	---NA---	115									IPR036397 (G3DSA:3.30.420.GENE3D)	F:GO:0003676	F:nucleic acid binding
TRUE	[INTERPRO, NO-BLAST]	g4156	---NA---	462									IPR031961 (PFAM)	no GO terms	no GO terms
TRUE	[INTERPRO, NO-BLAST]	g4172	---NA---	131									IPR000618 (PFAM); PS51257 (PROSITE_PROFILES); SignalP-TM (SIGNALP_GRAM_POSITIVE); SignalP-noTM (SIGNALP_GRAM_NEGATIVE); SignalP-noTM (SIGNALP_EUK); TMhelix (TMHMM)	no GO terms	no GO terms
TRUE	[INTERPRO, NO-BLAST]	g4174	---NA---	335									Coil (COILS); PTHR47890 (PANTHER); SignalP-noTM (SIGNALP_EUK); SignalP-TM (SIGNALP_GRAM_POSITIVE); SignalP-noTM (SIGNALP_GRAM_NEGATIVE)	no GO terms	no GO terms
TRUE	[INTERPRO, NO-BLAST]	g4175	---NA---	635									IPR032062 (PFAM); PTHR47890 (PANTHER); SignalP-noTM (SIGNALP_GRAM_NEGATIVE); SignalP-noTM (SIGNALP_EUK); SignalP-TM (SIGNALP_GRAM_POSITIVE); TMhelix (TMHMM)	no GO terms	no GO terms
TRUE	[INTERPRO, NO-BLAST]	g4178	---NA---	149									IPR036397 (G3DSA:3.30.420.GENE3D); PTHR47326 (PANTHER)	F:GO:0003676	F:nucleic acid binding
TRUE	[INTERPRO, NO-BLAST]	g4179	---NA---	125									TMhelix (TMHMM)	no GO terms	no GO terms
TRUE	[INTERPRO, NO-BLAST]	g4182	---NA---	278									SignalP-TM (SIGNALP_GRAM_POSITIVE); SignalP-noTM (SIGNALP_GRAM_NEGATIVE); SignalP-noTM (SIGNALP_EUK)	no GO terms	no GO terms
TRUE	[INTERPRO, NO-BLAST]	g4183	---NA---	102									SignalP-TM (SIGNALP_GRAM_NEGATIVE); SignalP-noTM (SIGNALP_EUK); TMhelix (TMHMM); TMhelix (TMHMM)	no GO terms	no GO terms
TRUE	[INTERPRO, NO-BLAST]	g4184	---NA---	150									IPR036397 (G3DSA:3.30.420.GENE3D); PTHR47326 (PANTHER)	F:GO:0003676	F:nucleic acid binding
TRUE	[INTERPRO, NO-BLAST]	g4185	---NA---	432									PR01228 (PRINTS); SignalP-noTM (SIGNALP_EUK); SignalP-noTM (SIGNALP_GRAM_NEGATIVE); TMhelix (TMHMM)	no GO terms	no GO terms
TRUE	[INTERPRO, NO-BLAST]	g4188	---NA---	217									SignalP-noTM (SIGNALP_GRAM_NEGATIVE); SignalP-noTM (SIGNALP_EUK); SignalP-TM (SIGNALP_GRAM_POSITIVE)	no GO terms	no GO terms
TRUE	[INTERPRO, NO-BLAST]	g4191	---NA---	381									no IPS match	no IPS match	no IPS match
TRUE	[INTERPRO, NO-BLAST]	g4196	---NA---	353									Coil (COILS); IPR031732 (PFAM)	no GO terms	no GO terms
TRUE	[INTERPRO, NO-BLAST]	g4200	---NA---	288									IPR006594 (PFAM)	F:GO:0005515	F:protein binding
TRUE	[INTERPRO, NO-BLAST]	g4203	---NA---	353									Coil (COILS); IPR031732 (PFAM)	no GO terms	no GO terms
TRUE	[INTERPRO, NO-BLAST]	g4205	---NA---	70									no IPS match	no IPS match	no IPS match
TRUE	[INTERPRO, NO-BLAST]	g4207	---NA---	1389									Coil (COILS); Coil (COILS); Coil (COILS); Coil (COILS)	no GO terms	no GO terms
TRUE	[INTERPRO, NO-BLAST]	g4209	---NA---	220									IPR036397 (G3DSA:3.30.420.GENE3D); PTHR46060 (PANTHER)	F:GO:0003676	F:nucleic acid binding
TRUE	[INTERPRO, NO-BLAST]	g4213	---NA---	156									IPR041426 (PFAM); G3DSA:1.10.10.1450 (GENE3D)	no GO terms	no GO terms
TRUE	[INTERPRO, NO-BLAST]	g4220	---NA---	220									IPR032135 (PFAM); PTHR47326 (PANTHER)	no GO terms	no GO terms
TRUE	[INTERPRO, NO-BLAST]	g4226	---NA---	413									Coil (COILS)	no GO terms	no GO terms
TRUE	[INTERPRO, NO-BLAST]	g4227	---NA---	180									no IPS match	no IPS match	no IPS match
TRUE	[INTERPRO, BLASTED]	g4228	PUTATIVE PSEUDOGENE: RecName: Full=Putative uncharacterized transposon-derived protein F52C9.6 [Caenorhabditis elegans]	230	1	1.89708E-10	45.93						PTHR47027 (PANTHER)	no GO terms	no GO terms
TRUE	[INTERPRO, BLASTED]	g4229	PUTATIVE PSEUDOGENE: RecName: Full=Putative uncharacterized transposon-derived protein F52C9.6 [Caenorhabditis elegans]	219	1	1.96571E-8	50.37						IPR000477 (PFAM); PTHR47027 (PANTHER)	no GO terms	no GO terms
TRUE	[INTERPRO, NO-BLAST]	g4232	---NA---	408									IPR031961 (PFAM)	no GO terms	no GO terms
TRUE	[INTERPRO, NO-BLAST]	g4233	---NA---	180									no IPS match	no IPS match	no IPS match
TRUE	[INTERPRO, NO-BLAST]	g4238	---NA---	316									IPR036397 (G3DSA:3.30.420.GENE3D); IPR012337 (SUPERFAMILY)	F:GO:0003676	F:nucleic acid binding
TRUE	[INTERPRO, NO-BLAST]	g4246	---NA---	157									no IPS match	no IPS match	no IPS match
TRUE	[INTERPRO, NO-BLAST]	g4249	---NA---	214									Coil (COILS)	no GO terms	no GO terms
TRUE	[INTERPRO, NO-BLAST]	g4251	---NA---	135									Coil (COILS)	no GO terms	no GO terms
TRUE	[INTERPRO, NO-BLAST]	g4252	---NA---	83									SignalP-noTM (SIGNALP_EUK)	no GO terms	no GO terms
TRUE	[INTERPRO, NO-BLAST]	g4257	---NA---	325									IPR032675 (G3DSA:3.80.10.GENE3D); IPR043313 (PANTHER); SSF52058 (SUPERFAMILY)	no GO terms	no GO terms
TRUE	[INTERPRO, NO-BLAST]	g4263	---NA---	805									Coil (COILS); Coil (COILS); IPR046341 (G3DSA:2.170.270.GENE3D); IPR001214 (PFAM); PTHR46165 (PANTHER); IPR002893 (PROSITE_PATTERNS); IPR002893 (PROSITE_PROFILES); IPR046341 (SUPERFAMILY); SSF144232 (SUPERFAMILY)	P:GO:0042051; F:GO:0005515; F:GO:0042826; C:GO:0005634; C:GO:0005737	P:compound eye photoreceptor development; F:protein binding; F:histone deacetylase binding; C:nucleus; C:cytoplasm
TRUE	[INTERPRO, NO-BLAST]	g4266	---NA---	100									SignalP-noTM (SIGNALP_EUK); TMhelix (TMHMM)	no GO terms	no GO terms
TRUE	[INTERPRO, NO-BLAST]	g4267	---NA---	151									SignalP-noTM (SIGNALP_EUK); SignalP-noTM (SIGNALP_GRAM_NEGATIVE); SignalP-TM (SIGNALP_GRAM_POSITIVE)	no GO terms	no GO terms
TRUE	[INTERPRO, NO-BLAST]	g4268	---NA---	212									SignalP-noTM (SIGNALP_EUK); TMhelix (TMHMM)	no GO terms	no GO terms
TRUE	[INTERPRO, NO-BLAST]	g4269	---NA---	167									PR01228 (PRINTS); PS51257 (PROSITE_PROFILES); SignalP-noTM (SIGNALP_EUK)	no GO terms	no GO terms
TRUE	[INTERPRO, BLASTED]	g4273	PUTATIVE PSEUDOGENE: RecName: Full=Putative uncharacterized transposon-derived protein F52C9.6 [Caenorhabditis elegans]	280	1	1.19536E-19	47.01						PTHR47027 (PANTHER); IPR000477 (PROSITE_PROFILES)	no GO terms	no GO terms
TRUE	[INTERPRO, NO-BLAST]	g4276	---NA---	328									no IPS match	no IPS match	no IPS match
TRUE	[INTERPRO, NO-BLAST]	g4279	---NA---	317									Coil (COILS); Coil (COILS); IPR014751 (G3DSA:1.20.5.GENE3D); IPR038051 (G3DSA:2.170.210.GENE3D); IPR010585 (PANTHER); SSF58022 (SUPERFAMILY)	P:GO:0006302; P:GO:0006303; P:GO:0006310; P:GO:0010165; P:GO:0051103; P:GO:0051351; F:GO:0003677; C:GO:0005634; C:GO:0005958; C:GO:0032807	P:double-strand break repair; P:double-strand break repair via nonhomologous end joining; P:DNA recombination; P:response to X-ray; P:DNA ligation involved in DNA repair; P:positive regulation of ligase activity; F:DNA binding; C:nucleus; C:DNA-dependent protein kinase-DNA ligase 4 complex; C:DNA ligase IV complex
TRUE	[INTERPRO, BLASTED]	g4289	PUTATIVE PSEUDOGENE: RecName: Full=Putative uncharacterized transposon-derived protein F52C9.6 [Caenorhabditis elegans]	767	1	1.65431E-11	44.36						IPR000477 (PFAM); PTHR47027 (PANTHER); IPR000477 (PROSITE_PROFILES); IPR000477 (PROSITE_PROFILES); cd01650 (CDD); cd01650 (CDD); IPR043502 (SUPERFAMILY); IPR043502 (SUPERFAMILY)	no GO terms	no GO terms
TRUE	[INTERPRO, BLASTED]	g4291	PUTATIVE PSEUDOGENE: RecName: Full=Putative uncharacterized transposon-derived protein F52C9.6 [Caenorhabditis elegans]	233	1	1.63459E-13	44.96						PTHR47027 (PANTHER)	no GO terms	no GO terms
TRUE	[INTERPRO, NO-BLAST]	g4292	---NA---	326									IPR031959 (PFAM)	no GO terms	no GO terms
TRUE	[INTERPRO, NO-BLAST]	g4302	---NA---	80									no IPS match	no IPS match	no IPS match
TRUE	[INTERPRO, NO-BLAST]	g4305	---NA---	514									IPR031961 (PFAM)	no GO terms	no GO terms
TRUE	[INTERPRO, NO-BLAST]	g4306	---NA---	268									TMhelix (TMHMM)	no GO terms	no GO terms
TRUE	[INTERPRO, NO-BLAST]	g4308	---NA---	364									IPR001810 (PFAM); IPR001810 (PROSITE_PROFILES)	F:GO:0005515	F:protein binding
TRUE	[INTERPRO, NO-BLAST]	g4309	---NA---	117									IPR026794 (PFAM)	no GO terms	no GO terms
TRUE	[INTERPRO, NO-BLAST]	g4313	---NA---	405									Coil (COILS); IPR026213 (PRINTS); IPR026213 (PFAM); PTHR23171 (PANTHER)	P:GO:0006368; F:GO:0003711; C:GO:0005634	P:transcription elongation by RNA polymerase II; F:transcription elongation factor activity; C:nucleus
TRUE	[INTERPRO, NO-BLAST]	g4324	---NA---	4796									Coil (COILS); Coil (COILS); Coil (COILS); G3DSA:2.60.200.20 (GENE3D); IPR000253 (PFAM); IPR008984 (SUPERFAMILY)	F:GO:0005515	F:protein binding
TRUE	[INTERPRO, NO-BLAST]	g4326	---NA---	166									IPR036397 (G3DSA:3.30.420.GENE3D)	F:GO:0003676	F:nucleic acid binding
TRUE	[INTERPRO, NO-BLAST]	g4338	---NA---	113									no IPS match	no IPS match	no IPS match
TRUE	[INTERPRO, NO-BLAST]	g4339	---NA---	67									no IPS match	no IPS match	no IPS match
TRUE	[INTERPRO, NO-BLAST]	g4345	---NA---	326									IPR000477 (PFAM); PTHR47027 (PANTHER); IPR000477 (PROSITE_PROFILES); IPR043502 (SUPERFAMILY)	no GO terms	no GO terms
TRUE	[INTERPRO, NO-BLAST]	g4347	---NA---	513									IPR005312 (PFAM); PTHR22955 (PANTHER); IPR043502 (SUPERFAMILY)	no GO terms	no GO terms
TRUE	[INTERPRO, NO-BLAST]	g4354	---NA---	132									IPR047131 (PANTHER)	P:GO:0000381; P:GO:0007399; F:GO:0003729; C:GO:0005634; C:GO:0005737	P:regulation of alternative mRNA splicing, via spliceosome; P:nervous system development; F:mRNA binding; C:nucleus; C:cytoplasm
TRUE	[INTERPRO, NO-BLAST]	g4357	---NA---	117									no IPS match	no IPS match	no IPS match
TRUE	[INTERPRO, NO-BLAST]	g4360	---NA---	254									no IPS match	no IPS match	no IPS match
TRUE	[INTERPRO, NO-BLAST]	g4361	---NA---	99									no IPS match	no IPS match	no IPS match
TRUE	[INTERPRO, NO-BLAST]	g4366	---NA---	512									IPR036397 (G3DSA:3.30.420.GENE3D); cd09276 (CDD); IPR012337 (SUPERFAMILY)	F:GO:0003676	F:nucleic acid binding
TRUE	[INTERPRO, NO-BLAST]	g4368	---NA---	338									IPR005135 (PFAM); IPR036691 (G3DSA:3.60.10.GENE3D); PTHR33776 (PANTHER); IPR036691 (SUPERFAMILY)	F:GO:0003824	F:catalytic activity
TRUE	[INTERPRO, NO-BLAST]	g4369	---NA---	309									IPR005312 (PFAM)	no GO terms	no GO terms
TRUE	[INTERPRO, NO-BLAST]	g4371	---NA---	309									IPR005312 (PFAM)	no GO terms	no GO terms
TRUE	[INTERPRO, NO-BLAST]	g4374	---NA---	520									IPR036397 (G3DSA:3.30.420.GENE3D); IPR040676 (PFAM); PTHR22955 (PANTHER); IPR001584 (PROSITE_PROFILES); IPR012337 (SUPERFAMILY); IPR043502 (SUPERFAMILY)	P:GO:0015074; F:GO:0003676	P:DNA integration; F:nucleic acid binding
TRUE	[INTERPRO, NO-BLAST]	g4375	---NA---	520									IPR036397 (G3DSA:3.30.420.GENE3D); IPR040676 (PFAM); PTHR22955 (PANTHER); IPR001584 (PROSITE_PROFILES); IPR012337 (SUPERFAMILY); IPR043502 (SUPERFAMILY)	P:GO:0015074; F:GO:0003676	P:DNA integration; F:nucleic acid binding
TRUE	[INTERPRO, NO-BLAST]	g4379	---NA---	118									no IPS match	no IPS match	no IPS match
TRUE	[INTERPRO, NO-BLAST]	g4382	---NA---	146									no IPS match	no IPS match	no IPS match
TRUE	[INTERPRO, NO-BLAST]	g4383	---NA---	454									G3DSA:3.40.190.10 (GENE3D); G3DSA:1.10.287.70 (GENE3D); PTHR42643 (PANTHER); SignalP-noTM (SIGNALP_EUK); SSF53850 (SUPERFAMILY); TMhelix (TMHMM)	no GO terms	no GO terms
TRUE	[INTERPRO, NO-BLAST]	g4386	---NA---	447									Coil (COILS); PTHR33332 (PANTHER)	no GO terms	no GO terms
TRUE	[INTERPRO, NO-BLAST]	g4391	---NA---	140									no IPS match	no IPS match	no IPS match
TRUE	[INTERPRO, NO-BLAST]	g4392	---NA---	187									no IPS match	no IPS match	no IPS match
TRUE	[INTERPRO, NO-BLAST]	g4394	---NA---	535									SignalP-TM (SIGNALP_GRAM_POSITIVE); SignalP-noTM (SIGNALP_GRAM_NEGATIVE); SignalP-noTM (SIGNALP_EUK); TMhelix (TMHMM)	no GO terms	no GO terms
TRUE	[INTERPRO, NO-BLAST]	g4395	---NA---	77									no IPS match	no IPS match	no IPS match
TRUE	[INTERPRO, NO-BLAST]	g4396	---NA---	119									SignalP-noTM (SIGNALP_EUK); SignalP-TM (SIGNALP_GRAM_POSITIVE); SignalP-noTM (SIGNALP_GRAM_NEGATIVE)	no GO terms	no GO terms
TRUE	[INTERPRO, BLASTED]	g4397	PUTATIVE PSEUDOGENE: RecName: Full=Putative uncharacterized transposon-derived protein F52C9.6 [Caenorhabditis elegans]	532	1	7.08329E-12	48						PTHR47027 (PANTHER); IPR000477 (PROSITE_PROFILES)	no GO terms	no GO terms
TRUE	[INTERPRO, NO-BLAST]	g4398	---NA---	147									PS51257 (PROSITE_PROFILES); SignalP-noTM (SIGNALP_EUK); SignalP-TM (SIGNALP_GRAM_POSITIVE); SignalP-noTM (SIGNALP_GRAM_NEGATIVE)	no GO terms	no GO terms
TRUE	[INTERPRO, NO-BLAST]	g4399	---NA---	126									SignalP-TM (SIGNALP_GRAM_POSITIVE); SignalP-TM (SIGNALP_GRAM_NEGATIVE); SignalP-noTM (SIGNALP_EUK); TMhelix (TMHMM); TMhelix (TMHMM)	no GO terms	no GO terms
TRUE	[INTERPRO, NO-BLAST]	g4400	---NA---	142									no IPS match	no IPS match	no IPS match
TRUE	[INTERPRO, NO-BLAST]	g4401	---NA---	126									SignalP-noTM (SIGNALP_GRAM_NEGATIVE); SignalP-noTM (SIGNALP_EUK); SignalP-TM (SIGNALP_GRAM_POSITIVE); TMhelix (TMHMM)	no GO terms	no GO terms
TRUE	[INTERPRO, NO-BLAST]	g4402	---NA---	98									no IPS match	no IPS match	no IPS match
TRUE	[INTERPRO, NO-BLAST]	g4424	---NA---	321									IPR036397 (G3DSA:3.30.420.GENE3D); cd09276 (CDD); IPR012337 (SUPERFAMILY)	F:GO:0003676	F:nucleic acid binding
TRUE	[INTERPRO, NO-BLAST]	g4430	---NA---	203									PTHR40552 (PANTHER)	no GO terms	no GO terms
TRUE	[INTERPRO, NO-BLAST]	g4431	---NA---	380									Coil (COILS); IPR006600 (SMART); G3DSA:1.10.10.60 (GENE3D); G3DSA:1.10.10.60 (GENE3D); IPR006600 (PFAM); IPR007889 (PFAM); IPR007889 (PROSITE_PROFILES); IPR006600 (PROSITE_PROFILES); IPR009057 (SUPERFAMILY)	F:GO:0003677	F:DNA binding
TRUE	[INTERPRO, NO-BLAST]	g4432	---NA---	1599									Coil (COILS); G3DSA:3.90.70.120 (GENE3D); PTHR40552 (PANTHER)	no GO terms	no GO terms
TRUE	[INTERPRO, NO-BLAST]	g4433	---NA---	250									SignalP-TM (SIGNALP_GRAM_POSITIVE); SignalP-noTM (SIGNALP_EUK)	no GO terms	no GO terms
TRUE	[INTERPRO, BLASTED]	g4434	RecName: Full=Protein GVQW3; AltName: Full=GVQW motif-containing protein 3 [Homo sapiens]	176	1	2.24482E-10	58.23						PF13565 (PFAM); PTHR46060 (PANTHER); IPR009057 (SUPERFAMILY)	no GO terms	no GO terms
TRUE	[INTERPRO, NO-BLAST]	g4435	---NA---	806									IPR031732 (PFAM)	no GO terms	no GO terms
TRUE	[INTERPRO, NO-BLAST]	g4437	---NA---	202									G3DSA:1.20.120.1770 (GENE3D); TMhelix (TMHMM); TMhelix (TMHMM); TMhelix (TMHMM); TMhelix (TMHMM); TMhelix (TMHMM)	no GO terms	no GO terms
TRUE	[INTERPRO, NO-BLAST]	g4440	---NA---	256									no IPS match	no IPS match	no IPS match
TRUE	[INTERPRO, NO-BLAST]	g4441	---NA---	631									PTHR19446 (PANTHER)	no GO terms	no GO terms
TRUE	[INTERPRO, NO-BLAST]	g4444	---NA---	212									no IPS match	no IPS match	no IPS match
TRUE	[INTERPRO, NO-BLAST]	g4445	---NA---	90									SignalP-noTM (SIGNALP_EUK); SignalP-noTM (SIGNALP_GRAM_NEGATIVE); SignalP-TM (SIGNALP_GRAM_POSITIVE)	no GO terms	no GO terms
TRUE	[INTERPRO, NO-BLAST]	g4446	---NA---	191									SignalP-noTM (SIGNALP_EUK)	no GO terms	no GO terms
TRUE	[INTERPRO, NO-BLAST]	g4447	---NA---	165									PTHR19446 (PANTHER)	no GO terms	no GO terms
TRUE	[INTERPRO, NO-BLAST]	g4448	---NA---	279									G3DSA:2.60.40.10:FF:001598 (FUNFAM); IPR003599 (SMART); IPR013106 (PFAM); IPR013783 (G3DSA:2.60.40.GENE3D); IPR037448 (PANTHER); IPR007110 (PROSITE_PROFILES); IPR007110 (PROSITE_PROFILES); SignalP-noTM (SIGNALP_EUK); IPR036179 (SUPERFAMILY)	P:GO:0050808; C:GO:0032589	P:synapse organization; C:neuron projection membrane
TRUE	[INTERPRO, NO-BLAST]	g4453	---NA---	199									PTHR19446 (PANTHER)	no GO terms	no GO terms
TRUE	[INTERPRO, NO-BLAST]	g4454	---NA---	279									G3DSA:2.60.40.10:FF:001598 (FUNFAM); IPR003599 (SMART); IPR013106 (PFAM); IPR013783 (G3DSA:2.60.40.GENE3D); IPR037448 (PANTHER); IPR007110 (PROSITE_PROFILES); IPR007110 (PROSITE_PROFILES); SignalP-noTM (SIGNALP_EUK); IPR036179 (SUPERFAMILY)	P:GO:0050808; C:GO:0032589	P:synapse organization; C:neuron projection membrane
TRUE	[INTERPRO, NO-BLAST]	g4455	---NA---	942									Coil (COILS); Coil (COILS); IPR040676 (PFAM); IPR008042 (PFAM); IPR041588 (PFAM); PTHR22955 (PANTHER); IPR043502 (SUPERFAMILY)	no GO terms	no GO terms
TRUE	[INTERPRO, NO-BLAST]	g4458	---NA---	942									Coil (COILS); Coil (COILS); IPR040676 (PFAM); IPR008042 (PFAM); IPR041588 (PFAM); PTHR22955 (PANTHER); IPR043502 (SUPERFAMILY)	no GO terms	no GO terms
TRUE	[INTERPRO, NO-BLAST]	g4468	---NA---	316									PS51257 (PROSITE_PROFILES); SignalP-noTM (SIGNALP_GRAM_NEGATIVE); SignalP-noTM (SIGNALP_EUK); SignalP-TM (SIGNALP_GRAM_POSITIVE)	no GO terms	no GO terms
TRUE	[INTERPRO, NO-BLAST]	g4478	---NA---	145									no IPS match	no IPS match	no IPS match
TRUE	[INTERPRO, NO-BLAST]	g4484	---NA---	191									IPR017266 (PFAM)	no GO terms	no GO terms
TRUE	[INTERPRO, NO-BLAST]	g4485	---NA---	881									IPR036397 (G3DSA:3.30.420.GENE3D); IPR040676 (PFAM); IPR008042 (PFAM); IPR041588 (PFAM); PTHR22955 (PANTHER); IPR001584 (PROSITE_PROFILES); IPR012337 (SUPERFAMILY)	P:GO:0015074; F:GO:0003676	P:DNA integration; F:nucleic acid binding
TRUE	[INTERPRO, NO-BLAST]	g4495	---NA---	885									Coil (COILS); IPR036397 (G3DSA:3.30.420.GENE3D); IPR041588 (PFAM); IPR005312 (PFAM); G3DSA:1.10.340.70 (GENE3D); IPR040676 (PFAM); PTHR22955 (PANTHER); IPR001584 (PROSITE_PROFILES); IPR012337 (SUPERFAMILY)	P:GO:0015074; F:GO:0003676	P:DNA integration; F:nucleic acid binding
TRUE	[INTERPRO, NO-BLAST]	g4496	---NA---	754									Coil (COILS); IPR005312 (PFAM); IPR036397 (G3DSA:3.30.420.GENE3D); IPR040676 (PFAM); PTHR22955 (PANTHER); IPR001584 (PROSITE_PROFILES); IPR012337 (SUPERFAMILY)	P:GO:0015074; F:GO:0003676	P:DNA integration; F:nucleic acid binding
TRUE	[INTERPRO, NO-BLAST]	g4497	---NA---	754									Coil (COILS); IPR005312 (PFAM); IPR036397 (G3DSA:3.30.420.GENE3D); IPR040676 (PFAM); PTHR22955 (PANTHER); IPR001584 (PROSITE_PROFILES); IPR012337 (SUPERFAMILY)	P:GO:0015074; F:GO:0003676	P:DNA integration; F:nucleic acid binding
TRUE	[INTERPRO, NO-BLAST]	g4498	---NA---	754									Coil (COILS); IPR036397 (G3DSA:3.30.420.GENE3D); IPR005312 (PFAM); IPR040676 (PFAM); PTHR22955 (PANTHER); IPR001584 (PROSITE_PROFILES); IPR012337 (SUPERFAMILY)	P:GO:0015074; F:GO:0003676	P:DNA integration; F:nucleic acid binding
TRUE	[INTERPRO, NO-BLAST]	g4499	---NA---	754									Coil (COILS); IPR005312 (PFAM); IPR036397 (G3DSA:3.30.420.GENE3D); IPR040676 (PFAM); PTHR22955 (PANTHER); IPR001584 (PROSITE_PROFILES); IPR012337 (SUPERFAMILY)	P:GO:0015074; F:GO:0003676	P:DNA integration; F:nucleic acid binding
TRUE	[INTERPRO, NO-BLAST]	g4500	---NA---	360									IPR027124 (PANTHER); IPR036691 (SUPERFAMILY); TMhelix (TMHMM)	P:GO:0006338; C:GO:0005634	P:chromatin remodeling; C:nucleus
TRUE	[INTERPRO, BLASTED]	g4501	PUTATIVE PSEUDOGENE: RecName: Full=Putative uncharacterized transposon-derived protein F52C9.6 [Caenorhabditis elegans]	237	1	2.7134E-11	52.23						IPR000477 (PFAM); PTHR47027 (PANTHER); IPR000477 (PROSITE_PROFILES)	no GO terms	no GO terms
TRUE	[INTERPRO, NO-BLAST]	g4502	---NA---	17									no IPS match	no IPS match	no IPS match
TRUE	[INTERPRO, NO-BLAST]	g4505	---NA---	338									no IPS match	no IPS match	no IPS match
TRUE	[INTERPRO, NO-BLAST]	g4508	---NA---	1072									no IPS match	no IPS match	no IPS match
TRUE	[INTERPRO, NO-BLAST]	g4513	---NA---	685									IPR006627 (SMART); IPR028184 (PFAM)	P:GO:0006355	P:regulation of DNA-templated transcription
TRUE	[INTERPRO, NO-BLAST]	g4514	---NA---	67									SignalP-noTM (SIGNALP_EUK); TMhelix (TMHMM); TMhelix (TMHMM)	no GO terms	no GO terms
TRUE	[INTERPRO, NO-BLAST]	g4516	---NA---	192									IPR036691 (G3DSA:3.60.10.GENE3D); IPR036691 (SUPERFAMILY)	no GO terms	no GO terms
TRUE	[INTERPRO, BLASTED]	g4517	PUTATIVE PSEUDOGENE: RecName: Full=Putative uncharacterized transposon-derived protein F52C9.6 [Caenorhabditis elegans]	271	1	2.33914E-17	45.9						IPR000477 (PFAM); PTHR47027 (PANTHER); IPR000477 (PROSITE_PROFILES)	no GO terms	no GO terms
TRUE	[INTERPRO, NO-BLAST]	g4518	---NA---	419									IPR001584 (PFAM); IPR040676 (PFAM); IPR036397 (G3DSA:3.30.420.GENE3D); PTHR22955 (PANTHER); IPR001584 (PROSITE_PROFILES); IPR012337 (SUPERFAMILY)	P:GO:0015074; F:GO:0003676	P:DNA integration; F:nucleic acid binding
TRUE	[INTERPRO, NO-BLAST]	g4519	---NA---	165									Coil (COILS)	no GO terms	no GO terms
TRUE	[INTERPRO, BLASTED]	g4521	PUTATIVE PSEUDOGENE: RecName: Full=Putative uncharacterized transposon-derived protein F52C9.6 [Caenorhabditis elegans]	271	1	2.33914E-17	45.9						IPR000477 (PFAM); PTHR47027 (PANTHER); IPR000477 (PROSITE_PROFILES)	no GO terms	no GO terms
TRUE	[INTERPRO, NO-BLAST]	g4522	---NA---	230									PTHR47331 (PANTHER); IPR043502 (SUPERFAMILY)	no GO terms	no GO terms
TRUE	[INTERPRO, NO-BLAST]	g4523	---NA---	165									Coil (COILS)	no GO terms	no GO terms
TRUE	[INTERPRO, NO-BLAST]	g4524	---NA---	230									PTHR47331 (PANTHER); IPR043502 (SUPERFAMILY)	no GO terms	no GO terms
TRUE	[INTERPRO, NO-BLAST]	g4525	---NA---	165									Coil (COILS)	no GO terms	no GO terms
TRUE	[INTERPRO, NO-BLAST]	g4529	---NA---	212									Coil (COILS)	no GO terms	no GO terms
TRUE	[INTERPRO, NO-BLAST]	g4533	---NA---	665									TMhelix (TMHMM); TMhelix (TMHMM)	no GO terms	no GO terms
TRUE	[INTERPRO, NO-BLAST]	g4534	---NA---	252									IPR004145 (SMART); IPR004145 (PFAM); PTHR31927 (PANTHER); SignalP-noTM (SIGNALP_EUK)	no GO terms	no GO terms
TRUE	[INTERPRO, NO-BLAST]	g4537	---NA---	340									IPR027993 (PANTHER)	no GO terms	no GO terms
TRUE	[INTERPRO, BLASTED]	g4539	RecName: Full=Protein GVQW3; AltName: Full=GVQW motif-containing protein 3 [Homo sapiens]	218	1	5.16743E-11	67.53						IPR036397 (G3DSA:3.30.420.GENE3D); PTHR46060 (PANTHER)	F:GO:0003676	F:nucleic acid binding
TRUE	[INTERPRO, BLASTED]	g4542	PUTATIVE PSEUDOGENE: RecName: Full=Putative uncharacterized transposon-derived protein F52C9.6 [Caenorhabditis elegans]	286	1	1.40834E-15	45.52						PTHR47027 (PANTHER); IPR000477 (PROSITE_PROFILES)	no GO terms	no GO terms
TRUE	[INTERPRO, NO-BLAST]	g4544	---NA---	163									no IPS match	no IPS match	no IPS match
TRUE	[INTERPRO, NO-BLAST]	g4548	---NA---	90									IPR022730 (PFAM); IPR022730 (PANTHER)	no GO terms	no GO terms
TRUE	[INTERPRO, BLASTED]	g4556	RecName: Full=Protein GVQW3; AltName: Full=GVQW motif-containing protein 3 [Homo sapiens]	282	1	4.48056E-9	62.16						IPR036397 (G3DSA:3.30.420.GENE3D); PTHR46060 (PANTHER)	F:GO:0003676	F:nucleic acid binding
TRUE	[INTERPRO, BLASTED]	g4558	PUTATIVE PSEUDOGENE: RecName: Full=Putative uncharacterized transposon-derived protein F52C9.6 [Caenorhabditis elegans]	575	1	9.47267E-14	45.52						PTHR47027 (PANTHER)	no GO terms	no GO terms
TRUE	[INTERPRO, NO-BLAST]	g4562	---NA---	152									Coil (COILS)	no GO terms	no GO terms
TRUE	[INTERPRO, NO-BLAST]	g4566	---NA---	163									IPR015943 (G3DSA:2.130.10.GENE3D); PTHR44414 (PANTHER); IPR036322 (SUPERFAMILY)	P:GO:0000278; P:GO:0007020; F:GO:0005515; F:GO:0043015; C:GO:0000242; C:GO:0000922; C:GO:0005814; C:GO:0036064	P:mitotic cell cycle; P:microtubule nucleation; F:protein binding; F:gamma-tubulin binding; C:pericentriolar material; C:spindle pole; C:centriole; C:ciliary basal body
TRUE	[INTERPRO, NO-BLAST]	g4576	---NA---	124									IPR031961 (PFAM)	no GO terms	no GO terms
TRUE	[INTERPRO, NO-BLAST]	g4581	---NA---	706									Coil (COILS)	no GO terms	no GO terms
TRUE	[INTERPRO, NO-BLAST]	g4587	---NA---	800									Coil (COILS)	no GO terms	no GO terms
TRUE	[INTERPRO, NO-BLAST]	g4589	---NA---	162									G3DSA:2.160.10.20 (GENE3D); PTHR36912 (PANTHER)	no GO terms	no GO terms
TRUE	[INTERPRO, NO-BLAST]	g4597	---NA---	417									Coil (COILS)	no GO terms	no GO terms
TRUE	[INTERPRO, NO-BLAST]	g4601	---NA---	435									IPR015897 (SMART); G3DSA:3.90.1200.10 (GENE3D); IPR004119 (PFAM); PTHR11012 (PANTHER); IPR011009 (SUPERFAMILY)	no GO terms	no GO terms
TRUE	[INTERPRO, NO-BLAST]	g4602	---NA---	74									no IPS match	no IPS match	no IPS match
TRUE	[INTERPRO, NO-BLAST]	g4606	---NA---	475									IPR008737 (PFAM); PTHR22955 (PANTHER)	no GO terms	no GO terms
TRUE	[INTERPRO, NO-BLAST]	g4608	---NA---	1012									IPR040676 (PFAM); IPR036397 (G3DSA:3.30.420.GENE3D); IPR008042 (PFAM); PTHR22955 (PANTHER); IPR001584 (PROSITE_PROFILES); IPR012337 (SUPERFAMILY)	P:GO:0015074; F:GO:0003676	P:DNA integration; F:nucleic acid binding
TRUE	[INTERPRO, NO-BLAST]	g4613	---NA---	855									Coil (COILS)	no GO terms	no GO terms
TRUE	[INTERPRO, NO-BLAST]	g4619	---NA---	751									Coil (COILS)	no GO terms	no GO terms
TRUE	[INTERPRO, BLASTED]	g4623	RecName: Full=BURP domain-containing protein 10; Short=OsBURP10; Flags: Precursor [Oryza sativa Japonica Group]	98	1	8.27245E-4	50						SignalP-noTM (SIGNALP_EUK); SignalP-TM (SIGNALP_GRAM_NEGATIVE); TMhelix (TMHMM); TMhelix (TMHMM)	no GO terms	no GO terms
TRUE	[INTERPRO, NO-BLAST]	g4627	---NA---	279									IPR022727 (PFAM); IPR022727 (PANTHER); TMhelix (TMHMM)	no GO terms	no GO terms
TRUE	[INTERPRO, NO-BLAST]	g4630	---NA---	90									no IPS match	no IPS match	no IPS match
TRUE	[INTERPRO, NO-BLAST]	g4631	---NA---	282									Coil (COILS); IPR036691 (G3DSA:3.60.10.GENE3D); PTHR19446 (PANTHER)	no GO terms	no GO terms
TRUE	[INTERPRO, NO-BLAST]	g4632	---NA---	77									no IPS match	no IPS match	no IPS match
TRUE	[INTERPRO, NO-BLAST]	g4634	---NA---	296									no IPS match	no IPS match	no IPS match
TRUE	[INTERPRO, NO-BLAST]	g4635	---NA---	620									no IPS match	no IPS match	no IPS match
TRUE	[INTERPRO, NO-BLAST]	g4641	---NA---	317									IPR005135 (PFAM); IPR036691 (G3DSA:3.60.10.GENE3D); IPR036691 (SUPERFAMILY)	F:GO:0003824	F:catalytic activity
TRUE	[INTERPRO, NO-BLAST]	g4642	---NA---	849									IPR031961 (PFAM); IPR002156 (PFAM); IPR036691 (G3DSA:3.60.10.GENE3D); IPR036397 (G3DSA:3.30.420.GENE3D); IPR002156 (PROSITE_PROFILES); cd09276 (CDD); IPR012337 (SUPERFAMILY); IPR036691 (SUPERFAMILY)	F:GO:0003676; F:GO:0004523	F:nucleic acid binding; F:RNA-DNA hybrid ribonuclease activity
TRUE	[INTERPRO, NO-BLAST]	g4650	---NA---	481									IPR001810 (SMART); IPR006553 (SMART); IPR001810 (PFAM); IPR032675 (G3DSA:3.80.10.GENE3D); G3DSA:1.20.1280.50 (GENE3D); PTHR13318 (PANTHER); IPR001810 (PROSITE_PROFILES); cd09917 (CDD); IPR036047 (SUPERFAMILY); SSF52047 (SUPERFAMILY)	P:GO:0031146; F:GO:0005515; C:GO:0019005	P:SCF-dependent proteasomal ubiquitin-dependent protein catabolic process; F:protein binding; C:SCF ubiquitin ligase complex
TRUE	[INTERPRO, NO-BLAST]	g4655	---NA---	606									IPR036397 (G3DSA:3.30.420.GENE3D); IPR032135 (PFAM); PTHR47326 (PANTHER)	F:GO:0003676	F:nucleic acid binding
TRUE	[INTERPRO, NO-BLAST]	g4658	---NA---	443									no IPS match	no IPS match	no IPS match
TRUE	[INTERPRO, NO-BLAST]	g4659	---NA---	458									IPR036397 (G3DSA:3.30.420.GENE3D); cd09276 (CDD); IPR012337 (SUPERFAMILY)	F:GO:0003676	F:nucleic acid binding
TRUE	[INTERPRO, NO-BLAST]	g4660	---NA---	138									SignalP-noTM (SIGNALP_EUK); SignalP-TM (SIGNALP_GRAM_POSITIVE); TMhelix (TMHMM)	no GO terms	no GO terms
TRUE	[INTERPRO, NO-BLAST]	g4669	---NA---	364									no IPS match	no IPS match	no IPS match
TRUE	[INTERPRO, BLASTED]	g4670	RecName: Full=Protein GVQW3; AltName: Full=GVQW motif-containing protein 3 [Homo sapiens]	172	1	6.40538E-25	69.37						G3DSA:1.10.10.1450 (GENE3D); IPR036397 (G3DSA:3.30.420.GENE3D); IPR041426 (PFAM); PTHR46060 (PANTHER)	F:GO:0003676	F:nucleic acid binding
TRUE	[INTERPRO, NO-BLAST]	g4671	---NA---	25									no IPS match	no IPS match	no IPS match
TRUE	[INTERPRO, NO-BLAST]	g4672	---NA---	1305									Coil (COILS)	no GO terms	no GO terms
TRUE	[INTERPRO, NO-BLAST]	g4678	---NA---	98									no IPS match	no IPS match	no IPS match
TRUE	[INTERPRO, NO-BLAST]	g4679	---NA---	191									no IPS match	no IPS match	no IPS match
TRUE	[INTERPRO, NO-BLAST]	g4684	---NA---	1050									IPR005312 (PFAM); IPR040676 (PFAM); IPR036397 (G3DSA:3.30.420.GENE3D); IPR008042 (PFAM); PTHR22955 (PANTHER); IPR001584 (PROSITE_PROFILES); IPR043502 (SUPERFAMILY); IPR012337 (SUPERFAMILY)	P:GO:0015074; F:GO:0003676	P:DNA integration; F:nucleic acid binding
TRUE	[INTERPRO, NO-BLAST]	g4696	---NA---	424									IPR031934 (PFAM)	no GO terms	no GO terms
TRUE	[INTERPRO, NO-BLAST]	g4700	---NA---	429									no IPS match	no IPS match	no IPS match
TRUE	[INTERPRO, NO-BLAST]	g4702	---NA---	1158									no IPS match	no IPS match	no IPS match
TRUE	[INTERPRO, NO-BLAST]	g4703	---NA---	492									no IPS match	no IPS match	no IPS match
TRUE	[INTERPRO, NO-BLAST]	g4704	---NA---	277									no IPS match	no IPS match	no IPS match
TRUE	[INTERPRO, NO-BLAST]	g4709	---NA---	144									SignalP-noTM (SIGNALP_EUK); SignalP-TM (SIGNALP_GRAM_POSITIVE); SignalP-noTM (SIGNALP_GRAM_NEGATIVE)	no GO terms	no GO terms
TRUE	[INTERPRO, NO-BLAST]	g4711	---NA---	89									IPR036397 (G3DSA:3.30.420.GENE3D)	F:GO:0003676	F:nucleic acid binding
TRUE	[INTERPRO, NO-BLAST]	g4713	---NA---	789									Coil (COILS); IPR040676 (PFAM); IPR036397 (G3DSA:3.30.420.GENE3D); IPR005312 (PFAM); PTHR22955 (PANTHER); IPR001584 (PROSITE_PROFILES); IPR012337 (SUPERFAMILY)	P:GO:0015074; F:GO:0003676	P:DNA integration; F:nucleic acid binding
TRUE	[INTERPRO, BLASTED]	g4721	PUTATIVE PSEUDOGENE: RecName: Full=Putative uncharacterized transposon-derived protein F52C9.6 [Caenorhabditis elegans]	394	1	1.79529E-5	45.22						PTHR47027 (PANTHER)	no GO terms	no GO terms
TRUE	[INTERPRO, NO-BLAST]	g4725	---NA---	256									no IPS match	no IPS match	no IPS match
TRUE	[INTERPRO, NO-BLAST]	g4727	---NA---	334									IPR004302 (PFAM); PTHR21113 (PANTHER)	no GO terms	no GO terms
TRUE	[INTERPRO, NO-BLAST]	g4728	---NA---	656									Coil (COILS)	no GO terms	no GO terms
TRUE	[INTERPRO, NO-BLAST]	g4729	---NA---	455									Coil (COILS); Coil (COILS)	no GO terms	no GO terms
TRUE	[INTERPRO, BLASTED]	g4734	RecName: Full=Serine/arginine repetitive matrix protein 5 [Homo sapiens]	436	1	1.25385E-14	65.1						PTHR34403 (PANTHER)	no GO terms	no GO terms
TRUE	[INTERPRO, NO-BLAST]	g4736	---NA---	498									PS51257 (PROSITE_PROFILES); SignalP-noTM (SIGNALP_GRAM_NEGATIVE); SignalP-noTM (SIGNALP_EUK); SignalP-TM (SIGNALP_GRAM_POSITIVE)	no GO terms	no GO terms
TRUE	[INTERPRO, NO-BLAST]	g4737	---NA---	102									Coil (COILS)	no GO terms	no GO terms
TRUE	[INTERPRO, BLASTED]	g4741	RecName: Full=Protein GVQW3; AltName: Full=GVQW motif-containing protein 3 [Homo sapiens]	155	1	1.57183E-8	56.25						Coil (COILS); IPR036397 (G3DSA:3.30.420.GENE3D); PTHR46060 (PANTHER)	F:GO:0003676	F:nucleic acid binding
TRUE	[INTERPRO, NO-BLAST]	g4748	---NA---	164									IPR000477 (PFAM); IPR000477 (PROSITE_PROFILES)	no GO terms	no GO terms
TRUE	[INTERPRO, BLASTED]	g4750	PUTATIVE PSEUDOGENE: RecName: Full=Putative uncharacterized transposon-derived protein F52C9.6 [Caenorhabditis elegans]	233	1	7.31655E-14	44.96						PTHR47027 (PANTHER)	no GO terms	no GO terms
TRUE	[INTERPRO, BLASTED]	g4751	RecName: Full=Serine/arginine repetitive matrix protein 5 [Homo sapiens]	235	1	7.26719E-7	68.52						no IPS match	no IPS match	no IPS match
TRUE	[INTERPRO, BLASTED]	g4753	PUTATIVE PSEUDOGENE: RecName: Full=Putative uncharacterized transposon-derived protein F52C9.6 [Caenorhabditis elegans]	662	1	3.50569E-9	45.05						IPR000477 (PFAM); PTHR47027 (PANTHER)	no GO terms	no GO terms
TRUE	[INTERPRO, NO-BLAST]	g4754	---NA---	179									no IPS match	no IPS match	no IPS match
TRUE	[INTERPRO, NO-BLAST]	g4755	---NA---	304									PTHR22955 (PANTHER)	no GO terms	no GO terms
TRUE	[INTERPRO, NO-BLAST]	g4757	---NA---	179									no IPS match	no IPS match	no IPS match
TRUE	[INTERPRO, BLASTED]	g4758	PUTATIVE PSEUDOGENE: RecName: Full=Putative uncharacterized transposon-derived protein F52C9.6 [Caenorhabditis elegans]	182	1	3.15378E-4	52.87						PTHR47027 (PANTHER); IPR000477 (PROSITE_PROFILES)	no GO terms	no GO terms
TRUE	[INTERPRO, NO-BLAST]	g4759	---NA---	304									PTHR22955 (PANTHER)	no GO terms	no GO terms
TRUE	[INTERPRO, BLASTED]	g4762	PUTATIVE PSEUDOGENE: RecName: Full=Putative uncharacterized transposon-derived protein F52C9.6 [Caenorhabditis elegans]	265	1	6.55421E-16	47.9						IPR000477 (PFAM); PTHR47027 (PANTHER); IPR000477 (PROSITE_PROFILES)	no GO terms	no GO terms
TRUE	[INTERPRO, NO-BLAST]	g4768	---NA---	266									IPR000477 (PFAM); PTHR46890 (PANTHER); cd01650 (CDD); IPR043502 (SUPERFAMILY)	no GO terms	no GO terms
TRUE	[INTERPRO, NO-BLAST]	g4775	---NA---	14									no IPS match	no IPS match	no IPS match
TRUE	[INTERPRO, NO-BLAST]	g4776	---NA---	109									no IPS match	no IPS match	no IPS match
TRUE	[INTERPRO, NO-BLAST]	g4777	---NA---	156									PTHR36159 (PANTHER)	no GO terms	no GO terms
TRUE	[INTERPRO, NO-BLAST]	g4781	---NA---	571									Coil (COILS); IPR001878 (SMART); IPR005312 (PFAM); IPR008737 (PFAM); PTHR22955 (PANTHER)	F:GO:0003676; F:GO:0008270	F:nucleic acid binding; F:zinc ion binding
TRUE	[INTERPRO, NO-BLAST]	g4782	---NA---	128									no IPS match	no IPS match	no IPS match
TRUE	[INTERPRO, NO-BLAST]	g4785	---NA---	366									Coil (COILS)	no GO terms	no GO terms
TRUE	[INTERPRO, NO-BLAST]	g4786	---NA---	353									Coil (COILS); SignalP-TM (SIGNALP_GRAM_POSITIVE)	no GO terms	no GO terms
TRUE	[INTERPRO, NO-BLAST]	g4793	---NA---	712									IPR041588 (PFAM); IPR036397 (G3DSA:3.30.420.GENE3D); IPR008042 (PFAM); G3DSA:1.10.340.70 (GENE3D); PTHR22955 (PANTHER); IPR001584 (PROSITE_PROFILES); IPR012337 (SUPERFAMILY)	P:GO:0015074; F:GO:0003676	P:DNA integration; F:nucleic acid binding
TRUE	[INTERPRO, NO-BLAST]	g4798	---NA---	160									no IPS match	no IPS match	no IPS match
TRUE	[INTERPRO, NO-BLAST]	g4799	---NA---	392									IPR036691 (G3DSA:3.60.10.GENE3D); IPR036691 (SUPERFAMILY)	no GO terms	no GO terms
TRUE	[INTERPRO, BLASTED]	g4804	PUTATIVE PSEUDOGENE: RecName: Full=Putative uncharacterized transposon-derived protein F52C9.6 [Caenorhabditis elegans]	247	1	4.14935E-15	46.53						PTHR47027 (PANTHER)	no GO terms	no GO terms
TRUE	[INTERPRO, NO-BLAST]	g4818	---NA---	2052									Coil (COILS); Coil (COILS); Coil (COILS); Coil (COILS); Coil (COILS); Coil (COILS); Coil (COILS); Coil (COILS); Coil (COILS); Coil (COILS)	no GO terms	no GO terms
TRUE	[INTERPRO, NO-BLAST]	g4819	---NA---	276									Coil (COILS); Coil (COILS)	no GO terms	no GO terms
TRUE	[INTERPRO, NO-BLAST]	g4824	---NA---	189									SignalP-noTM (SIGNALP_EUK); TMhelix (TMHMM); TMhelix (TMHMM); TMhelix (TMHMM)	no GO terms	no GO terms
TRUE	[INTERPRO, NO-BLAST]	g4825	---NA---	201									SignalP-noTM (SIGNALP_EUK); TMhelix (TMHMM); TMhelix (TMHMM)	no GO terms	no GO terms
TRUE	[INTERPRO, NO-BLAST]	g4826	---NA---	126									SignalP-noTM (SIGNALP_GRAM_NEGATIVE); SignalP-TM (SIGNALP_GRAM_POSITIVE); SignalP-noTM (SIGNALP_EUK); TMhelix (TMHMM)	no GO terms	no GO terms
TRUE	[INTERPRO, NO-BLAST]	g4827	---NA---	185									no IPS match	no IPS match	no IPS match
TRUE	[INTERPRO, NO-BLAST]	g4828	---NA---	126									SignalP-noTM (SIGNALP_EUK); SignalP-TM (SIGNALP_GRAM_NEGATIVE); SignalP-TM (SIGNALP_GRAM_POSITIVE); TMhelix (TMHMM); TMhelix (TMHMM)	no GO terms	no GO terms
TRUE	[INTERPRO, BLASTED]	g4829	PUTATIVE PSEUDOGENE: RecName: Full=Putative uncharacterized transposon-derived protein F52C9.6 [Caenorhabditis elegans]	241	1	2.46297E-10	45.54						PTHR47027 (PANTHER)	no GO terms	no GO terms
TRUE	[INTERPRO, NO-BLAST]	g4830	---NA---	145									PS51257 (PROSITE_PROFILES); SignalP-noTM (SIGNALP_EUK); SignalP-noTM (SIGNALP_GRAM_NEGATIVE); SignalP-TM (SIGNALP_GRAM_POSITIVE)	no GO terms	no GO terms
TRUE	[INTERPRO, BLASTED]	g4831	PUTATIVE PSEUDOGENE: RecName: Full=Putative uncharacterized transposon-derived protein F52C9.6 [Caenorhabditis elegans]	523	1	7.63994E-12	48.02						IPR000477 (PFAM); PTHR47027 (PANTHER); IPR000477 (PROSITE_PROFILES); IPR043502 (SUPERFAMILY)	no GO terms	no GO terms
TRUE	[INTERPRO, NO-BLAST]	g4832	---NA---	119									SignalP-TM (SIGNALP_GRAM_POSITIVE); SignalP-noTM (SIGNALP_GRAM_NEGATIVE); SignalP-noTM (SIGNALP_EUK)	no GO terms	no GO terms
TRUE	[INTERPRO, NO-BLAST]	g4840	---NA---	205									IPR036397 (G3DSA:3.30.420.GENE3D); IPR032135 (PFAM); PTHR47326 (PANTHER)	F:GO:0003676	F:nucleic acid binding
TRUE	[INTERPRO, NO-BLAST]	g4845	---NA---	180									TMhelix (TMHMM); TMhelix (TMHMM)	no GO terms	no GO terms
TRUE	[INTERPRO, NO-BLAST]	g4847	---NA---	59									no IPS match	no IPS match	no IPS match
TRUE	[INTERPRO, NO-BLAST]	g4848	---NA---	419									SignalP-noTM (SIGNALP_EUK); TMhelix (TMHMM)	no GO terms	no GO terms
TRUE	[INTERPRO, NO-BLAST]	g4849	---NA---	267									no IPS match	no IPS match	no IPS match
TRUE	[INTERPRO, NO-BLAST]	g4857	---NA---	146									no IPS match	no IPS match	no IPS match
TRUE	[INTERPRO, NO-BLAST]	g4866	---NA---	70									no IPS match	no IPS match	no IPS match
TRUE	[INTERPRO, BLASTED]	g4875	RecName: Full=Protein GVQW3; AltName: Full=GVQW motif-containing protein 3 [Homo sapiens]	566	1	2.38731E-7	54.55						Coil (COILS); IPR003598 (SMART); IPR013783 (G3DSA:2.60.40.GENE3D); IPR013783 (G3DSA:2.60.40.GENE3D); IPR036397 (G3DSA:3.30.420.GENE3D); PTHR46060 (PANTHER); IPR003961 (PROSITE_PROFILES); IPR007110 (PROSITE_PROFILES); IPR003961 (CDD); IPR036116 (SUPERFAMILY); IPR036179 (SUPERFAMILY)	F:GO:0003676; F:GO:0005515	F:nucleic acid binding; F:protein binding
TRUE	[INTERPRO, NO-BLAST]	g4881	---NA---	127									IPR028213 (PFAM); IPR028213 (PANTHER)	P:GO:0033148; P:GO:1902808; F:GO:0030331; C:GO:0044666	P:positive regulation of intracellular estrogen receptor signaling pathway; P:positive regulation of cell cycle G1/S phase transition; F:nuclear estrogen receptor binding; C:MLL3/4 complex
TRUE	[INTERPRO, NO-BLAST]	g4883	---NA---	325									Coil (COILS); Coil (COILS); IPR026680 (PANTHER)	C:GO:0005634	C:nucleus
TRUE	[INTERPRO, BLASTED]	g4891	RecName: Full=Protein GVQW3; AltName: Full=GVQW motif-containing protein 3 [Homo sapiens]	233	1	2.30641E-18	62.16						Coil (COILS); IPR036397 (G3DSA:3.30.420.GENE3D); PTHR46060 (PANTHER)	F:GO:0003676	F:nucleic acid binding
TRUE	[INTERPRO, BLASTED]	g4895	RecName: Full=Retrovirus-related Env polyprotein from transposon gypsy [Drosophila melanogaster]	175	1	1.64904E-14	47.41						IPR009882 (PFAM)	no GO terms	no GO terms
TRUE	[INTERPRO, NO-BLAST]	g4897	---NA---	127									Coil (COILS)	no GO terms	no GO terms
TRUE	[INTERPRO, NO-BLAST]	g4898	---NA---	453									no IPS match	no IPS match	no IPS match
TRUE	[INTERPRO, NO-BLAST]	g4900	---NA---	135									no IPS match	no IPS match	no IPS match
TRUE	[INTERPRO, NO-BLAST]	g4904	---NA---	106									no IPS match	no IPS match	no IPS match
TRUE	[INTERPRO, NO-BLAST]	g4905	---NA---	70									SignalP-noTM (SIGNALP_EUK)	no GO terms	no GO terms
TRUE	[INTERPRO, NO-BLAST]	g4906	---NA---	126									Coil (COILS)	no GO terms	no GO terms
TRUE	[INTERPRO, BLASTED]	g4909	RecName: Full=Retrovirus-related Gag polyprotein from transposon gypsy [Drosophila melanogaster]	157	1	9.03689E-9	70.37						no IPS match	no IPS match	no IPS match
TRUE	[INTERPRO, NO-BLAST]	g4914	---NA---	150									IPR044822 (PFAM)	no GO terms	no GO terms
TRUE	[INTERPRO, NO-BLAST]	g4916	---NA---	995									IPR008042 (PFAM); IPR040676 (PFAM); IPR008737 (PFAM); IPR000477 (PFAM); PTHR22955 (PANTHER); cd01644 (CDD); IPR043502 (SUPERFAMILY)	no GO terms	no GO terms
TRUE	[INTERPRO, NO-BLAST]	g4918	---NA---	96									IPR029526 (PFAM)	no GO terms	no GO terms
TRUE	[INTERPRO, NO-BLAST]	g4919	---NA---	248									no IPS match	no IPS match	no IPS match
TRUE	[INTERPRO, NO-BLAST]	g4921	---NA---	337									no IPS match	no IPS match	no IPS match
TRUE	[INTERPRO, NO-BLAST]	g4924	---NA---	251									IPR032004 (PFAM)	no GO terms	no GO terms
TRUE	[INTERPRO, NO-BLAST]	g4925	---NA---	180									IPR032004 (PFAM)	no GO terms	no GO terms
TRUE	[INTERPRO, NO-BLAST]	g4926	---NA---	1076									no IPS match	no IPS match	no IPS match
TRUE	[INTERPRO, NO-BLAST]	g4927	---NA---	337									PTHR23098 (PANTHER)	C:GO:0005634	C:nucleus
TRUE	[INTERPRO, NO-BLAST]	g4928	---NA---	120									no IPS match	no IPS match	no IPS match
TRUE	[INTERPRO, NO-BLAST]	g4940	---NA---	75									IPR000477 (PFAM); IPR000477 (PROSITE_PROFILES)	no GO terms	no GO terms
TRUE	[INTERPRO, NO-BLAST]	g4943	---NA---	132									IPR031961 (PFAM)	no GO terms	no GO terms
TRUE	[INTERPRO, BLASTED]	g4948	PUTATIVE PSEUDOGENE: RecName: Full=Putative uncharacterized transposon-derived protein F52C9.6 [Caenorhabditis elegans]	269	1	1.67737E-11	42.96						PTHR47027 (PANTHER)	no GO terms	no GO terms
TRUE	[INTERPRO, NO-BLAST]	g4949	---NA---	206									no IPS match	no IPS match	no IPS match
TRUE	[INTERPRO, NO-BLAST]	g4952	---NA---	367									IPR031961 (PFAM); PTHR47027 (PANTHER)	no GO terms	no GO terms
TRUE	[INTERPRO, NO-BLAST]	g4955	---NA---	155									no IPS match	no IPS match	no IPS match
TRUE	[INTERPRO, NO-BLAST]	g4969	---NA---	85									no IPS match	no IPS match	no IPS match
TRUE	[INTERPRO, NO-BLAST]	g4984	---NA---	558									IPR036397 (G3DSA:3.30.420.GENE3D); IPR012337 (SUPERFAMILY)	F:GO:0003676	F:nucleic acid binding
TRUE	[INTERPRO, NO-BLAST]	g4986	---NA---	130									IPR036691 (G3DSA:3.60.10.GENE3D); IPR005135 (PFAM); IPR036691 (SUPERFAMILY)	F:GO:0003824	F:catalytic activity
TRUE	[INTERPRO, NO-BLAST]	g4987	---NA---	68									no IPS match	no IPS match	no IPS match
TRUE	[INTERPRO, NO-BLAST]	g4995	---NA---	67									PS51257 (PROSITE_PROFILES)	no GO terms	no GO terms
TRUE	[INTERPRO, NO-BLAST]	g4997	---NA---	136									no IPS match	no IPS match	no IPS match
TRUE	[INTERPRO, NO-BLAST]	g4998	---NA---	176									no IPS match	no IPS match	no IPS match
TRUE	[INTERPRO, NO-BLAST]	g5002	---NA---	1212									IPR021109 (G3DSA:2.40.70.GENE3D); IPR008737 (PFAM); IPR008042 (PFAM); IPR005312 (PFAM); PTHR22955 (PANTHER); IPR001995 (PROSITE_PROFILES); IPR043502 (SUPERFAMILY)	P:GO:0006508; F:GO:0004190	P:proteolysis; F:aspartic-type endopeptidase activity
TRUE	[INTERPRO, NO-BLAST]	g5004	---NA---	189									PF14223 (PFAM); IPR025314 (PFAM); PTHR35317 (PANTHER)	no GO terms	no GO terms
TRUE	[INTERPRO, NO-BLAST]	g5007	---NA---	102									no IPS match	no IPS match	no IPS match
TRUE	[INTERPRO, NO-BLAST]	g5009	---NA---	117									no IPS match	no IPS match	no IPS match
TRUE	[INTERPRO, NO-BLAST]	g5012	---NA---	974									Coil (COILS); Coil (COILS); IPR041588 (PFAM); IPR036397 (G3DSA:3.30.420.GENE3D); IPR008737 (PFAM); IPR040676 (PFAM); PTHR22955 (PANTHER); IPR001584 (PROSITE_PROFILES); IPR012337 (SUPERFAMILY)	P:GO:0015074; F:GO:0003676	P:DNA integration; F:nucleic acid binding
TRUE	[INTERPRO, NO-BLAST]	g5015	---NA---	79									no IPS match	no IPS match	no IPS match
TRUE	[INTERPRO, NO-BLAST]	g5016	---NA---	133									SignalP-noTM (SIGNALP_EUK)	no GO terms	no GO terms
TRUE	[INTERPRO, BLASTED]	g5020	RecName: Full=Serine/arginine repetitive matrix protein 5 [Homo sapiens]	404	1	1.12063E-16	62.66						PTHR34403 (PANTHER)	no GO terms	no GO terms
TRUE	[INTERPRO, NO-BLAST]	g5022	---NA---	368									G3DSA:3.10.10.10 (GENE3D); IPR021109 (G3DSA:2.40.70.GENE3D); IPR019103 (PFAM); cd00303 (CDD); IPR043502 (SUPERFAMILY); IPR021109 (SUPERFAMILY)	P:GO:0006508; F:GO:0004190	P:proteolysis; F:aspartic-type endopeptidase activity
TRUE	[INTERPRO, NO-BLAST]	g5023	---NA---	1482									IPR036691 (G3DSA:3.60.10.GENE3D); IPR005135 (PFAM); IPR031961 (PFAM); PTHR19446 (PANTHER); IPR036691 (SUPERFAMILY); IPR036691 (SUPERFAMILY)	F:GO:0003824	F:catalytic activity
TRUE	[INTERPRO, NO-BLAST]	g5027	---NA---	295									no IPS match	no IPS match	no IPS match
TRUE	[INTERPRO, BLASTED]	g5028	PUTATIVE PSEUDOGENE: RecName: Full=Putative uncharacterized transposon-derived protein F52C9.6 [Caenorhabditis elegans]	440	1	4.29634E-16	45.52						IPR000477 (PFAM); PTHR47027 (PANTHER); IPR000477 (PROSITE_PROFILES); cd01650 (CDD); IPR043502 (SUPERFAMILY)	no GO terms	no GO terms
TRUE	[INTERPRO, NO-BLAST]	g5044	---NA---	435									IPR036691 (G3DSA:3.60.10.GENE3D); IPR036691 (SUPERFAMILY)	no GO terms	no GO terms
TRUE	[INTERPRO, NO-BLAST]	g5059	---NA---	112									IPR028227 (PFAM)	no GO terms	no GO terms
TRUE	[INTERPRO, NO-BLAST]	g5061	---NA---	159									PS51257 (PROSITE_PROFILES); SignalP-TM (SIGNALP_GRAM_NEGATIVE); SignalP-TM (SIGNALP_EUK); SignalP-TM (SIGNALP_GRAM_POSITIVE); TMhelix (TMHMM)	no GO terms	no GO terms
TRUE	[INTERPRO, NO-BLAST]	g5062	---NA---	327									SignalP-noTM (SIGNALP_EUK); SignalP-noTM (SIGNALP_GRAM_NEGATIVE)	no GO terms	no GO terms
TRUE	[INTERPRO, NO-BLAST]	g5065	---NA---	157									IPR006170 (PFAM); IPR036728 (G3DSA:1.10.238.GENE3D); SignalP-noTM (SIGNALP_EUK); SignalP-noTM (SIGNALP_GRAM_NEGATIVE); SignalP-TM (SIGNALP_GRAM_POSITIVE); IPR036728 (SUPERFAMILY); TMhelix (TMHMM)	F:GO:0005549	F:odorant binding
TRUE	[INTERPRO, NO-BLAST]	g5068	---NA---	1024									no IPS match	no IPS match	no IPS match
TRUE	[INTERPRO, NO-BLAST]	g5070	---NA---	331									SignalP-noTM (SIGNALP_EUK); SignalP-TM (SIGNALP_GRAM_POSITIVE); TMhelix (TMHMM)	no GO terms	no GO terms
TRUE	[INTERPRO, NO-BLAST]	g5071	---NA---	215									PTHR35450 (PANTHER)	no GO terms	no GO terms
TRUE	[INTERPRO, NO-BLAST]	g5074	---NA---	153									no IPS match	no IPS match	no IPS match
TRUE	[INTERPRO, NO-BLAST]	g5075	---NA---	133									no IPS match	no IPS match	no IPS match
TRUE	[INTERPRO, NO-BLAST]	g5076	---NA---	367									IPR000477 (PFAM); IPR008737 (PFAM); PTHR22955 (PANTHER); IPR043502 (SUPERFAMILY)	no GO terms	no GO terms
TRUE	[INTERPRO, NO-BLAST]	g5077	---NA---	84									no IPS match	no IPS match	no IPS match
TRUE	[INTERPRO, NO-BLAST]	g5080	---NA---	149									no IPS match	no IPS match	no IPS match
TRUE	[INTERPRO, NO-BLAST]	g5081	---NA---	162									no IPS match	no IPS match	no IPS match
TRUE	[INTERPRO, NO-BLAST]	g5082	---NA---	118									no IPS match	no IPS match	no IPS match
TRUE	[INTERPRO, NO-BLAST]	g5083	---NA---	1132									Coil (COILS); IPR013083 (G3DSA:3.30.40.GENE3D); PTHR47331 (PANTHER); cd15489 (CDD); IPR011011 (SUPERFAMILY)	no GO terms	no GO terms
TRUE	[INTERPRO, NO-BLAST]	g5085	---NA---	378									PTHR22955 (PANTHER); cd01644 (CDD); IPR043502 (SUPERFAMILY)	no GO terms	no GO terms
TRUE	[INTERPRO, NO-BLAST]	g5087	---NA---	72									no IPS match	no IPS match	no IPS match
TRUE	[INTERPRO, BLASTED]	g5098	PUTATIVE PSEUDOGENE: RecName: Full=Putative uncharacterized transposon-derived protein F52C9.6 [Caenorhabditis elegans]	233	1	1.1576E-10	44.12						PTHR47027 (PANTHER)	no GO terms	no GO terms
TRUE	[INTERPRO, NO-BLAST]	g5100	---NA---	66									no IPS match	no IPS match	no IPS match
TRUE	[INTERPRO, NO-BLAST]	g5101	---NA---	418									IPR036259 (G3DSA:1.20.1250.GENE3D); IPR011701 (PFAM); PTHR11360 (PANTHER); IPR036259 (SUPERFAMILY); TMhelix (TMHMM); TMhelix (TMHMM); TMhelix (TMHMM); TMhelix (TMHMM)	P:GO:0055085; F:GO:0008028; F:GO:0022857; C:GO:0016020	P:transmembrane transport; F:monocarboxylic acid transmembrane transporter activity; F:transmembrane transporter activity; C:membrane
TRUE	[INTERPRO, NO-BLAST]	g5106	---NA---	206									no IPS match	no IPS match	no IPS match
TRUE	[INTERPRO, BLASTED]	g5108	PUTATIVE PSEUDOGENE: RecName: Full=Putative uncharacterized transposon-derived protein F52C9.6 [Caenorhabditis elegans]	312	1	3.38098E-5	44.16						IPR036397 (G3DSA:3.30.420.GENE3D); PTHR47027 (PANTHER); IPR002156 (PROSITE_PROFILES); cd09276 (CDD); IPR012337 (SUPERFAMILY)	F:GO:0003676; F:GO:0004523	F:nucleic acid binding; F:RNA-DNA hybrid ribonuclease activity
TRUE	[INTERPRO, NO-BLAST]	g5109	---NA---	163									IPR036388 (G3DSA:1.10.10.GENE3D); PF13384 (PFAM); IPR002492 (PFAM); IPR009057 (SUPERFAMILY)	P:GO:0006313; P:GO:0015074; F:GO:0003677	P:DNA transposition; P:DNA integration; F:DNA binding
TRUE	[INTERPRO, NO-BLAST]	g5112	---NA---	173									Coil (COILS)	no GO terms	no GO terms
TRUE	[INTERPRO, NO-BLAST]	g5113	---NA---	176									Coil (COILS)	no GO terms	no GO terms
TRUE	[INTERPRO, NO-BLAST]	g5119	---NA---	78									TMhelix (TMHMM)	no GO terms	no GO terms
TRUE	[INTERPRO, NO-BLAST]	g5133	---NA---	216									no IPS match	no IPS match	no IPS match
TRUE	[INTERPRO, NO-BLAST]	g5137	---NA---	329									SignalP-TM (SIGNALP_GRAM_POSITIVE); SignalP-noTM (SIGNALP_EUK); SignalP-noTM (SIGNALP_GRAM_NEGATIVE); TMhelix (TMHMM)	no GO terms	no GO terms
TRUE	[INTERPRO, NO-BLAST]	g5138	---NA---	135									SignalP-noTM (SIGNALP_EUK); SignalP-TM (SIGNALP_GRAM_POSITIVE)	no GO terms	no GO terms
TRUE	[INTERPRO, NO-BLAST]	g5139	---NA---	118									no IPS match	no IPS match	no IPS match
TRUE	[INTERPRO, BLASTED]	g5140	PUTATIVE PSEUDOGENE: RecName: Full=Putative uncharacterized transposon-derived protein F52C9.6 [Caenorhabditis elegans]	233	1	9.7586E-14	45.38						PTHR47027 (PANTHER)	no GO terms	no GO terms
TRUE	[INTERPRO, NO-BLAST]	g5146	---NA---	81									no IPS match	no IPS match	no IPS match
TRUE	[INTERPRO, NO-BLAST]	g5147	---NA---	70									no IPS match	no IPS match	no IPS match
TRUE	[INTERPRO, NO-BLAST]	g5151	---NA---	171									Coil (COILS)	no GO terms	no GO terms
TRUE	[INTERPRO, NO-BLAST]	g5158	---NA---	72									no IPS match	no IPS match	no IPS match
TRUE	[INTERPRO, NO-BLAST]	g5167	---NA---	268									IPR036691 (G3DSA:3.60.10.GENE3D); IPR005135 (PFAM); IPR036691 (SUPERFAMILY)	F:GO:0003824	F:catalytic activity
TRUE	[INTERPRO, NO-BLAST]	g5168	---NA---	90									no IPS match	no IPS match	no IPS match
TRUE	[INTERPRO, NO-BLAST]	g5170	---NA---	309									Coil (COILS)	no GO terms	no GO terms
TRUE	[INTERPRO, NO-BLAST]	g5177	---NA---	134									SignalP-noTM (SIGNALP_EUK); SignalP-TM (SIGNALP_GRAM_POSITIVE); SignalP-noTM (SIGNALP_GRAM_NEGATIVE)	no GO terms	no GO terms
TRUE	[INTERPRO, NO-BLAST]	g5178	---NA---	194									SignalP-noTM (SIGNALP_EUK)	no GO terms	no GO terms
TRUE	[INTERPRO, NO-BLAST]	g5182	---NA---	220									IPR028002 (PFAM)	no GO terms	no GO terms
TRUE	[INTERPRO, NO-BLAST]	g5192	---NA---	135									no IPS match	no IPS match	no IPS match
TRUE	[INTERPRO, NO-BLAST]	g5194	---NA---	445									SignalP-noTM (SIGNALP_GRAM_NEGATIVE); SignalP-noTM (SIGNALP_EUK); SignalP-TM (SIGNALP_GRAM_POSITIVE)	no GO terms	no GO terms
TRUE	[INTERPRO, NO-BLAST]	g5195	---NA---	47									no IPS match	no IPS match	no IPS match
TRUE	[INTERPRO, NO-BLAST]	g5196	---NA---	333									IPR031983 (PFAM)	no GO terms	no GO terms
TRUE	[INTERPRO, NO-BLAST]	g5198	---NA---	431									no IPS match	no IPS match	no IPS match
TRUE	[INTERPRO, NO-BLAST]	g5207	---NA---	320									IPR031961 (PFAM)	no GO terms	no GO terms
TRUE	[INTERPRO, NO-BLAST]	g5211	---NA---	429									IPR036691 (G3DSA:3.60.10.GENE3D); IPR005135 (PFAM); IPR036691 (SUPERFAMILY)	F:GO:0003824	F:catalytic activity
TRUE	[INTERPRO, NO-BLAST]	g5212	---NA---	269									IPR036397 (G3DSA:3.30.420.GENE3D); cd09276 (CDD); IPR012337 (SUPERFAMILY)	F:GO:0003676	F:nucleic acid binding
TRUE	[INTERPRO, NO-BLAST]	g5215	---NA---	68									no IPS match	no IPS match	no IPS match
TRUE	[INTERPRO, NO-BLAST]	g5224	---NA---	132									no IPS match	no IPS match	no IPS match
TRUE	[INTERPRO, NO-BLAST]	g5225	---NA---	156									no IPS match	no IPS match	no IPS match
TRUE	[INTERPRO, NO-BLAST]	g5230	---NA---	447									cd00104 (CDD); IPR036058 (SUPERFAMILY)	F:GO:0005515	F:protein binding
TRUE	[INTERPRO, BLASTED]	g5234	PUTATIVE PSEUDOGENE: RecName: Full=Putative uncharacterized transposon-derived protein F52C9.6 [Caenorhabditis elegans]	296	1	3.05571E-16	47.48						IPR000477 (PFAM); PTHR47027 (PANTHER); IPR000477 (PROSITE_PROFILES)	no GO terms	no GO terms
TRUE	[INTERPRO, NO-BLAST]	g5235	---NA---	102									Coil (COILS)	no GO terms	no GO terms
TRUE	[INTERPRO, BLASTED]	g5239	PUTATIVE PSEUDOGENE: RecName: Full=Putative uncharacterized transposon-derived protein F52C9.6 [Caenorhabditis elegans]	261	1	5.09535E-14	47.58						IPR000477 (PFAM); PTHR47027 (PANTHER); IPR000477 (PROSITE_PROFILES)	no GO terms	no GO terms
TRUE	[INTERPRO, NO-BLAST]	g5240	---NA---	457									IPR005312 (PFAM); PTHR47027 (PANTHER)	no GO terms	no GO terms
TRUE	[INTERPRO, NO-BLAST]	g5245	---NA---	106									no IPS match	no IPS match	no IPS match
TRUE	[INTERPRO, BLASTED]	g5248	RecName: Full=Retrovirus-related Env polyprotein from transposon gypsy [Drosophila melanogaster]	355	2	2.78706E-36	66.54						IPR009882 (PFAM); TMhelix (TMHMM)	no GO terms	no GO terms
TRUE	[INTERPRO, NO-BLAST]	g5249	---NA---	384									IPR025724 (PFAM)	no GO terms	no GO terms
TRUE	[INTERPRO, NO-BLAST]	g5250	---NA---	87									no IPS match	no IPS match	no IPS match
TRUE	[INTERPRO, NO-BLAST]	g5251	---NA---	199									SignalP-TM (SIGNALP_GRAM_POSITIVE); TMhelix (TMHMM); TMhelix (TMHMM); TMhelix (TMHMM); TMhelix (TMHMM)	no GO terms	no GO terms
TRUE	[INTERPRO, NO-BLAST]	g5252	---NA---	199									SignalP-TM (SIGNALP_GRAM_POSITIVE); TMhelix (TMHMM); TMhelix (TMHMM); TMhelix (TMHMM); TMhelix (TMHMM)	no GO terms	no GO terms
TRUE	[INTERPRO, NO-BLAST]	g5265	---NA---	73									no IPS match	no IPS match	no IPS match
TRUE	[INTERPRO, NO-BLAST]	g5267	---NA---	766									SignalP-noTM (SIGNALP_EUK); SignalP-TM (SIGNALP_GRAM_POSITIVE); SignalP-noTM (SIGNALP_GRAM_NEGATIVE)	no GO terms	no GO terms
TRUE	[INTERPRO, NO-BLAST]	g5273	---NA---	135									no IPS match	no IPS match	no IPS match
TRUE	[INTERPRO, NO-BLAST]	g5275	---NA---	395									Coil (COILS)	no GO terms	no GO terms
TRUE	[INTERPRO, NO-BLAST]	g5278	---NA---	939									IPR045034 (PANTHER); TMhelix (TMHMM)	P:GO:0019432; P:GO:0045017; F:GO:0008374; C:GO:0005886	P:triglyceride biosynthetic process; P:glycerolipid biosynthetic process; F:O-acyltransferase activity; C:plasma membrane
TRUE	[INTERPRO, NO-BLAST]	g5280	---NA---	135									no IPS match	no IPS match	no IPS match
TRUE	[INTERPRO, BLASTED]	g5300	PUTATIVE PSEUDOGENE: RecName: Full=Putative uncharacterized transposon-derived protein F52C9.6 [Caenorhabditis elegans]	222	1	1.17594E-6	43.15						PTHR47027 (PANTHER)	no GO terms	no GO terms
TRUE	[INTERPRO, NO-BLAST]	g5303	---NA---	140									IPR026960 (PFAM)	no GO terms	no GO terms
TRUE	[INTERPRO, NO-BLAST]	g5306	---NA---	242									IPR019519 (PANTHER)	P:GO:0002098; P:GO:0006400; F:GO:0000049; C:GO:0005634; C:GO:0005829; C:GO:0033588	P:tRNA wobble uridine modification; P:tRNA modification; F:tRNA binding; C:nucleus; C:cytosol; C:elongator holoenzyme complex
TRUE	[INTERPRO, NO-BLAST]	g5307	---NA---	70									no IPS match	no IPS match	no IPS match
TRUE	[INTERPRO, NO-BLAST]	g5311	---NA---	713									IPR036397 (G3DSA:3.30.420.GENE3D); IPR036397 (G3DSA:3.30.420.GENE3D); IPR040676 (PFAM); PTHR22955 (PANTHER); IPR002156 (PROSITE_PROFILES); cd09276 (CDD); IPR012337 (SUPERFAMILY)	F:GO:0003676; F:GO:0004523	F:nucleic acid binding; F:RNA-DNA hybrid ribonuclease activity
TRUE	[INTERPRO, BLASTED]	g5315	PUTATIVE PSEUDOGENE: RecName: Full=Putative uncharacterized transposon-derived protein F52C9.6 [Caenorhabditis elegans]	261	1	1.9197E-15	47.06						IPR000477 (PFAM); PTHR47027 (PANTHER); IPR000477 (PROSITE_PROFILES)	no GO terms	no GO terms
TRUE	[INTERPRO, NO-BLAST]	g5318	---NA---	208									no IPS match	no IPS match	no IPS match
TRUE	[INTERPRO, NO-BLAST]	g5321	---NA---	153									no IPS match	no IPS match	no IPS match
TRUE	[INTERPRO, NO-BLAST]	g5324	---NA---	426									IPR006578 (SMART); IPR006578 (PFAM); IPR036397 (G3DSA:3.30.420.GENE3D); PTHR21505 (PANTHER); IPR006578 (PROSITE_PROFILES)	F:GO:0003676	F:nucleic acid binding
TRUE	[INTERPRO, BLASTED]	g5328	PUTATIVE PSEUDOGENE: RecName: Full=Putative uncharacterized transposon-derived protein F52C9.6 [Caenorhabditis elegans]	280	1	1.58065E-11	42.54						IPR000477 (PFAM); PTHR47027 (PANTHER); IPR000477 (PROSITE_PROFILES); IPR043502 (SUPERFAMILY)	no GO terms	no GO terms
TRUE	[INTERPRO, NO-BLAST]	g5330	---NA---	142									IPR036397 (G3DSA:3.30.420.GENE3D); IPR036397 (G3DSA:3.30.420.GENE3D); PTHR46060 (PANTHER)	F:GO:0003676	F:nucleic acid binding
TRUE	[INTERPRO, NO-BLAST]	g5331	---NA---	216									IPR002156 (PFAM); IPR036397 (G3DSA:3.30.420.GENE3D); cd09276 (CDD); IPR012337 (SUPERFAMILY)	F:GO:0003676; F:GO:0004523	F:nucleic acid binding; F:RNA-DNA hybrid ribonuclease activity
TRUE	[INTERPRO, NO-BLAST]	g5332	---NA---	89									SignalP-TM (SIGNALP_GRAM_POSITIVE); SignalP-noTM (SIGNALP_GRAM_NEGATIVE); SignalP-noTM (SIGNALP_EUK); TMhelix (TMHMM); TMhelix (TMHMM)	no GO terms	no GO terms
TRUE	[INTERPRO, NO-BLAST]	g5333	---NA---	75									SignalP-noTM (SIGNALP_GRAM_NEGATIVE); SignalP-TM (SIGNALP_GRAM_POSITIVE); SignalP-TM (SIGNALP_EUK); TMhelix (TMHMM); TMhelix (TMHMM)	no GO terms	no GO terms
TRUE	[INTERPRO, NO-BLAST]	g5334	---NA---	80									SignalP-TM (SIGNALP_EUK); SignalP-noTM (SIGNALP_GRAM_NEGATIVE); SignalP-TM (SIGNALP_GRAM_POSITIVE); TMhelix (TMHMM); TMhelix (TMHMM)	no GO terms	no GO terms
TRUE	[INTERPRO, NO-BLAST]	g5335	---NA---	80									SignalP-TM (SIGNALP_EUK); SignalP-noTM (SIGNALP_GRAM_NEGATIVE); SignalP-TM (SIGNALP_GRAM_POSITIVE); TMhelix (TMHMM); TMhelix (TMHMM)	no GO terms	no GO terms
TRUE	[INTERPRO, NO-BLAST]	g5336	---NA---	243									Coil (COILS)	no GO terms	no GO terms
TRUE	[INTERPRO, NO-BLAST]	g5339	---NA---	87									no IPS match	no IPS match	no IPS match
TRUE	[INTERPRO, NO-BLAST]	g5354	---NA---	273									IPR032135 (PFAM); IPR036397 (G3DSA:3.30.420.GENE3D); PTHR47326 (PANTHER)	F:GO:0003676	F:nucleic acid binding
TRUE	[INTERPRO, NO-BLAST]	g5355	---NA---	251									no IPS match	no IPS match	no IPS match
TRUE	[INTERPRO, NO-BLAST]	g5356	---NA---	571									IPR005312 (PFAM); PTHR47331 (PANTHER)	no GO terms	no GO terms
TRUE	[INTERPRO, NO-BLAST]	g5358	---NA---	740									Coil (COILS)	no GO terms	no GO terms
TRUE	[INTERPRO, NO-BLAST]	g5359	---NA---	1322									Coil (COILS); Coil (COILS); Coil (COILS)	no GO terms	no GO terms
TRUE	[INTERPRO, NO-BLAST]	g5360	---NA---	37									no IPS match	no IPS match	no IPS match
TRUE	[INTERPRO, NO-BLAST]	g5361	---NA---	191									no IPS match	no IPS match	no IPS match
TRUE	[INTERPRO, NO-BLAST]	g5363	---NA---	297									IPR017956 (PRINTS); IPR017956 (SMART)	F:GO:0003677	F:DNA binding
TRUE	[INTERPRO, NO-BLAST]	g5365	---NA---	125									TMhelix (TMHMM)	no GO terms	no GO terms
TRUE	[INTERPRO, NO-BLAST]	g5366	---NA---	149									IPR036397 (G3DSA:3.30.420.GENE3D); PTHR47326 (PANTHER)	F:GO:0003676	F:nucleic acid binding
TRUE	[INTERPRO, NO-BLAST]	g5367	---NA---	2060									TMhelix (TMHMM)	no GO terms	no GO terms
TRUE	[INTERPRO, NO-BLAST]	g5368	---NA---	3325									no IPS match	no IPS match	no IPS match
TRUE	[INTERPRO, NO-BLAST]	g5370	---NA---	173									SignalP-TM (SIGNALP_GRAM_POSITIVE); SignalP-noTM (SIGNALP_GRAM_NEGATIVE); SignalP-noTM (SIGNALP_EUK)	no GO terms	no GO terms
TRUE	[INTERPRO, BLASTED]	g5377	PUTATIVE PSEUDOGENE: RecName: Full=Putative uncharacterized transposon-derived protein F52C9.6 [Caenorhabditis elegans]	997	1	4.13006E-13	48.02						G3DSA:1.20.1070.10 (GENE3D); PTHR24238 (PANTHER); IPR000477 (PROSITE_PROFILES); cd00637 (CDD); TMhelix (TMHMM); TMhelix (TMHMM)	P:GO:0007218; F:GO:0008188; C:GO:0005886	P:neuropeptide signaling pathway; F:neuropeptide receptor activity; C:plasma membrane
TRUE	[INTERPRO, NO-BLAST]	g5378	---NA---	125									no IPS match	no IPS match	no IPS match
TRUE	[INTERPRO, NO-BLAST]	g5380	---NA---	183									SignalP-noTM (SIGNALP_EUK); SignalP-TM (SIGNALP_GRAM_POSITIVE); SignalP-noTM (SIGNALP_GRAM_NEGATIVE)	no GO terms	no GO terms
TRUE	[INTERPRO, NO-BLAST]	g5381	---NA---	263									SignalP-TM (SIGNALP_GRAM_POSITIVE); SignalP-noTM (SIGNALP_GRAM_NEGATIVE); SignalP-noTM (SIGNALP_EUK)	no GO terms	no GO terms
TRUE	[INTERPRO, NO-BLAST]	g5382	---NA---	141									no IPS match	no IPS match	no IPS match
TRUE	[INTERPRO, NO-BLAST]	g5383	---NA---	97									IPR029526 (PFAM); PTHR46599 (PANTHER)	no GO terms	no GO terms
TRUE	[INTERPRO, NO-BLAST]	g5392	---NA---	69									no IPS match	no IPS match	no IPS match
TRUE	[INTERPRO, NO-BLAST]	g5393	---NA---	788									IPR036691 (G3DSA:3.60.10.GENE3D); IPR031961 (PFAM); IPR036397 (G3DSA:3.30.420.GENE3D); IPR002156 (PFAM); cd09276 (CDD); IPR012337 (SUPERFAMILY); IPR036691 (SUPERFAMILY)	F:GO:0003676; F:GO:0004523	F:nucleic acid binding; F:RNA-DNA hybrid ribonuclease activity
TRUE	[INTERPRO, BLASTED]	g5394	RecName: Full=Protein GVQW3; AltName: Full=GVQW motif-containing protein 3 [Homo sapiens]	432	1	1.72698E-8	49.19						IPR036397 (G3DSA:3.30.420.GENE3D); IPR041426 (PFAM); PTHR47326 (PANTHER)	F:GO:0003676	F:nucleic acid binding
TRUE	[INTERPRO, NO-BLAST]	g5395	---NA---	84									no IPS match	no IPS match	no IPS match
TRUE	[INTERPRO, NO-BLAST]	g5396	---NA---	613									PTHR42643 (PANTHER); SignalP-noTM (SIGNALP_EUK); SignalP-TM (SIGNALP_GRAM_POSITIVE); SignalP-noTM (SIGNALP_GRAM_NEGATIVE); TMhelix (TMHMM); TMhelix (TMHMM); TMhelix (TMHMM)	no GO terms	no GO terms
TRUE	[INTERPRO, NO-BLAST]	g5397	---NA---	613									PTHR42643 (PANTHER); SignalP-TM (SIGNALP_GRAM_POSITIVE); SignalP-noTM (SIGNALP_EUK); SignalP-noTM (SIGNALP_GRAM_NEGATIVE); TMhelix (TMHMM); TMhelix (TMHMM); TMhelix (TMHMM)	no GO terms	no GO terms
TRUE	[INTERPRO, NO-BLAST]	g5398	---NA---	613									PTHR42643 (PANTHER); SignalP-noTM (SIGNALP_EUK); SignalP-TM (SIGNALP_GRAM_POSITIVE); SignalP-noTM (SIGNALP_GRAM_NEGATIVE); TMhelix (TMHMM); TMhelix (TMHMM); TMhelix (TMHMM)	no GO terms	no GO terms
TRUE	[INTERPRO, NO-BLAST]	g5399	---NA---	1182									PTHR42643 (PANTHER); SignalP-TM (SIGNALP_GRAM_POSITIVE); SignalP-noTM (SIGNALP_GRAM_NEGATIVE); SignalP-noTM (SIGNALP_EUK); SSF53850 (SUPERFAMILY); TMhelix (TMHMM); TMhelix (TMHMM); TMhelix (TMHMM); TMhelix (TMHMM); TMhelix (TMHMM)	no GO terms	no GO terms
TRUE	[INTERPRO, NO-BLAST]	g5400	---NA---	97									TMhelix (TMHMM)	no GO terms	no GO terms
TRUE	[INTERPRO, NO-BLAST]	g5401	---NA---	1154									PTHR42643 (PANTHER); SignalP-noTM (SIGNALP_GRAM_NEGATIVE); SignalP-TM (SIGNALP_GRAM_POSITIVE); SignalP-noTM (SIGNALP_EUK); SSF53850 (SUPERFAMILY); TMhelix (TMHMM); TMhelix (TMHMM); TMhelix (TMHMM); TMhelix (TMHMM); TMhelix (TMHMM)	no GO terms	no GO terms
TRUE	[INTERPRO, NO-BLAST]	g5402	---NA---	626									PTHR42643 (PANTHER); SignalP-TM (SIGNALP_EUK); SSF53850 (SUPERFAMILY); TMhelix (TMHMM); TMhelix (TMHMM); TMhelix (TMHMM); TMhelix (TMHMM)	no GO terms	no GO terms
TRUE	[INTERPRO, NO-BLAST]	g5403	---NA---	152									SignalP-noTM (SIGNALP_EUK)	no GO terms	no GO terms
TRUE	[INTERPRO, NO-BLAST]	g5404	---NA---	284									TMhelix (TMHMM)	no GO terms	no GO terms
TRUE	[INTERPRO, NO-BLAST]	g5407	---NA---	598									IPR013087 (SMART); IPR012934 (PFAM); PTHR24409 (PANTHER); IPR013087 (PROSITE_PATTERNS); IPR012934 (PROSITE_PROFILES); SSF57716 (SUPERFAMILY)	P:GO:0006357; F:GO:0000977; F:GO:0000981; F:GO:0008270; C:GO:0005634	P:regulation of transcription by RNA polymerase II; F:RNA polymerase II transcription regulatory region sequence-specific DNA binding; F:DNA-binding transcription factor activity, RNA polymerase II-specific; F:zinc ion binding; C:nucleus
TRUE	[INTERPRO, NO-BLAST]	g5411	---NA---	213									IPR031961 (PFAM)	no GO terms	no GO terms
TRUE	[INTERPRO, NO-BLAST]	g5424	---NA---	294									Coil (COILS)	no GO terms	no GO terms
TRUE	[INTERPRO, NO-BLAST]	g5427	---NA---	311									IPR036397 (G3DSA:3.30.420.GENE3D); cd09276 (CDD); IPR012337 (SUPERFAMILY)	F:GO:0003676	F:nucleic acid binding
TRUE	[INTERPRO, NO-BLAST]	g5431	---NA---	102									Coil (COILS)	no GO terms	no GO terms
TRUE	[INTERPRO, NO-BLAST]	g5441	---NA---	280									IPR006578 (SMART); IPR006578 (PFAM); IPR039353 (PANTHER); IPR006578 (PROSITE_PROFILES)	no GO terms	no GO terms
TRUE	[INTERPRO, NO-BLAST]	g5443	---NA---	139									no IPS match	no IPS match	no IPS match
TRUE	[INTERPRO, NO-BLAST]	g5444	---NA---	163									SignalP-TM (SIGNALP_GRAM_POSITIVE)	no GO terms	no GO terms
TRUE	[INTERPRO, NO-BLAST]	g5446	---NA---	280									IPR006578 (SMART); IPR006578 (PFAM); IPR039353 (PANTHER); IPR006578 (PROSITE_PROFILES)	no GO terms	no GO terms
TRUE	[INTERPRO, NO-BLAST]	g5451	---NA---	705									IPR036397 (G3DSA:3.30.420.GENE3D); PTHR47326 (PANTHER); TMhelix (TMHMM); TMhelix (TMHMM)	F:GO:0003676	F:nucleic acid binding
TRUE	[INTERPRO, NO-BLAST]	g5467	---NA---	396									PTHR10773 (PANTHER)	no GO terms	no GO terms
TRUE	[INTERPRO, NO-BLAST]	g5468	---NA---	289									IPR028043 (PFAM); IPR028043 (PANTHER)	no GO terms	no GO terms
TRUE	[INTERPRO, NO-BLAST]	g5471	---NA---	577									Coil (COILS)	no GO terms	no GO terms
TRUE	[INTERPRO, NO-BLAST]	g5478	---NA---	535									IPR006813 (PANTHER); TMhelix (TMHMM)	P:GO:0006044; P:GO:0006487; F:GO:0003830; F:GO:0016757; C:GO:0016020	P:N-acetylglucosamine metabolic process; P:protein N-linked glycosylation; F:beta-1,4-mannosylglycoprotein 4-beta-N-acetylglucosaminyltransferase activity; F:glycosyltransferase activity; C:membrane
TRUE	[INTERPRO, BLASTED]	g5486	RecName: Full=Protein GVQW3; AltName: Full=GVQW motif-containing protein 3 [Homo sapiens]	164	1	6.50966E-23	70.71						IPR036397 (G3DSA:3.30.420.GENE3D); PTHR46060 (PANTHER)	F:GO:0003676	F:nucleic acid binding
TRUE	[INTERPRO, NO-BLAST]	g5487	---NA---	128									Coil (COILS)	no GO terms	no GO terms
TRUE	[INTERPRO, NO-BLAST]	g5492	---NA---	1026									SignalP-noTM (SIGNALP_EUK); TMhelix (TMHMM)	no GO terms	no GO terms
TRUE	[INTERPRO, NO-BLAST]	g5495	---NA---	270									G3DSA:2.20.25.240 (GENE3D); IPR007588 (PFAM)	no GO terms	no GO terms
TRUE	[INTERPRO, NO-BLAST]	g5498	---NA---	318									G3DSA:2.20.25.240 (GENE3D); IPR007588 (PFAM)	no GO terms	no GO terms
TRUE	[INTERPRO, NO-BLAST]	g5499	---NA---	82									IPR007588 (PFAM); G3DSA:2.20.25.240 (GENE3D)	no GO terms	no GO terms
TRUE	[INTERPRO, NO-BLAST]	g5500	---NA---	206									IPR007588 (PFAM); G3DSA:2.20.25.240 (GENE3D)	no GO terms	no GO terms
TRUE	[INTERPRO, NO-BLAST]	g5503	---NA---	69									no IPS match	no IPS match	no IPS match
TRUE	[INTERPRO, NO-BLAST]	g5506	---NA---	299									PR01228 (PRINTS)	no GO terms	no GO terms
TRUE	[INTERPRO, NO-BLAST]	g5514	---NA---	149									IPR028260 (PFAM); IPR028260 (PANTHER)	no GO terms	no GO terms
TRUE	[INTERPRO, NO-BLAST]	g5519	---NA---	149									IPR028260 (PFAM); IPR028260 (PANTHER)	no GO terms	no GO terms
TRUE	[INTERPRO, NO-BLAST]	g5525	---NA---	212									IPR036397 (G3DSA:3.30.420.GENE3D)	F:GO:0003676	F:nucleic acid binding
TRUE	[INTERPRO, NO-BLAST]	g5529	---NA---	623									Coil (COILS); IPR022048 (PFAM); IPR036397 (G3DSA:3.30.420.GENE3D); IPR040676 (PFAM); PTHR22955 (PANTHER)	F:GO:0003676	F:nucleic acid binding
TRUE	[INTERPRO, NO-BLAST]	g5532	---NA---	112									TMhelix (TMHMM)	no GO terms	no GO terms
TRUE	[INTERPRO, NO-BLAST]	g5538	---NA---	536									IPR040676 (PFAM); IPR036397 (G3DSA:3.30.420.GENE3D); IPR005312 (PFAM); PTHR22955 (PANTHER); IPR001584 (PROSITE_PROFILES); IPR012337 (SUPERFAMILY)	P:GO:0015074; F:GO:0003676	P:DNA integration; F:nucleic acid binding
TRUE	[INTERPRO, BLASTED]	g5543	RecName: Full=Retrovirus-related Env polyprotein from transposon gypsy [Drosophila melanogaster]	210	1	2.28303E-25	62.96						IPR009882 (PFAM)	no GO terms	no GO terms
TRUE	[INTERPRO, NO-BLAST]	g5549	---NA---	584									IPR049163 (PFAM); IPR025476 (PFAM); PTHR45786 (PANTHER)	no GO terms	no GO terms
TRUE	[INTERPRO, NO-BLAST]	g5556	---NA---	75									no IPS match	no IPS match	no IPS match
TRUE	[INTERPRO, NO-BLAST]	g5571	---NA---	86									TMhelix (TMHMM)	no GO terms	no GO terms
TRUE	[INTERPRO, NO-BLAST]	g5572	---NA---	344									IPR042768 (PANTHER)	P:GO:0007417; P:GO:0021520; P:GO:0048812; F:GO:1990837; C:GO:0005634	P:central nervous system development; P:spinal cord motor neuron cell fate specification; P:neuron projection morphogenesis; F:sequence-specific double-stranded DNA binding; C:nucleus
TRUE	[INTERPRO, NO-BLAST]	g5573	---NA---	273									IPR036397 (G3DSA:3.30.420.GENE3D); IPR032135 (PFAM); PTHR47326 (PANTHER)	F:GO:0003676	F:nucleic acid binding
TRUE	[INTERPRO, BLASTED]	g5574	PUTATIVE PSEUDOGENE: RecName: Full=Putative uncharacterized transposon-derived protein F52C9.6 [Caenorhabditis elegans]	233	1	3.56462E-16	45.8						PTHR47027 (PANTHER)	no GO terms	no GO terms
TRUE	[INTERPRO, NO-BLAST]	g5625	---NA---	480									IPR031961 (PFAM)	no GO terms	no GO terms
TRUE	[INTERPRO, BLASTED]	g5629	PUTATIVE PSEUDOGENE: RecName: Full=Putative uncharacterized transposon-derived protein F52C9.6 [Caenorhabditis elegans]	215	1	1.93784E-12	51.52						IPR000477 (PFAM); PTHR47027 (PANTHER); IPR000477 (PROSITE_PROFILES)	no GO terms	no GO terms
TRUE	[INTERPRO, NO-BLAST]	g5630	---NA---	120									IPR022730 (PFAM)	no GO terms	no GO terms
TRUE	[INTERPRO, NO-BLAST]	g5636	---NA---	564									no IPS match	no IPS match	no IPS match
TRUE	[INTERPRO, NO-BLAST]	g5640	---NA---	298									SignalP-noTM (SIGNALP_GRAM_NEGATIVE); SignalP-noTM (SIGNALP_EUK); SignalP-TM (SIGNALP_GRAM_POSITIVE)	no GO terms	no GO terms
TRUE	[INTERPRO, NO-BLAST]	g5642	---NA---	266									Coil (COILS); PTHR33324 (PANTHER)	no GO terms	no GO terms
TRUE	[INTERPRO, NO-BLAST]	g5649	---NA---	413									IPR015897 (SMART); IPR004119 (PFAM); G3DSA:3.90.1200.10 (GENE3D); PTHR11012 (PANTHER); IPR011009 (SUPERFAMILY)	no GO terms	no GO terms
TRUE	[INTERPRO, NO-BLAST]	g5650	---NA---	415									IPR015897 (SMART); G3DSA:3.90.1200.10 (GENE3D); IPR004119 (PFAM); PTHR11012 (PANTHER); IPR011009 (SUPERFAMILY)	no GO terms	no GO terms
TRUE	[INTERPRO, NO-BLAST]	g5651	---NA---	861									IPR015897 (SMART); IPR004119 (PFAM); G3DSA:3.90.1200.10 (GENE3D); PTHR11012 (PANTHER); IPR011009 (SUPERFAMILY); IPR011009 (SUPERFAMILY)	no GO terms	no GO terms
TRUE	[INTERPRO, NO-BLAST]	g5655	---NA---	117									IPR036397 (G3DSA:3.30.420.GENE3D); IPR015089 (PFAM); G3DSA:1.20.5.220 (GENE3D); IPR015089 (PANTHER); IPR012337 (SUPERFAMILY); IPR029027 (SUPERFAMILY); TMhelix (TMHMM)	P:GO:0006122; F:GO:0003676; C:GO:0005743; C:GO:0005750	P:mitochondrial electron transport, ubiquinol to cytochrome c; F:nucleic acid binding; C:mitochondrial inner membrane; C:mitochondrial respiratory chain complex III
TRUE	[INTERPRO, NO-BLAST]	g5656	---NA---	77									TMhelix (TMHMM)	no GO terms	no GO terms
TRUE	[INTERPRO, NO-BLAST]	g5659	---NA---	695									G3DSA:3.40.720.10:FF:000017 (FUNFAM); IPR017850 (G3DSA:3.40.720.GENE3D); IPR004245 (PFAM); PIRSR005091-3 (PIRSR); IPR004245 (PANTHER); IPR004245 (CDD); IPR017850 (SUPERFAMILY); TMhelix (TMHMM)	C:GO:0005615	C:extracellular space
TRUE	[INTERPRO, NO-BLAST]	g5662	---NA---	73									SignalP-TM (SIGNALP_GRAM_POSITIVE)	no GO terms	no GO terms
TRUE	[INTERPRO, NO-BLAST]	g5663	---NA---	196									no IPS match	no IPS match	no IPS match
TRUE	[INTERPRO, NO-BLAST]	g5664	---NA---	430									G3DSA:1.10.10.1450 (GENE3D); IPR041426 (PFAM); IPR036397 (G3DSA:3.30.420.GENE3D); PTHR47326 (PANTHER); SignalP-TM (SIGNALP_EUK); SignalP-TM (SIGNALP_GRAM_POSITIVE); TMhelix (TMHMM)	F:GO:0003676	F:nucleic acid binding
TRUE	[INTERPRO, NO-BLAST]	g5665	---NA---	333									PTHR45134 (PANTHER); TMhelix (TMHMM); TMhelix (TMHMM); TMhelix (TMHMM); TMhelix (TMHMM); TMhelix (TMHMM); TMhelix (TMHMM); TMhelix (TMHMM); TMhelix (TMHMM)	no GO terms	no GO terms
TRUE	[INTERPRO, NO-BLAST]	g5670	---NA---	403									IPR036397 (G3DSA:3.30.420.GENE3D); IPR031734 (PFAM); PTHR47326 (PANTHER); SignalP-TM (SIGNALP_GRAM_POSITIVE); SignalP-noTM (SIGNALP_GRAM_NEGATIVE); SignalP-noTM (SIGNALP_EUK)	F:GO:0003676	F:nucleic acid binding
TRUE	[INTERPRO, NO-BLAST]	g5683	---NA---	145									no IPS match	no IPS match	no IPS match
TRUE	[INTERPRO, NO-BLAST]	g5684	---NA---	275									Coil (COILS); IPR005312 (PFAM); PTHR47331 (PANTHER)	no GO terms	no GO terms
TRUE	[INTERPRO, NO-BLAST]	g5687	---NA---	102									no IPS match	no IPS match	no IPS match
TRUE	[INTERPRO, NO-BLAST]	g5688	---NA---	101									no IPS match	no IPS match	no IPS match
TRUE	[INTERPRO, BLASTED]	g5691	RecName: Full=Retrovirus-related Gag polyprotein from transposon gypsy [Drosophila melanogaster]	189	1	1.22277E-5	72.34						IPR031961 (PFAM)	no GO terms	no GO terms
TRUE	[INTERPRO, NO-BLAST]	g5696	---NA---	190									no IPS match	no IPS match	no IPS match
TRUE	[INTERPRO, NO-BLAST]	g5703	---NA---	79									no IPS match	no IPS match	no IPS match
TRUE	[INTERPRO, NO-BLAST]	g5704	---NA---	120									SignalP-noTM (SIGNALP_EUK)	no GO terms	no GO terms
TRUE	[INTERPRO, BLASTED]	g5706	RecName: Full=Retrovirus-related Env polyprotein from transposon gypsy [Drosophila melanogaster]	214	1	3.35721E-45	57.14						IPR009882 (PFAM)	no GO terms	no GO terms
TRUE	[INTERPRO, BLASTED]	g5707	RecName: Full=Retrovirus-related Env polyprotein from transposon gypsy [Drosophila melanogaster]	382	1	2.46745E-34	55.85						IPR009882 (PFAM); SignalP-noTM (SIGNALP_EUK)	no GO terms	no GO terms
TRUE	[INTERPRO, NO-BLAST]	g5708	---NA---	233									IPR036397 (G3DSA:3.30.420.GENE3D)	F:GO:0003676	F:nucleic acid binding
TRUE	[INTERPRO, NO-BLAST]	g5710	---NA---	530									PTHR22955 (PANTHER); IPR043502 (SUPERFAMILY)	no GO terms	no GO terms
TRUE	[INTERPRO, NO-BLAST]	g5711	---NA---	748									IPR036397 (G3DSA:3.30.420.GENE3D); IPR040676 (PFAM); PTHR22955 (PANTHER); IPR001584 (PROSITE_PROFILES); IPR012337 (SUPERFAMILY)	P:GO:0015074; F:GO:0003676	P:DNA integration; F:nucleic acid binding
TRUE	[INTERPRO, NO-BLAST]	g5713	---NA---	291									Coil (COILS)	no GO terms	no GO terms
TRUE	[INTERPRO, NO-BLAST]	g5716	---NA---	337									no IPS match	no IPS match	no IPS match
TRUE	[INTERPRO, NO-BLAST]	g5719	---NA---	137									no IPS match	no IPS match	no IPS match
TRUE	[INTERPRO, NO-BLAST]	g5720	---NA---	164									no IPS match	no IPS match	no IPS match
TRUE	[INTERPRO, NO-BLAST]	g5721	---NA---	125									no IPS match	no IPS match	no IPS match
TRUE	[INTERPRO, NO-BLAST]	g5722	---NA---	137									no IPS match	no IPS match	no IPS match
TRUE	[INTERPRO, NO-BLAST]	g5724	---NA---	93									no IPS match	no IPS match	no IPS match
TRUE	[INTERPRO, NO-BLAST]	g5726	---NA---	221									IPR036397 (G3DSA:3.30.420.GENE3D)	F:GO:0003676	F:nucleic acid binding
TRUE	[INTERPRO, NO-BLAST]	g5734	---NA---	543									PTHR47266 (PANTHER)	no GO terms	no GO terms
TRUE	[INTERPRO, NO-BLAST]	g5735	---NA---	277									IPR006578 (SMART); IPR006578 (PFAM); PTHR21505 (PANTHER); IPR006578 (PROSITE_PROFILES)	no GO terms	no GO terms
TRUE	[INTERPRO, NO-BLAST]	g5736	---NA---	164									no IPS match	no IPS match	no IPS match
TRUE	[INTERPRO, NO-BLAST]	g5737	---NA---	164									no IPS match	no IPS match	no IPS match
TRUE	[INTERPRO, NO-BLAST]	g5738	---NA---	478									Coil (COILS); IPR005135 (PFAM); IPR036691 (G3DSA:3.60.10.GENE3D); PTHR33776 (PANTHER); IPR036691 (SUPERFAMILY)	F:GO:0003824	F:catalytic activity
TRUE	[INTERPRO, BLASTED]	g5740	PUTATIVE PSEUDOGENE: RecName: Full=Putative uncharacterized transposon-derived protein F52C9.6 [Caenorhabditis elegans]	286	1	2.49216E-17	45.52						PTHR47027 (PANTHER); IPR000477 (PROSITE_PROFILES)	no GO terms	no GO terms
TRUE	[INTERPRO, NO-BLAST]	g5743	---NA---	377									no IPS match	no IPS match	no IPS match
TRUE	[INTERPRO, NO-BLAST]	g5745	---NA---	689									IPR036691 (G3DSA:3.60.10.GENE3D); IPR031961 (PFAM); IPR036397 (G3DSA:3.30.420.GENE3D); IPR012337 (SUPERFAMILY); IPR036691 (SUPERFAMILY)	F:GO:0003676	F:nucleic acid binding
TRUE	[INTERPRO, NO-BLAST]	g5749	---NA---	161									no IPS match	no IPS match	no IPS match
TRUE	[INTERPRO, BLASTED]	g5750	RecName: Full=Retrovirus-related Gag polyprotein from copia-like transposable element 17.6 [Drosophila melanogaster]	505	1	1.31516E-11	94.29						IPR025476 (PFAM); PTHR45786 (PANTHER)	no GO terms	no GO terms
TRUE	[INTERPRO, BLASTED]	g5751	RecName: Full=Retrovirus-related Env polyprotein from transposon gypsy [Drosophila melanogaster]	402	1	1.24512E-4	46.51						IPR022048 (PFAM); IPR009882 (PFAM); SignalP-noTM (SIGNALP_EUK); TMhelix (TMHMM)	no GO terms	no GO terms
TRUE	[INTERPRO, NO-BLAST]	g5752	---NA---	800									Coil (COILS)	no GO terms	no GO terms
TRUE	[INTERPRO, NO-BLAST]	g5757	---NA---	855									Coil (COILS)	no GO terms	no GO terms
TRUE	[INTERPRO, NO-BLAST]	g5770	---NA---	369									IPR031961 (PFAM)	no GO terms	no GO terms
TRUE	[INTERPRO, BLASTED]	g5773	RecName: Full=Retrovirus-related Env polyprotein from transposon gypsy [Drosophila melanogaster]	337	2	5.72002E-40	56.23						IPR009882 (PFAM); TMhelix (TMHMM)	no GO terms	no GO terms
TRUE	[INTERPRO, NO-BLAST]	g5774	---NA---	307									IPR027124 (PANTHER); IPR036691 (SUPERFAMILY); IPR036691 (SUPERFAMILY)	P:GO:0006338; C:GO:0005634	P:chromatin remodeling; C:nucleus
TRUE	[INTERPRO, NO-BLAST]	g5775	---NA---	231									IPR027124 (PANTHER); IPR036691 (SUPERFAMILY)	P:GO:0006338; C:GO:0005634	P:chromatin remodeling; C:nucleus
TRUE	[INTERPRO, NO-BLAST]	g5783	---NA---	89									IPR036397 (G3DSA:3.30.420.GENE3D)	F:GO:0003676	F:nucleic acid binding
TRUE	[INTERPRO, NO-BLAST]	g5784	---NA---	134									no IPS match	no IPS match	no IPS match
TRUE	[INTERPRO, NO-BLAST]	g5785	---NA---	117									PIRSR621190-2 (PIRSR)	no GO terms	no GO terms
TRUE	[INTERPRO, NO-BLAST]	g5790	---NA---	405									Coil (COILS)	no GO terms	no GO terms
TRUE	[INTERPRO, NO-BLAST]	g5795	---NA---	368									IPR031961 (PFAM)	no GO terms	no GO terms
TRUE	[INTERPRO, NO-BLAST]	g5798	---NA---	417									IPR038757 (PANTHER); TMhelix (TMHMM)	no GO terms	no GO terms
TRUE	[INTERPRO, NO-BLAST]	g5802	---NA---	463									TMhelix (TMHMM); TMhelix (TMHMM); TMhelix (TMHMM); TMhelix (TMHMM); TMhelix (TMHMM); TMhelix (TMHMM); TMhelix (TMHMM); TMhelix (TMHMM); TMhelix (TMHMM); TMhelix (TMHMM); TMhelix (TMHMM)	no GO terms	no GO terms
TRUE	[INTERPRO, NO-BLAST]	g5803	---NA---	486									TMhelix (TMHMM); TMhelix (TMHMM); TMhelix (TMHMM); TMhelix (TMHMM); TMhelix (TMHMM); TMhelix (TMHMM); TMhelix (TMHMM); TMhelix (TMHMM); TMhelix (TMHMM); TMhelix (TMHMM); TMhelix (TMHMM); TMhelix (TMHMM)	no GO terms	no GO terms
TRUE	[INTERPRO, BLASTED]	g5804	RecName: Full=Myb/SANT-like DNA-binding domain-containing protein 4 [Xenopus tropicalis]	222	1	7.39271E-6	52.81						Coil (COILS); IPR028002 (PFAM); PTHR21411 (PANTHER)	no GO terms	no GO terms
TRUE	[INTERPRO, NO-BLAST]	g5808	---NA---	463									TMhelix (TMHMM); TMhelix (TMHMM); TMhelix (TMHMM); TMhelix (TMHMM); TMhelix (TMHMM); TMhelix (TMHMM); TMhelix (TMHMM); TMhelix (TMHMM); TMhelix (TMHMM); TMhelix (TMHMM); TMhelix (TMHMM)	no GO terms	no GO terms
TRUE	[INTERPRO, NO-BLAST]	g5809	---NA---	486									TMhelix (TMHMM); TMhelix (TMHMM); TMhelix (TMHMM); TMhelix (TMHMM); TMhelix (TMHMM); TMhelix (TMHMM); TMhelix (TMHMM); TMhelix (TMHMM); TMhelix (TMHMM); TMhelix (TMHMM); TMhelix (TMHMM); TMhelix (TMHMM)	no GO terms	no GO terms
TRUE	[INTERPRO, BLASTED]	g5810	RecName: Full=Myb/SANT-like DNA-binding domain-containing protein 4 [Xenopus tropicalis]	221	1	7.77613E-6	52.81						Coil (COILS); IPR028002 (PFAM); PTHR21411 (PANTHER)	no GO terms	no GO terms
TRUE	[INTERPRO, NO-BLAST]	g5827	---NA---	565									SignalP-noTM (SIGNALP_EUK); SignalP-TM (SIGNALP_GRAM_POSITIVE); SignalP-noTM (SIGNALP_GRAM_NEGATIVE)	no GO terms	no GO terms
TRUE	[INTERPRO, NO-BLAST]	g5828	---NA---	1016									Coil (COILS); IPR006020 (SMART); IPR011993 (G3DSA:2.30.29.GENE3D); PTHR41148 (PANTHER); cd00934 (CDD); SSF50729 (SUPERFAMILY)	no GO terms	no GO terms
TRUE	[INTERPRO, NO-BLAST]	g5829	---NA---	110									SignalP-TM (SIGNALP_GRAM_NEGATIVE); SignalP-noTM (SIGNALP_EUK); TMhelix (TMHMM); TMhelix (TMHMM)	no GO terms	no GO terms
TRUE	[INTERPRO, NO-BLAST]	g5831	---NA---	206									Coil (COILS)	no GO terms	no GO terms
TRUE	[INTERPRO, BLASTED]	g5834	RecName: Full=Uncharacterized protein F58A4.6 [Caenorhabditis elegans]	253	1	6.98794E-21	55.13						IPR032072 (PFAM); IPR032072 (PANTHER)	no GO terms	no GO terms
TRUE	[INTERPRO, NO-BLAST]	g5835	---NA---	213									IPR008472 (PFAM); PTHR21721 (PANTHER); SignalP-TM (SIGNALP_GRAM_POSITIVE); SignalP-noTM (SIGNALP_EUK); SignalP-noTM (SIGNALP_GRAM_NEGATIVE)	no GO terms	no GO terms
TRUE	[INTERPRO, NO-BLAST]	g5836	---NA---	109									no IPS match	no IPS match	no IPS match
TRUE	[INTERPRO, NO-BLAST]	g5837	---NA---	256									IPR036397 (G3DSA:3.30.420.GENE3D); cd09276 (CDD); IPR012337 (SUPERFAMILY)	F:GO:0003676	F:nucleic acid binding
TRUE	[INTERPRO, NO-BLAST]	g5842	---NA---	115									SignalP-TM (SIGNALP_GRAM_POSITIVE)	no GO terms	no GO terms
TRUE	[INTERPRO, NO-BLAST]	g5843	---NA---	444									IPR031961 (PFAM)	no GO terms	no GO terms
TRUE	[INTERPRO, NO-BLAST]	g5844	---NA---	205									Coil (COILS)	no GO terms	no GO terms
TRUE	[INTERPRO, NO-BLAST]	g5848	---NA---	475									no IPS match	no IPS match	no IPS match
TRUE	[INTERPRO, NO-BLAST]	g5849	---NA---	489									IPR031961 (PFAM)	no GO terms	no GO terms
TRUE	[INTERPRO, NO-BLAST]	g5850	---NA---	205									no IPS match	no IPS match	no IPS match
TRUE	[INTERPRO, NO-BLAST]	g5857	---NA---	127									no IPS match	no IPS match	no IPS match
TRUE	[INTERPRO, NO-BLAST]	g5865	---NA---	100									no IPS match	no IPS match	no IPS match
TRUE	[INTERPRO, NO-BLAST]	g5866	---NA---	477									Coil (COILS)	no GO terms	no GO terms
TRUE	[INTERPRO, NO-BLAST]	g5867	---NA---	258									no IPS match	no IPS match	no IPS match
TRUE	[INTERPRO, NO-BLAST]	g5871	---NA---	70									no IPS match	no IPS match	no IPS match
TRUE	[INTERPRO, NO-BLAST]	g5875	---NA---	70									SignalP-noTM (SIGNALP_EUK)	no GO terms	no GO terms
TRUE	[INTERPRO, NO-BLAST]	g5878	---NA---	447									SignalP-TM (SIGNALP_GRAM_POSITIVE)	no GO terms	no GO terms
TRUE	[INTERPRO, NO-BLAST]	g5882	---NA---	249									no IPS match	no IPS match	no IPS match
TRUE	[INTERPRO, NO-BLAST]	g5883	---NA---	166									no IPS match	no IPS match	no IPS match
TRUE	[INTERPRO, NO-BLAST]	g5884	---NA---	10									no IPS match	no IPS match	no IPS match
TRUE	[INTERPRO, NO-BLAST]	g5888	---NA---	117									IPR008042 (PFAM); PTHR22955 (PANTHER)	no GO terms	no GO terms
TRUE	[INTERPRO, BLASTED]	g5889	PUTATIVE PSEUDOGENE: RecName: Full=Putative uncharacterized transposon-derived protein F52C9.6 [Caenorhabditis elegans]	212	1	2.7865E-9	51.97						PTHR47027 (PANTHER)	no GO terms	no GO terms
TRUE	[INTERPRO, NO-BLAST]	g5891	---NA---	1102									Coil (COILS); IPR008737 (PFAM); IPR008042 (PFAM); PTHR22955 (PANTHER); IPR043502 (SUPERFAMILY); IPR036691 (SUPERFAMILY)	no GO terms	no GO terms
TRUE	[INTERPRO, NO-BLAST]	g5892	---NA---	313									no IPS match	no IPS match	no IPS match
TRUE	[INTERPRO, NO-BLAST]	g5894	---NA---	1757									IPR001878 (SMART); IPR005312 (PFAM); IPR000477 (PFAM); IPR040676 (PFAM); IPR008042 (PFAM); IPR001878 (PFAM); IPR036397 (G3DSA:3.30.420.GENE3D); G3DSA:1.10.340.70 (GENE3D); IPR041588 (PFAM); PTHR22955 (PANTHER); IPR001584 (PROSITE_PROFILES); IPR000477 (PROSITE_PROFILES); IPR001878 (PROSITE_PROFILES); cd01644 (CDD); IPR043502 (SUPERFAMILY); IPR012337 (SUPERFAMILY); IPR036875 (SUPERFAMILY)	P:GO:0015074; F:GO:0003676; F:GO:0008270	P:DNA integration; F:nucleic acid binding; F:zinc ion binding
TRUE	[INTERPRO, BLASTED]	g5895	PUTATIVE PSEUDOGENE: RecName: Full=Putative uncharacterized transposon-derived protein F52C9.6 [Caenorhabditis elegans]	233	1	3.63989E-11	44.54						PTHR47027 (PANTHER)	no GO terms	no GO terms
TRUE	[INTERPRO, NO-BLAST]	g5898	---NA---	440									IPR031961 (PFAM)	no GO terms	no GO terms
TRUE	[INTERPRO, BLASTED]	g5902	PUTATIVE PSEUDOGENE: RecName: Full=Putative uncharacterized transposon-derived protein F52C9.6 [Caenorhabditis elegans]	831	1	9.55594E-13	48.02						IPR000477 (PFAM); PTHR47027 (PANTHER); IPR000477 (PROSITE_PROFILES); IPR000477 (PROSITE_PROFILES); cd01650 (CDD); cd01650 (CDD); IPR043502 (SUPERFAMILY); IPR043502 (SUPERFAMILY)	no GO terms	no GO terms
TRUE	[INTERPRO, NO-BLAST]	g5904	---NA---	769									Coil (COILS); IPR031961 (PFAM); IPR040676 (PFAM); PTHR22955 (PANTHER)	no GO terms	no GO terms
TRUE	[INTERPRO, NO-BLAST]	g5905	---NA---	104									no IPS match	no IPS match	no IPS match
TRUE	[INTERPRO, NO-BLAST]	g5906	---NA---	128									no IPS match	no IPS match	no IPS match
TRUE	[INTERPRO, NO-BLAST]	g5908	---NA---	119									no IPS match	no IPS match	no IPS match
TRUE	[INTERPRO, NO-BLAST]	g5910	---NA---	98									IPR036397 (G3DSA:3.30.420.GENE3D)	F:GO:0003676	F:nucleic acid binding
TRUE	[INTERPRO, NO-BLAST]	g5913	---NA---	111									no IPS match	no IPS match	no IPS match
TRUE	[INTERPRO, NO-BLAST]	g5918	---NA---	107									SignalP-noTM (SIGNALP_EUK)	no GO terms	no GO terms
TRUE	[INTERPRO, NO-BLAST]	g5919	---NA---	50									no IPS match	no IPS match	no IPS match
TRUE	[INTERPRO, NO-BLAST]	g5920	---NA---	19									no IPS match	no IPS match	no IPS match
TRUE	[INTERPRO, NO-BLAST]	g5921	---NA---	230									IPR036397 (G3DSA:3.30.420.GENE3D); IPR002156 (PFAM); IPR001888 (PFAM); IPR002156 (PROSITE_PROFILES); cd09276 (CDD); IPR012337 (SUPERFAMILY)	F:GO:0003676; F:GO:0004523	F:nucleic acid binding; F:RNA-DNA hybrid ribonuclease activity
TRUE	[INTERPRO, NO-BLAST]	g5924	---NA---	186									TMhelix (TMHMM)	no GO terms	no GO terms
TRUE	[INTERPRO, NO-BLAST]	g5927	---NA---	209									SignalP-TM (SIGNALP_EUK); SignalP-TM (SIGNALP_GRAM_POSITIVE); SignalP-TM (SIGNALP_GRAM_NEGATIVE); TMhelix (TMHMM); TMhelix (TMHMM); TMhelix (TMHMM); TMhelix (TMHMM); TMhelix (TMHMM); TMhelix (TMHMM)	no GO terms	no GO terms
TRUE	[INTERPRO, NO-BLAST]	g5930	---NA---	298									IPR036397 (G3DSA:3.30.420.GENE3D); PTHR47326 (PANTHER)	F:GO:0003676	F:nucleic acid binding
TRUE	[INTERPRO, NO-BLAST]	g5936	---NA---	473									IPR036691 (G3DSA:3.60.10.GENE3D); IPR031961 (PFAM); IPR036691 (SUPERFAMILY)	no GO terms	no GO terms
TRUE	[INTERPRO, NO-BLAST]	g5939	---NA---	277									Coil (COILS); IPR006578 (SMART); IPR006578 (PFAM); IPR039353 (PANTHER); IPR006578 (PROSITE_PROFILES)	no GO terms	no GO terms
TRUE	[INTERPRO, NO-BLAST]	g5947	---NA---	1377									Coil (COILS); IPR001965 (SMART); IPR000477 (PFAM); IPR040676 (PFAM); IPR005312 (PFAM); IPR013083 (G3DSA:3.30.40.GENE3D); PTHR47331 (PANTHER); IPR019787 (PROSITE_PROFILES); cd01644 (CDD); IPR043502 (SUPERFAMILY); IPR011011 (SUPERFAMILY)	no GO terms	no GO terms
TRUE	[INTERPRO, BLASTED]	g5949	PUTATIVE PSEUDOGENE: RecName: Full=Putative uncharacterized transposon-derived protein F52C9.6 [Caenorhabditis elegans]	394	1	3.02357E-15	45.9						IPR000477 (PFAM); PTHR47027 (PANTHER); IPR000477 (PROSITE_PROFILES); cd01650 (CDD); IPR043502 (SUPERFAMILY)	no GO terms	no GO terms
TRUE	[INTERPRO, NO-BLAST]	g5955	---NA---	360									IPR036397 (G3DSA:3.30.420.GENE3D); IPR036397 (G3DSA:3.30.420.GENE3D); IPR002156 (PFAM); PTHR47326 (PANTHER); IPR002156 (PROSITE_PROFILES); cd09276 (CDD); IPR012337 (SUPERFAMILY)	F:GO:0003676; F:GO:0004523	F:nucleic acid binding; F:RNA-DNA hybrid ribonuclease activity
TRUE	[INTERPRO, NO-BLAST]	g5962	---NA---	125									IPR036397 (G3DSA:3.30.420.GENE3D); PTHR46060 (PANTHER)	F:GO:0003676	F:nucleic acid binding
TRUE	[INTERPRO, NO-BLAST]	g5963	---NA---	665									PTHR22955 (PANTHER); cd01644 (CDD); IPR043502 (SUPERFAMILY)	no GO terms	no GO terms
TRUE	[INTERPRO, BLASTED]	g5964	PUTATIVE PSEUDOGENE: RecName: Full=Putative uncharacterized transposon-derived protein F52C9.6 [Caenorhabditis elegans]	350	1	1.88807E-13	45.15						PTHR47027 (PANTHER)	no GO terms	no GO terms
TRUE	[INTERPRO, NO-BLAST]	g5974	---NA---	212									TMhelix (TMHMM); TMhelix (TMHMM); TMhelix (TMHMM); TMhelix (TMHMM)	no GO terms	no GO terms
TRUE	[INTERPRO, NO-BLAST]	g5975	---NA---	181									SignalP-noTM (SIGNALP_GRAM_NEGATIVE); SignalP-noTM (SIGNALP_EUK); SignalP-TM (SIGNALP_GRAM_POSITIVE)	no GO terms	no GO terms
TRUE	[INTERPRO, NO-BLAST]	g5977	---NA---	616									IPR032084 (PFAM)	no GO terms	no GO terms
TRUE	[INTERPRO, NO-BLAST]	g5988	---NA---	2215									G3DSA:3.10.10.10 (GENE3D); IPR043128 (G3DSA:3.30.70.GENE3D); IPR005312 (PFAM); IPR036397 (G3DSA:3.30.420.GENE3D); IPR040676 (PFAM); IPR008042 (PFAM); PTHR22955 (PANTHER); IPR001584 (PROSITE_PROFILES); cd01644 (CDD); IPR043502 (SUPERFAMILY); IPR043502 (SUPERFAMILY); IPR012337 (SUPERFAMILY)	P:GO:0015074; F:GO:0003676	P:DNA integration; F:nucleic acid binding
TRUE	[INTERPRO, NO-BLAST]	g5989	---NA---	1491									IPR042089 (G3DSA:1.10.1380.GENE3D); IPR000718 (PANTHER); IPR000718 (PROSITE_PROFILES); SSF55486 (SUPERFAMILY)	P:GO:0006508; F:GO:0004222; C:GO:0005886	P:proteolysis; F:metalloendopeptidase activity; C:plasma membrane
TRUE	[INTERPRO, NO-BLAST]	g5992	---NA---	93									no IPS match	no IPS match	no IPS match
TRUE	[INTERPRO, NO-BLAST]	g5993	---NA---	230									no IPS match	no IPS match	no IPS match
TRUE	[INTERPRO, NO-BLAST]	g5994	---NA---	389									PTHR19446 (PANTHER); cd01650 (CDD); IPR043502 (SUPERFAMILY)	no GO terms	no GO terms
TRUE	[INTERPRO, NO-BLAST]	g5996	---NA---	235									TMhelix (TMHMM); TMhelix (TMHMM)	no GO terms	no GO terms
TRUE	[INTERPRO, NO-BLAST]	g6002	---NA---	89									SignalP-TM (SIGNALP_GRAM_POSITIVE)	no GO terms	no GO terms
TRUE	[INTERPRO, NO-BLAST]	g6008	---NA---	667									IPR000477 (PFAM); IPR005312 (PFAM); PTHR22955 (PANTHER); cd01644 (CDD); IPR043502 (SUPERFAMILY)	no GO terms	no GO terms
TRUE	[INTERPRO, NO-BLAST]	g6009	---NA---	1418									Coil (COILS)	no GO terms	no GO terms
TRUE	[INTERPRO, NO-BLAST]	g6010	---NA---	156									no IPS match	no IPS match	no IPS match
TRUE	[INTERPRO, BLASTED]	g6012	PUTATIVE PSEUDOGENE: RecName: Full=Putative uncharacterized transposon-derived protein F52C9.6 [Caenorhabditis elegans]	549	1	7.7956E-16	46.72						IPR036397 (G3DSA:3.30.420.GENE3D); IPR000477 (PFAM); PTHR47027 (PANTHER); IPR000477 (PROSITE_PROFILES); IPR043502 (SUPERFAMILY)	F:GO:0003676	F:nucleic acid binding
TRUE	[INTERPRO, BLASTED]	g6014	PUTATIVE PSEUDOGENE: RecName: Full=Putative uncharacterized transposon-derived protein F52C9.6 [Caenorhabditis elegans]	286	1	1.09007E-16	46.35						PTHR47027 (PANTHER); IPR000477 (PROSITE_PROFILES)	no GO terms	no GO terms
TRUE	[INTERPRO, BLASTED]	g6015	PUTATIVE PSEUDOGENE: RecName: Full=Putative uncharacterized transposon-derived protein F52C9.6 [Caenorhabditis elegans]	286	1	6.43029E-17	46.72						PTHR47027 (PANTHER); IPR000477 (PROSITE_PROFILES)	no GO terms	no GO terms
TRUE	[INTERPRO, NO-BLAST]	g6017	---NA---	182									no IPS match	no IPS match	no IPS match
TRUE	[INTERPRO, NO-BLAST]	g6024	---NA---	106									no IPS match	no IPS match	no IPS match
TRUE	[INTERPRO, NO-BLAST]	g6028	---NA---	531									Coil (COILS); PTHR41156 (PANTHER)	no GO terms	no GO terms
TRUE	[INTERPRO, NO-BLAST]	g6058	---NA---	92									no IPS match	no IPS match	no IPS match
TRUE	[INTERPRO, NO-BLAST]	g6059	---NA---	150									no IPS match	no IPS match	no IPS match
TRUE	[INTERPRO, NO-BLAST]	g6060	---NA---	107									no IPS match	no IPS match	no IPS match
TRUE	[INTERPRO, NO-BLAST]	g6061	---NA---	106									no IPS match	no IPS match	no IPS match
TRUE	[INTERPRO, NO-BLAST]	g6069	---NA---	180									IPR036388 (G3DSA:1.10.10.GENE3D); IPR009057 (SUPERFAMILY)	no GO terms	no GO terms
TRUE	[INTERPRO, BLASTED]	g6074	RecName: Full=Retrovirus-related Env polyprotein from transposon gypsy [Drosophila melanogaster]	486	1	8.17765E-19	65.38						Coil (COILS); IPR036691 (G3DSA:3.60.10.GENE3D); IPR009882 (PFAM); PIRSR604808-2 (PIRSR); PIRSR604808-3 (PIRSR); PTHR33776 (PANTHER); IPR036691 (SUPERFAMILY)	no GO terms	no GO terms
TRUE	[INTERPRO, NO-BLAST]	g6076	---NA---	320									IPR036397 (G3DSA:3.30.420.GENE3D); IPR012337 (SUPERFAMILY)	F:GO:0003676	F:nucleic acid binding
TRUE	[INTERPRO, NO-BLAST]	g6079	---NA---	486									IPR031961 (PFAM); SignalP-noTM (SIGNALP_EUK); IPR036691 (SUPERFAMILY)	no GO terms	no GO terms
TRUE	[INTERPRO, BLASTED]	g6081	RecName: Full=Protein GVQW3; AltName: Full=GVQW motif-containing protein 3 [Homo sapiens]	132	1	4.82533E-16	65.93						PTHR46060 (PANTHER)	no GO terms	no GO terms
TRUE	[INTERPRO, NO-BLAST]	g6082	---NA---	1854									Coil (COILS); PTHR37970 (PANTHER)	no GO terms	no GO terms
TRUE	[INTERPRO, NO-BLAST]	g6084	---NA---	80									no IPS match	no IPS match	no IPS match
TRUE	[INTERPRO, NO-BLAST]	g6088	---NA---	1506									IPR008042 (PFAM); IPR041588 (PFAM); IPR036397 (G3DSA:3.30.420.GENE3D); G3DSA:1.10.340.70 (GENE3D); IPR040676 (PFAM); IPR005312 (PFAM); PTHR22955 (PANTHER); IPR001584 (PROSITE_PROFILES); IPR012337 (SUPERFAMILY); IPR043502 (SUPERFAMILY)	P:GO:0015074; F:GO:0003676	P:DNA integration; F:nucleic acid binding
TRUE	[INTERPRO, NO-BLAST]	g6091	---NA---	265									no IPS match	no IPS match	no IPS match
TRUE	[INTERPRO, NO-BLAST]	g6093	---NA---	222									IPR031961 (PFAM)	no GO terms	no GO terms
TRUE	[INTERPRO, NO-BLAST]	g6095	---NA---	74									no IPS match	no IPS match	no IPS match
TRUE	[INTERPRO, BLASTED]	g6099	RecName: Full=Retrovirus-related Env polyprotein from transposon gypsy [Drosophila melanogaster]	311	1	6.11979E-57	54.82						IPR009882 (PFAM); TMhelix (TMHMM)	no GO terms	no GO terms
TRUE	[INTERPRO, NO-BLAST]	g6103	---NA---	74									no IPS match	no IPS match	no IPS match
TRUE	[INTERPRO, BLASTED]	g6106	PUTATIVE PSEUDOGENE: RecName: Full=Putative uncharacterized transposon-derived protein F52C9.6 [Caenorhabditis elegans]	254	1	8.28631E-10	46.23						PTHR47027 (PANTHER); IPR000477 (PROSITE_PROFILES)	no GO terms	no GO terms
TRUE	[INTERPRO, NO-BLAST]	g6109	---NA---	129									IPR022730 (PFAM); IPR022730 (PANTHER)	no GO terms	no GO terms
TRUE	[INTERPRO, BLASTED]	g6111	PUTATIVE PSEUDOGENE: RecName: Full=Putative uncharacterized transposon-derived protein F52C9.6 [Caenorhabditis elegans]	428	1	1.29948E-10	45.77						IPR000477 (PFAM); PTHR47027 (PANTHER); IPR043502 (SUPERFAMILY)	no GO terms	no GO terms
TRUE	[INTERPRO, NO-BLAST]	g6116	---NA---	316									IPR006578 (SMART); IPR006578 (PFAM); PTHR21505 (PANTHER); IPR006578 (PROSITE_PROFILES)	no GO terms	no GO terms
TRUE	[INTERPRO, NO-BLAST]	g6118	---NA---	321									Coil (COILS); SignalP-TM (SIGNALP_GRAM_POSITIVE)	no GO terms	no GO terms
TRUE	[INTERPRO, NO-BLAST]	g6119	---NA---	271									IPR036397 (G3DSA:3.30.420.GENE3D); PTHR47326 (PANTHER); TMhelix (TMHMM); TMhelix (TMHMM); TMhelix (TMHMM)	F:GO:0003676	F:nucleic acid binding
TRUE	[INTERPRO, NO-BLAST]	g6123	---NA---	273									IPR036397 (G3DSA:3.30.420.GENE3D); IPR032135 (PFAM); PTHR47326 (PANTHER)	F:GO:0003676	F:nucleic acid binding
TRUE	[INTERPRO, NO-BLAST]	g6124	---NA---	383									IPR031961 (PFAM)	no GO terms	no GO terms
TRUE	[INTERPRO, NO-BLAST]	g6125	---NA---	198									no IPS match	no IPS match	no IPS match
TRUE	[INTERPRO, NO-BLAST]	g6133	---NA---	205									IPR009882 (PFAM)	no GO terms	no GO terms
TRUE	[INTERPRO, NO-BLAST]	g6134	---NA---	953									Coil (COILS); IPR008042 (PFAM); PTHR22955 (PANTHER); IPR043502 (SUPERFAMILY)	no GO terms	no GO terms
TRUE	[INTERPRO, NO-BLAST]	g6146	---NA---	477									IPR031961 (PFAM); IPR036691 (G3DSA:3.60.10.GENE3D); IPR036691 (SUPERFAMILY)	no GO terms	no GO terms
TRUE	[INTERPRO, NO-BLAST]	g6148	---NA---	475									IPR036691 (G3DSA:3.60.10.GENE3D); IPR031961 (PFAM); IPR036691 (SUPERFAMILY)	no GO terms	no GO terms
TRUE	[INTERPRO, NO-BLAST]	g6151	---NA---	245									no IPS match	no IPS match	no IPS match
TRUE	[INTERPRO, NO-BLAST]	g6153	---NA---	1955									Coil (COILS); Coil (COILS); Coil (COILS); IPR036691 (G3DSA:3.60.10.GENE3D); PTHR33395 (PANTHER); IPR036691 (SUPERFAMILY); IPR036691 (SUPERFAMILY); IPR036691 (SUPERFAMILY)	no GO terms	no GO terms
TRUE	[INTERPRO, NO-BLAST]	g6154	---NA---	434									no IPS match	no IPS match	no IPS match
TRUE	[INTERPRO, NO-BLAST]	g6159	---NA---	89									no IPS match	no IPS match	no IPS match
TRUE	[INTERPRO, NO-BLAST]	g6160	---NA---	15									no IPS match	no IPS match	no IPS match
TRUE	[INTERPRO, NO-BLAST]	g6163	---NA---	267									SignalP-TM (SIGNALP_GRAM_POSITIVE); SignalP-noTM (SIGNALP_EUK); SignalP-noTM (SIGNALP_GRAM_NEGATIVE)	no GO terms	no GO terms
TRUE	[INTERPRO, NO-BLAST]	g6171	---NA---	128									SignalP-noTM (SIGNALP_EUK); TMhelix (TMHMM)	no GO terms	no GO terms
TRUE	[INTERPRO, BLASTED]	g6175	PUTATIVE PSEUDOGENE: RecName: Full=Putative uncharacterized transposon-derived protein F52C9.6 [Caenorhabditis elegans]	234	1	3.75767E-12	47.52						PTHR47027 (PANTHER); IPR000477 (PROSITE_PROFILES)	no GO terms	no GO terms
TRUE	[INTERPRO, NO-BLAST]	g6180	---NA---	316									IPR036397 (G3DSA:3.30.420.GENE3D); IPR040676 (PFAM); PTHR22955 (PANTHER)	F:GO:0003676	F:nucleic acid binding
TRUE	[INTERPRO, NO-BLAST]	g6192	---NA---	806									Coil (COILS); Coil (COILS)	no GO terms	no GO terms
TRUE	[INTERPRO, BLASTED]	g6195	RecName: Full=Retrovirus-related Env polyprotein from transposon gypsy [Drosophila melanogaster]	186	1	1.09069E-14	47.86						IPR009882 (PFAM)	no GO terms	no GO terms
TRUE	[INTERPRO, NO-BLAST]	g6197	---NA---	127									Coil (COILS)	no GO terms	no GO terms
TRUE	[INTERPRO, NO-BLAST]	g6198	---NA---	325									no IPS match	no IPS match	no IPS match
TRUE	[INTERPRO, NO-BLAST]	g6199	---NA---	453									no IPS match	no IPS match	no IPS match
TRUE	[INTERPRO, NO-BLAST]	g6200	---NA---	453									no IPS match	no IPS match	no IPS match
TRUE	[INTERPRO, NO-BLAST]	g6204	---NA---	119									Coil (COILS)	no GO terms	no GO terms
TRUE	[INTERPRO, NO-BLAST]	g6209	---NA---	336									TMhelix (TMHMM)	no GO terms	no GO terms
TRUE	[INTERPRO, NO-BLAST]	g6210	---NA---	218									IPR036397 (G3DSA:3.30.420.GENE3D); PTHR46060 (PANTHER)	F:GO:0003676	F:nucleic acid binding
TRUE	[INTERPRO, NO-BLAST]	g6214	---NA---	514									G3DSA:1.10.340.70 (GENE3D); IPR041588 (PFAM); PTHR47266 (PANTHER)	no GO terms	no GO terms
TRUE	[INTERPRO, NO-BLAST]	g6215	---NA---	147									no IPS match	no IPS match	no IPS match
TRUE	[INTERPRO, NO-BLAST]	g6217	---NA---	1604									IPR036397 (G3DSA:3.30.420.GENE3D); IPR040676 (PFAM); G3DSA:1.10.340.70 (GENE3D); IPR041588 (PFAM); PTHR22955 (PANTHER); IPR001584 (PROSITE_PROFILES); IPR012337 (SUPERFAMILY)	P:GO:0015074; F:GO:0003676	P:DNA integration; F:nucleic acid binding
TRUE	[INTERPRO, NO-BLAST]	g6219	---NA---	392									no IPS match	no IPS match	no IPS match
TRUE	[INTERPRO, NO-BLAST]	g6224	---NA---	759									Coil (COILS); Coil (COILS)	no GO terms	no GO terms
TRUE	[INTERPRO, NO-BLAST]	g6227	---NA---	1052									IPR005312 (PFAM); IPR008042 (PFAM); IPR008737 (PFAM); PTHR22955 (PANTHER); cd01644 (CDD); IPR043502 (SUPERFAMILY)	no GO terms	no GO terms
TRUE	[INTERPRO, BLASTED]	g6232	PUTATIVE PSEUDOGENE: RecName: Full=Putative uncharacterized transposon-derived protein F52C9.6 [Caenorhabditis elegans]	488	1	3.58023E-10	53.24						IPR000477 (PFAM); PTHR47027 (PANTHER); IPR000477 (PROSITE_PROFILES); cd01650 (CDD); IPR043502 (SUPERFAMILY)	no GO terms	no GO terms
TRUE	[INTERPRO, BLASTED]	g6236	PUTATIVE PSEUDOGENE: RecName: Full=Putative uncharacterized transposon-derived protein F52C9.6 [Caenorhabditis elegans]	240	1	3.15589E-14	45.8						PTHR47027 (PANTHER)	no GO terms	no GO terms
TRUE	[INTERPRO, NO-BLAST]	g6238	---NA---	824									PTHR36912 (PANTHER)	no GO terms	no GO terms
TRUE	[INTERPRO, NO-BLAST]	g6240	---NA---	222									Coil (COILS)	no GO terms	no GO terms
TRUE	[INTERPRO, NO-BLAST]	g6243	---NA---	75									IPR036034 (G3DSA:2.30.42.GENE3D); IPR036034 (SUPERFAMILY)	F:GO:0005515	F:protein binding
TRUE	[INTERPRO, NO-BLAST]	g6244	---NA---	199									IPR036397 (G3DSA:3.30.420.GENE3D); IPR036397 (G3DSA:3.30.420.GENE3D); PTHR47326 (PANTHER)	F:GO:0003676	F:nucleic acid binding
TRUE	[INTERPRO, NO-BLAST]	g6250	---NA---	106									no IPS match	no IPS match	no IPS match
TRUE	[INTERPRO, BLASTED]	g6257	PUTATIVE PSEUDOGENE: RecName: Full=Putative uncharacterized transposon-derived protein F52C9.6 [Caenorhabditis elegans]	205	1	1.49889E-8	54.05						PTHR47027 (PANTHER)	no GO terms	no GO terms
TRUE	[INTERPRO, NO-BLAST]	g6258	---NA---	238									IPR004302 (PFAM); PTHR21113 (PANTHER); SignalP-noTM (SIGNALP_EUK); SignalP-TM (SIGNALP_GRAM_POSITIVE)	no GO terms	no GO terms
TRUE	[INTERPRO, NO-BLAST]	g6261	---NA---	79									no IPS match	no IPS match	no IPS match
TRUE	[INTERPRO, NO-BLAST]	g6262	---NA---	118									IPR010512 (PFAM); PTHR20898 (PANTHER); TMhelix (TMHMM)	no GO terms	no GO terms
TRUE	[INTERPRO, NO-BLAST]	g6265	---NA---	203									TMhelix (TMHMM); TMhelix (TMHMM); TMhelix (TMHMM); TMhelix (TMHMM); TMhelix (TMHMM); TMhelix (TMHMM); TMhelix (TMHMM)	no GO terms	no GO terms
TRUE	[INTERPRO, NO-BLAST]	g6267	---NA---	311									IPR006578 (SMART); IPR006578 (PFAM); PTHR21505 (PANTHER); IPR006578 (PROSITE_PROFILES)	no GO terms	no GO terms
TRUE	[INTERPRO, NO-BLAST]	g6269	---NA---	419									no IPS match	no IPS match	no IPS match
TRUE	[INTERPRO, BLASTED]	g6270	PUTATIVE PSEUDOGENE: RecName: Full=Putative uncharacterized transposon-derived protein F52C9.6 [Caenorhabditis elegans]	233	1	4.85464E-15	47.13						PTHR47027 (PANTHER)	no GO terms	no GO terms
TRUE	[INTERPRO, NO-BLAST]	g6273	---NA---	114									no IPS match	no IPS match	no IPS match
TRUE	[INTERPRO, NO-BLAST]	g6274	---NA---	122									Coil (COILS)	no GO terms	no GO terms
TRUE	[INTERPRO, NO-BLAST]	g6275	---NA---	184									IPR036397 (G3DSA:3.30.420.GENE3D); cd09276 (CDD); IPR012337 (SUPERFAMILY)	F:GO:0003676	F:nucleic acid binding
TRUE	[INTERPRO, NO-BLAST]	g6277	---NA---	122									Coil (COILS)	no GO terms	no GO terms
TRUE	[INTERPRO, NO-BLAST]	g6278	---NA---	227									PTHR47027 (PANTHER)	no GO terms	no GO terms
TRUE	[INTERPRO, NO-BLAST]	g6284	---NA---	49									SignalP-noTM (SIGNALP_EUK); SignalP-TM (SIGNALP_GRAM_POSITIVE); SignalP-noTM (SIGNALP_GRAM_NEGATIVE); TMhelix (TMHMM)	no GO terms	no GO terms
TRUE	[INTERPRO, BLASTED]	g6286	PUTATIVE PSEUDOGENE: RecName: Full=Putative uncharacterized transposon-derived protein F52C9.6 [Caenorhabditis elegans]	317	1	1.3634E-18	46.27						IPR000477 (PFAM); PTHR47027 (PANTHER); IPR000477 (PROSITE_PROFILES); IPR043502 (SUPERFAMILY)	no GO terms	no GO terms
TRUE	[INTERPRO, NO-BLAST]	g6289	---NA---	127									no IPS match	no IPS match	no IPS match
TRUE	[INTERPRO, NO-BLAST]	g6291	---NA---	397									Coil (COILS); IPR031961 (PFAM)	no GO terms	no GO terms
TRUE	[INTERPRO, NO-BLAST]	g6292	---NA---	1435									Coil (COILS)	no GO terms	no GO terms
TRUE	[INTERPRO, NO-BLAST]	g6295	---NA---	205									no IPS match	no IPS match	no IPS match
TRUE	[INTERPRO, NO-BLAST]	g6297	---NA---	461									Coil (COILS); Coil (COILS); IPR025254 (PFAM); PTHR15654 (PANTHER)	P:GO:0060271; C:GO:0005930; C:GO:0036064	P:cilium assembly; C:axoneme; C:ciliary basal body
TRUE	[INTERPRO, NO-BLAST]	g6299	---NA---	240									no IPS match	no IPS match	no IPS match
TRUE	[INTERPRO, NO-BLAST]	g6300	---NA---	276									IPR036397 (G3DSA:3.30.420.GENE3D); IPR002156 (PFAM); PTHR10642 (PANTHER); IPR002156 (PROSITE_PROFILES); cd09276 (CDD); IPR012337 (SUPERFAMILY)	P:GO:0043137; P:GO:0090502; F:GO:0003676; F:GO:0004523	P:DNA replication, removal of RNA primer; P:obsolete RNA phosphodiester bond hydrolysis, endonucleolytic; F:nucleic acid binding; F:RNA-DNA hybrid ribonuclease activity
TRUE	[INTERPRO, NO-BLAST]	g6303	---NA---	105									no IPS match	no IPS match	no IPS match
TRUE	[INTERPRO, NO-BLAST]	g6304	---NA---	399									IPR031961 (PFAM); IPR036691 (G3DSA:3.60.10.GENE3D)	no GO terms	no GO terms
TRUE	[INTERPRO, NO-BLAST]	g6305	---NA---	66									TMhelix (TMHMM)	no GO terms	no GO terms
TRUE	[INTERPRO, NO-BLAST]	g6307	---NA---	986									no IPS match	no IPS match	no IPS match
TRUE	[INTERPRO, NO-BLAST]	g6311	---NA---	501									IPR031961 (PFAM); IPR005135 (PFAM); IPR036691 (G3DSA:3.60.10.GENE3D); IPR036691 (SUPERFAMILY)	F:GO:0003824	F:catalytic activity
TRUE	[INTERPRO, NO-BLAST]	g6314	---NA---	75									no IPS match	no IPS match	no IPS match
TRUE	[INTERPRO, NO-BLAST]	g6315	---NA---	397									IPR031961 (PFAM)	no GO terms	no GO terms
TRUE	[INTERPRO, NO-BLAST]	g6317	---NA---	356									IPR000477 (PFAM); PTHR47027 (PANTHER)	no GO terms	no GO terms
TRUE	[INTERPRO, BLASTED]	g6321	PUTATIVE PSEUDOGENE: RecName: Full=Putative uncharacterized transposon-derived protein F52C9.6 [Caenorhabditis elegans]	233	1	2.78725E-14	45.38						PTHR47027 (PANTHER)	no GO terms	no GO terms
TRUE	[INTERPRO, NO-BLAST]	g6323	---NA---	415									IPR036397 (G3DSA:3.30.420.GENE3D); PTHR22955 (PANTHER); IPR012337 (SUPERFAMILY)	F:GO:0003676	F:nucleic acid binding
TRUE	[INTERPRO, NO-BLAST]	g6324	---NA---	918									Coil (COILS); IPR005312 (PFAM); IPR008042 (PFAM); PTHR22955 (PANTHER); IPR021109 (SUPERFAMILY)	no GO terms	no GO terms
TRUE	[INTERPRO, BLASTED]	g6326	PUTATIVE PSEUDOGENE: RecName: Full=Putative uncharacterized transposon-derived protein F52C9.6 [Caenorhabditis elegans]	233	1	2.78725E-14	45.38						PTHR47027 (PANTHER)	no GO terms	no GO terms
TRUE	[INTERPRO, NO-BLAST]	g6328	---NA---	463									IPR005312 (PFAM); PTHR47331 (PANTHER)	no GO terms	no GO terms
TRUE	[INTERPRO, NO-BLAST]	g6329	---NA---	303									IPR000477 (PFAM); PTHR19446 (PANTHER); cd01650 (CDD); IPR043502 (SUPERFAMILY)	no GO terms	no GO terms
TRUE	[INTERPRO, NO-BLAST]	g6330	---NA---	72									no IPS match	no IPS match	no IPS match
TRUE	[INTERPRO, NO-BLAST]	g6331	---NA---	219									IPR036691 (G3DSA:3.60.10.GENE3D); PTHR37162 (PANTHER); IPR036691 (SUPERFAMILY)	no GO terms	no GO terms
TRUE	[INTERPRO, NO-BLAST]	g6335	---NA---	303									IPR000477 (PFAM); PTHR19446 (PANTHER); cd01650 (CDD); IPR043502 (SUPERFAMILY)	no GO terms	no GO terms
TRUE	[INTERPRO, NO-BLAST]	g6336	---NA---	433									IPR005312 (PFAM); PTHR47331 (PANTHER)	no GO terms	no GO terms
TRUE	[INTERPRO, NO-BLAST]	g6339	---NA---	351									IPR036397 (G3DSA:3.30.420.GENE3D); IPR012337 (SUPERFAMILY)	F:GO:0003676	F:nucleic acid binding
TRUE	[INTERPRO, NO-BLAST]	g6341	---NA---	137									no IPS match	no IPS match	no IPS match
TRUE	[INTERPRO, NO-BLAST]	g6342	---NA---	194									no IPS match	no IPS match	no IPS match
TRUE	[INTERPRO, BLASTED]	g6349	RecName: Full=Retrovirus-related Env polyprotein from transposon gypsy [Drosophila melanogaster]	272	1	4.02494E-35	52.65						IPR009882 (PFAM); TMhelix (TMHMM)	no GO terms	no GO terms
TRUE	[INTERPRO, NO-BLAST]	g6352	---NA---	483									IPR002156 (PFAM); IPR036397 (G3DSA:3.30.420.GENE3D); cd09276 (CDD); IPR012337 (SUPERFAMILY)	F:GO:0003676; F:GO:0004523	F:nucleic acid binding; F:RNA-DNA hybrid ribonuclease activity
TRUE	[INTERPRO, BLASTED]	g6354	RecName: Full=Retrovirus-related Env polyprotein from transposon gypsy [Drosophila melanogaster]	349	1	3.49978E-55	69.8						Coil (COILS); IPR009882 (PFAM); SignalP-noTM (SIGNALP_EUK)	no GO terms	no GO terms
TRUE	[INTERPRO, NO-BLAST]	g6355	---NA---	199									no IPS match	no IPS match	no IPS match
TRUE	[INTERPRO, BLASTED]	g6356	PUTATIVE PSEUDOGENE: RecName: Full=Putative uncharacterized transposon-derived protein F52C9.6 [Caenorhabditis elegans]	272	1	8.658E-10	45.05						PTHR47027 (PANTHER)	no GO terms	no GO terms
TRUE	[INTERPRO, NO-BLAST]	g6365	---NA---	325									IPR033053 (PANTHER)	P:GO:0006325; F:GO:0031491; C:GO:0005634	P:chromatin organization; F:nucleosome binding; C:nucleus
TRUE	[INTERPRO, NO-BLAST]	g6370	---NA---	644									IPR036691 (G3DSA:3.60.10.GENE3D); IPR036691 (G3DSA:3.60.10.GENE3D); IPR031961 (PFAM); IPR005135 (PFAM); IPR036691 (SUPERFAMILY)	F:GO:0003824	F:catalytic activity
TRUE	[INTERPRO, NO-BLAST]	g6374	---NA---	253									PTHR47027 (PANTHER); IPR000477 (PROSITE_PROFILES)	no GO terms	no GO terms
TRUE	[INTERPRO, NO-BLAST]	g6380	---NA---	1190									IPR000477 (PFAM); IPR031961 (PFAM)	no GO terms	no GO terms
TRUE	[INTERPRO, NO-BLAST]	g6384	---NA---	127									no IPS match	no IPS match	no IPS match
TRUE	[INTERPRO, NO-BLAST]	g6386	---NA---	218									IPR031424 (PFAM); PTHR33562 (PANTHER)	P:GO:0030431; P:GO:0032222; P:GO:1903818	P:sleep; P:regulation of synaptic transmission, cholinergic; P:positive regulation of voltage-gated potassium channel activity
TRUE	[INTERPRO, NO-BLAST]	g6387	---NA---	155									IPR031424 (PFAM); PTHR33562 (PANTHER); SignalP-noTM (SIGNALP_EUK); SignalP-TM (SIGNALP_GRAM_POSITIVE); SignalP-noTM (SIGNALP_GRAM_NEGATIVE); TMhelix (TMHMM)	P:GO:0030431; P:GO:0032222; P:GO:1903818	P:sleep; P:regulation of synaptic transmission, cholinergic; P:positive regulation of voltage-gated potassium channel activity
TRUE	[INTERPRO, NO-BLAST]	g6388	---NA---	153									IPR031424 (PFAM); PTHR33562 (PANTHER); SignalP-TM (SIGNALP_GRAM_POSITIVE); SignalP-noTM (SIGNALP_EUK); SignalP-noTM (SIGNALP_GRAM_NEGATIVE)	P:GO:0030431; P:GO:0032222; P:GO:1903818	P:sleep; P:regulation of synaptic transmission, cholinergic; P:positive regulation of voltage-gated potassium channel activity
TRUE	[INTERPRO, NO-BLAST]	g6389	---NA---	147									IPR027831 (PFAM)	no GO terms	no GO terms
TRUE	[INTERPRO, NO-BLAST]	g6391	---NA---	64									no IPS match	no IPS match	no IPS match
TRUE	[INTERPRO, NO-BLAST]	g6392	---NA---	81									no IPS match	no IPS match	no IPS match
TRUE	[INTERPRO, NO-BLAST]	g6393	---NA---	70									no IPS match	no IPS match	no IPS match
TRUE	[INTERPRO, NO-BLAST]	g6400	---NA---	212									no IPS match	no IPS match	no IPS match
TRUE	[INTERPRO, NO-BLAST]	g6404	---NA---	118									TMhelix (TMHMM)	no GO terms	no GO terms
TRUE	[INTERPRO, NO-BLAST]	g6408	---NA---	177									IPR031961 (PFAM)	no GO terms	no GO terms
TRUE	[INTERPRO, NO-BLAST]	g6412	---NA---	251									IPR036397 (G3DSA:3.30.420.GENE3D); cd09276 (CDD); IPR012337 (SUPERFAMILY)	F:GO:0003676	F:nucleic acid binding
TRUE	[INTERPRO, BLASTED]	g6420	PUTATIVE PSEUDOGENE: RecName: Full=Putative uncharacterized transposon-derived protein F52C9.6 [Caenorhabditis elegans]	365	1	3.80969E-13	41.57						IPR000477 (PFAM); PTHR47027 (PANTHER); IPR000477 (PROSITE_PROFILES)	no GO terms	no GO terms
TRUE	[INTERPRO, NO-BLAST]	g6424	---NA---	84									no IPS match	no IPS match	no IPS match
TRUE	[INTERPRO, NO-BLAST]	g6428	---NA---	124									IPR032135 (PFAM)	no GO terms	no GO terms
TRUE	[INTERPRO, NO-BLAST]	g6430	---NA---	638									Coil (COILS); IPR040676 (PFAM); IPR036397 (G3DSA:3.30.420.GENE3D); G3DSA:1.10.340.70 (GENE3D); IPR041588 (PFAM); PTHR22955 (PANTHER); IPR001584 (PROSITE_PROFILES); IPR012337 (SUPERFAMILY)	P:GO:0015074; F:GO:0003676	P:DNA integration; F:nucleic acid binding
TRUE	[INTERPRO, NO-BLAST]	g6433	---NA---	260									IPR036397 (G3DSA:3.30.420.GENE3D); IPR002156 (PROSITE_PROFILES); cd09276 (CDD); IPR012337 (SUPERFAMILY)	F:GO:0003676; F:GO:0004523	F:nucleic acid binding; F:RNA-DNA hybrid ribonuclease activity
TRUE	[INTERPRO, NO-BLAST]	g6435	---NA---	638									Coil (COILS); IPR040676 (PFAM); IPR036397 (G3DSA:3.30.420.GENE3D); G3DSA:1.10.340.70 (GENE3D); IPR041588 (PFAM); PTHR22955 (PANTHER); IPR001584 (PROSITE_PROFILES); IPR012337 (SUPERFAMILY)	P:GO:0015074; F:GO:0003676	P:DNA integration; F:nucleic acid binding
TRUE	[INTERPRO, NO-BLAST]	g6438	---NA---	260									IPR036397 (G3DSA:3.30.420.GENE3D); IPR002156 (PROSITE_PROFILES); cd09276 (CDD); IPR012337 (SUPERFAMILY)	F:GO:0003676; F:GO:0004523	F:nucleic acid binding; F:RNA-DNA hybrid ribonuclease activity
TRUE	[INTERPRO, BLASTED]	g6441	PUTATIVE PSEUDOGENE: RecName: Full=Putative uncharacterized transposon-derived protein F52C9.6 [Caenorhabditis elegans]	284	1	5.66141E-13	43.7						PTHR47027 (PANTHER); IPR000477 (PROSITE_PROFILES)	no GO terms	no GO terms
TRUE	[INTERPRO, NO-BLAST]	g6457	---NA---	1904									Coil (COILS); Coil (COILS); Coil (COILS); Coil (COILS)	no GO terms	no GO terms
TRUE	[INTERPRO, NO-BLAST]	g6471	---NA---	220									PTHR33327 (PANTHER)	no GO terms	no GO terms
TRUE	[INTERPRO, NO-BLAST]	g6473	---NA---	120									no IPS match	no IPS match	no IPS match
TRUE	[INTERPRO, NO-BLAST]	g6474	---NA---	113									no IPS match	no IPS match	no IPS match
TRUE	[INTERPRO, NO-BLAST]	g6475	---NA---	936									IPR006578 (SMART); IPR005135 (PFAM); IPR006578 (PFAM); IPR036691 (G3DSA:3.60.10.GENE3D); PTHR21505 (PANTHER); IPR006578 (PROSITE_PROFILES); IPR036691 (SUPERFAMILY)	F:GO:0003824	F:catalytic activity
TRUE	[INTERPRO, NO-BLAST]	g6476	---NA---	340									IPR005312 (PFAM); TMhelix (TMHMM); TMhelix (TMHMM)	no GO terms	no GO terms
TRUE	[INTERPRO, NO-BLAST]	g6478	---NA---	1908									Coil (COILS); IPR008042 (PFAM); IPR040676 (PFAM); IPR008737 (PFAM); IPR005312 (PFAM); PTHR22955 (PANTHER); IPR001878 (PROSITE_PROFILES); cd01644 (CDD); IPR043502 (SUPERFAMILY)	F:GO:0003676; F:GO:0008270	F:nucleic acid binding; F:zinc ion binding
TRUE	[INTERPRO, NO-BLAST]	g6480	---NA---	774									no IPS match	no IPS match	no IPS match
TRUE	[INTERPRO, NO-BLAST]	g6487	---NA---	192									no IPS match	no IPS match	no IPS match
TRUE	[INTERPRO, NO-BLAST]	g6491	---NA---	144									no IPS match	no IPS match	no IPS match
TRUE	[INTERPRO, NO-BLAST]	g6494	---NA---	175									SignalP-TM (SIGNALP_GRAM_POSITIVE); SignalP-noTM (SIGNALP_EUK); SignalP-noTM (SIGNALP_GRAM_NEGATIVE); TMhelix (TMHMM)	no GO terms	no GO terms
TRUE	[INTERPRO, NO-BLAST]	g6495	---NA---	525									SignalP-noTM (SIGNALP_EUK); TMhelix (TMHMM)	no GO terms	no GO terms
TRUE	[INTERPRO, BLASTED]	g6496	PUTATIVE PSEUDOGENE: RecName: Full=Putative uncharacterized transposon-derived protein F52C9.6 [Caenorhabditis elegans]	261	1	2.19741E-4	52.87						IPR000477 (PFAM); PTHR47027 (PANTHER); IPR000477 (PROSITE_PROFILES); IPR043502 (SUPERFAMILY)	no GO terms	no GO terms
TRUE	[INTERPRO, NO-BLAST]	g6497	---NA---	135									no IPS match	no IPS match	no IPS match
TRUE	[INTERPRO, NO-BLAST]	g6498	---NA---	170									no IPS match	no IPS match	no IPS match
TRUE	[INTERPRO, NO-BLAST]	g6499	---NA---	115									IPR036397 (G3DSA:3.30.420.GENE3D); IPR012337 (SUPERFAMILY)	F:GO:0003676	F:nucleic acid binding
TRUE	[INTERPRO, NO-BLAST]	g6501	---NA---	172									no IPS match	no IPS match	no IPS match
TRUE	[INTERPRO, NO-BLAST]	g6502	---NA---	135									no IPS match	no IPS match	no IPS match
TRUE	[INTERPRO, BLASTED]	g6503	PUTATIVE PSEUDOGENE: RecName: Full=Putative uncharacterized transposon-derived protein F52C9.6 [Caenorhabditis elegans]	480	1	9.62973E-4	52.87						IPR000477 (PFAM); PTHR47027 (PANTHER); IPR000477 (PROSITE_PROFILES); IPR043502 (SUPERFAMILY)	no GO terms	no GO terms
TRUE	[INTERPRO, NO-BLAST]	g6504	---NA---	525									SignalP-noTM (SIGNALP_EUK); TMhelix (TMHMM)	no GO terms	no GO terms
TRUE	[INTERPRO, NO-BLAST]	g6505	---NA---	175									SignalP-noTM (SIGNALP_EUK); SignalP-TM (SIGNALP_GRAM_POSITIVE); SignalP-noTM (SIGNALP_GRAM_NEGATIVE); TMhelix (TMHMM)	no GO terms	no GO terms
TRUE	[INTERPRO, NO-BLAST]	g6507	---NA---	179									IPR036397 (G3DSA:3.30.420.GENE3D); cd09276 (CDD); IPR036691 (SUPERFAMILY); IPR012337 (SUPERFAMILY)	F:GO:0003676	F:nucleic acid binding
TRUE	[INTERPRO, NO-BLAST]	g6513	---NA---	411									Coil (COILS)	no GO terms	no GO terms
TRUE	[INTERPRO, NO-BLAST]	g6515	---NA---	160									SignalP-TM (SIGNALP_GRAM_POSITIVE)	no GO terms	no GO terms
TRUE	[INTERPRO, BLASTED]	g6519	PUTATIVE PSEUDOGENE: RecName: Full=Putative uncharacterized transposon-derived protein F52C9.6 [Caenorhabditis elegans]	286	1	1.74197E-13	44.49						PTHR47027 (PANTHER)	no GO terms	no GO terms
TRUE	[INTERPRO, NO-BLAST]	g6527	---NA---	167									IPR000477 (PFAM); PTHR19446 (PANTHER)	no GO terms	no GO terms
TRUE	[INTERPRO, NO-BLAST]	g6528	---NA---	226									no IPS match	no IPS match	no IPS match
TRUE	[INTERPRO, NO-BLAST]	g6531	---NA---	217									Coil (COILS); IPR032135 (PFAM)	no GO terms	no GO terms
TRUE	[INTERPRO, NO-BLAST]	g6534	---NA---	217									Coil (COILS); IPR032135 (PFAM)	no GO terms	no GO terms
TRUE	[INTERPRO, NO-BLAST]	g6535	---NA---	115									IPR036397 (G3DSA:3.30.420.GENE3D); PTHR46060 (PANTHER)	F:GO:0003676	F:nucleic acid binding
TRUE	[INTERPRO, NO-BLAST]	g6537	---NA---	118									no IPS match	no IPS match	no IPS match
TRUE	[INTERPRO, NO-BLAST]	g6538	---NA---	135									SignalP-TM (SIGNALP_GRAM_POSITIVE); SignalP-noTM (SIGNALP_EUK)	no GO terms	no GO terms
TRUE	[INTERPRO, NO-BLAST]	g6539	---NA---	340									SignalP-TM (SIGNALP_GRAM_POSITIVE); SignalP-noTM (SIGNALP_EUK); SignalP-noTM (SIGNALP_GRAM_NEGATIVE); TMhelix (TMHMM)	no GO terms	no GO terms
TRUE	[INTERPRO, NO-BLAST]	g6546	---NA---	92									no IPS match	no IPS match	no IPS match
TRUE	[INTERPRO, NO-BLAST]	g6548	---NA---	97									IPR036397 (G3DSA:3.30.420.GENE3D); PTHR47326 (PANTHER)	F:GO:0003676	F:nucleic acid binding
TRUE	[INTERPRO, NO-BLAST]	g6549	---NA---	1017									SignalP-TM (SIGNALP_GRAM_POSITIVE); TMhelix (TMHMM)	no GO terms	no GO terms
TRUE	[INTERPRO, NO-BLAST]	g6550	---NA---	1119									IPR032135 (PFAM); TMhelix (TMHMM)	no GO terms	no GO terms
TRUE	[INTERPRO, NO-BLAST]	g6552	---NA---	534									SignalP-TM (SIGNALP_GRAM_POSITIVE); TMhelix (TMHMM)	no GO terms	no GO terms
TRUE	[INTERPRO, NO-BLAST]	g6554	---NA---	180									Coil (COILS)	no GO terms	no GO terms
TRUE	[INTERPRO, NO-BLAST]	g6567	---NA---	1793									Coil (COILS)	no GO terms	no GO terms
TRUE	[INTERPRO, NO-BLAST]	g6591	---NA---	1734									IPR001878 (SMART); IPR021109 (G3DSA:2.40.70.GENE3D); IPR040676 (PFAM); IPR041588 (PFAM); IPR005312 (PFAM); IPR036397 (G3DSA:3.30.420.GENE3D); IPR000477 (PFAM); IPR008737 (PFAM); IPR008042 (PFAM); PTHR22955 (PANTHER); IPR001584 (PROSITE_PROFILES); cd01644 (CDD); IPR043502 (SUPERFAMILY); IPR012337 (SUPERFAMILY)	P:GO:0015074; F:GO:0003676; F:GO:0008270	P:DNA integration; F:nucleic acid binding; F:zinc ion binding
TRUE	[INTERPRO, BLASTED]	g6594	PUTATIVE PSEUDOGENE: RecName: Full=Putative uncharacterized transposon-derived protein F52C9.6 [Caenorhabditis elegans]	339	1	7.61376E-4	42.57						IPR000477 (PFAM); PTHR47027 (PANTHER); IPR000477 (PROSITE_PROFILES); IPR043502 (SUPERFAMILY)	no GO terms	no GO terms
TRUE	[INTERPRO, NO-BLAST]	g6597	---NA---	141									no IPS match	no IPS match	no IPS match
TRUE	[INTERPRO, BLASTED]	g6600	PUTATIVE PSEUDOGENE: RecName: Full=Putative uncharacterized transposon-derived protein F52C9.6 [Caenorhabditis elegans]	239	1	2.2015E-4	35.96						PTHR47027 (PANTHER)	no GO terms	no GO terms
TRUE	[INTERPRO, NO-BLAST]	g6601	---NA---	336									IPR036397 (G3DSA:3.30.420.GENE3D); IPR022727 (PFAM); IPR022727 (PANTHER); TMhelix (TMHMM)	F:GO:0003676	F:nucleic acid binding
TRUE	[INTERPRO, NO-BLAST]	g6602	---NA---	21									no IPS match	no IPS match	no IPS match
TRUE	[INTERPRO, NO-BLAST]	g6609	---NA---	139									no IPS match	no IPS match	no IPS match
TRUE	[INTERPRO, BLASTED]	g6610	PUTATIVE PSEUDOGENE: RecName: Full=Putative uncharacterized transposon-derived protein F52C9.6 [Caenorhabditis elegans]	448	1	9.36708E-17	45.72						IPR000477 (PFAM); PTHR47027 (PANTHER); IPR000477 (PROSITE_PROFILES); cd01650 (CDD); IPR043502 (SUPERFAMILY)	no GO terms	no GO terms
TRUE	[INTERPRO, NO-BLAST]	g6614	---NA---	145									IPR004119 (PFAM); PTHR11012 (PANTHER)	no GO terms	no GO terms
TRUE	[INTERPRO, NO-BLAST]	g6616	---NA---	291									IPR015897 (SMART); IPR004119 (PFAM); G3DSA:3.90.1200.10 (GENE3D); PTHR11012 (PANTHER); IPR011009 (SUPERFAMILY)	no GO terms	no GO terms
TRUE	[INTERPRO, NO-BLAST]	g6623	---NA---	138									no IPS match	no IPS match	no IPS match
TRUE	[INTERPRO, NO-BLAST]	g6626	---NA---	174									IPR032071 (PFAM)	no GO terms	no GO terms
TRUE	[INTERPRO, NO-BLAST]	g6628	---NA---	354									PTHR22955 (PANTHER)	no GO terms	no GO terms
TRUE	[INTERPRO, NO-BLAST]	g6629	---NA---	218									IPR000477 (PROSITE_PROFILES)	no GO terms	no GO terms
TRUE	[INTERPRO, NO-BLAST]	g6630	---NA---	130									no IPS match	no IPS match	no IPS match
TRUE	[INTERPRO, NO-BLAST]	g6636	---NA---	273									IPR036397 (G3DSA:3.30.420.GENE3D); IPR032135 (PFAM); PTHR47326 (PANTHER)	F:GO:0003676	F:nucleic acid binding
TRUE	[INTERPRO, BLASTED]	g6657	RecName: Full=Retrovirus-related Env polyprotein from transposon gypsy [Drosophila melanogaster]	264	1	4.89681E-43	50.94						IPR009882 (PFAM); TMhelix (TMHMM)	no GO terms	no GO terms
TRUE	[INTERPRO, BLASTED]	g6659	RecName: Full=Retrovirus-related Env polyprotein from transposon gypsy [Drosophila melanogaster]	257	1	5.12555E-38	50.2						IPR009882 (PFAM); SignalP-noTM (SIGNALP_EUK); TMhelix (TMHMM)	no GO terms	no GO terms
TRUE	[INTERPRO, NO-BLAST]	g6660	---NA---	74									no IPS match	no IPS match	no IPS match
TRUE	[INTERPRO, NO-BLAST]	g6661	---NA---	33									no IPS match	no IPS match	no IPS match
TRUE	[INTERPRO, NO-BLAST]	g6662	---NA---	932									no IPS match	no IPS match	no IPS match
TRUE	[INTERPRO, NO-BLAST]	g6668	---NA---	128									no IPS match	no IPS match	no IPS match
TRUE	[INTERPRO, NO-BLAST]	g6669	---NA---	769									Coil (COILS); IPR040676 (PFAM); IPR031961 (PFAM); PTHR22955 (PANTHER)	no GO terms	no GO terms
TRUE	[INTERPRO, BLASTED]	g6671	PUTATIVE PSEUDOGENE: RecName: Full=Putative uncharacterized transposon-derived protein F52C9.6 [Caenorhabditis elegans]	198	1	3.7107E-6	56.04						PTHR47027 (PANTHER)	no GO terms	no GO terms
TRUE	[INTERPRO, NO-BLAST]	g6675	---NA---	147									no IPS match	no IPS match	no IPS match
TRUE	[INTERPRO, BLASTED]	g6678	PUTATIVE PSEUDOGENE: RecName: Full=Putative uncharacterized transposon-derived protein F52C9.6 [Caenorhabditis elegans]	310	1	2.92737E-10	44.06						IPR036397 (G3DSA:3.30.420.GENE3D); IPR001888 (PFAM); PTHR47027 (PANTHER); IPR000477 (PROSITE_PROFILES)	F:GO:0003676	F:nucleic acid binding
TRUE	[INTERPRO, NO-BLAST]	g6684	---NA---	633									no IPS match	no IPS match	no IPS match
TRUE	[INTERPRO, NO-BLAST]	g6686	---NA---	156									no IPS match	no IPS match	no IPS match
TRUE	[INTERPRO, NO-BLAST]	g6691	---NA---	78									TMhelix (TMHMM)	no GO terms	no GO terms
TRUE	[INTERPRO, BLASTED]	g6695	RecName: Full=Protein GVQW3; AltName: Full=GVQW motif-containing protein 3 [Homo sapiens]	130	1	4.69905E-19	68.6						PTHR46060 (PANTHER)	no GO terms	no GO terms
TRUE	[INTERPRO, NO-BLAST]	g6699	---NA---	632									IPR019594 (SMART); G3DSA:3.40.190.10 (GENE3D); G3DSA:1.10.287.70 (GENE3D); PTHR42643 (PANTHER); SignalP-noTM (SIGNALP_EUK); SignalP-noTM (SIGNALP_GRAM_NEGATIVE); SSF53850 (SUPERFAMILY); TMhelix (TMHMM); TMhelix (TMHMM); TMhelix (TMHMM)	F:GO:0015276; C:GO:0016020	F:ligand-gated monoatomic ion channel activity; C:membrane
TRUE	[INTERPRO, NO-BLAST]	g6700	---NA---	121									no IPS match	no IPS match	no IPS match
TRUE	[INTERPRO, NO-BLAST]	g6707	---NA---	79									no IPS match	no IPS match	no IPS match
TRUE	[INTERPRO, BLASTED]	g6711	PUTATIVE PSEUDOGENE: RecName: Full=Putative uncharacterized transposon-derived protein F52C9.6 [Caenorhabditis elegans]	286	1	1.58961E-19	46.64						PTHR47027 (PANTHER); IPR000477 (PROSITE_PROFILES)	no GO terms	no GO terms
TRUE	[INTERPRO, NO-BLAST]	g6714	---NA---	82									no IPS match	no IPS match	no IPS match
TRUE	[INTERPRO, NO-BLAST]	g6717	---NA---	841									Coil (COILS)	no GO terms	no GO terms
TRUE	[INTERPRO, NO-BLAST]	g6720	---NA---	438									TMhelix (TMHMM); TMhelix (TMHMM); TMhelix (TMHMM); TMhelix (TMHMM); TMhelix (TMHMM); TMhelix (TMHMM); TMhelix (TMHMM); TMhelix (TMHMM); TMhelix (TMHMM); TMhelix (TMHMM); TMhelix (TMHMM); TMhelix (TMHMM); TMhelix (TMHMM); TMhelix (TMHMM); TMhelix (TMHMM); TMhelix (TMHMM); TMhelix (TMHMM)	no GO terms	no GO terms
TRUE	[INTERPRO, NO-BLAST]	g6725	---NA---	787									IPR031961 (PFAM); IPR005135 (PFAM); IPR036691 (G3DSA:3.60.10.GENE3D); cd09077 (CDD); IPR036691 (SUPERFAMILY)	F:GO:0003824	F:catalytic activity
TRUE	[INTERPRO, NO-BLAST]	g6727	---NA---	328									no IPS match	no IPS match	no IPS match
TRUE	[INTERPRO, NO-BLAST]	g6732	---NA---	382									IPR031961 (PFAM)	no GO terms	no GO terms
TRUE	[INTERPRO, NO-BLAST]	g6735	---NA---	216									TMhelix (TMHMM)	no GO terms	no GO terms
TRUE	[INTERPRO, BLASTED]	g6736	PUTATIVE PSEUDOGENE: RecName: Full=Putative uncharacterized transposon-derived protein F52C9.6 [Caenorhabditis elegans]	293	1	2.45905E-10	42.54						IPR000477 (PFAM); PTHR47027 (PANTHER); IPR000477 (PROSITE_PROFILES)	no GO terms	no GO terms
TRUE	[INTERPRO, NO-BLAST]	g6743	---NA---	101									no IPS match	no IPS match	no IPS match
TRUE	[INTERPRO, NO-BLAST]	g6750	---NA---	148									no IPS match	no IPS match	no IPS match
TRUE	[INTERPRO, NO-BLAST]	g6752	---NA---	145									no IPS match	no IPS match	no IPS match
TRUE	[INTERPRO, NO-BLAST]	g6757	---NA---	121									SignalP-TM (SIGNALP_GRAM_NEGATIVE); SignalP-TM (SIGNALP_GRAM_POSITIVE); TMhelix (TMHMM); TMhelix (TMHMM)	no GO terms	no GO terms
TRUE	[INTERPRO, NO-BLAST]	g6759	---NA---	244									no IPS match	no IPS match	no IPS match
TRUE	[INTERPRO, NO-BLAST]	g6761	---NA---	2874									Coil (COILS); Coil (COILS); Coil (COILS); Coil (COILS); IPR029717 (PANTHER)	no GO terms	no GO terms
TRUE	[INTERPRO, NO-BLAST]	g6764	---NA---	117									no IPS match	no IPS match	no IPS match
TRUE	[INTERPRO, NO-BLAST]	g6766	---NA---	117									no IPS match	no IPS match	no IPS match
TRUE	[INTERPRO, NO-BLAST]	g6768	---NA---	210									no IPS match	no IPS match	no IPS match
TRUE	[INTERPRO, NO-BLAST]	g6776	---NA---	163									no IPS match	no IPS match	no IPS match
TRUE	[INTERPRO, NO-BLAST]	g6787	---NA---	332									SignalP-noTM (SIGNALP_EUK); SignalP-noTM (SIGNALP_GRAM_NEGATIVE); SignalP-TM (SIGNALP_GRAM_POSITIVE)	no GO terms	no GO terms
TRUE	[INTERPRO, NO-BLAST]	g6788	---NA---	309									IPR000477 (PFAM); PTHR47027 (PANTHER); IPR043502 (SUPERFAMILY)	no GO terms	no GO terms
TRUE	[INTERPRO, NO-BLAST]	g6792	---NA---	289									no IPS match	no IPS match	no IPS match
TRUE	[INTERPRO, NO-BLAST]	g6798	---NA---	1186									Coil (COILS); Coil (COILS); SignalP-noTM (SIGNALP_EUK)	no GO terms	no GO terms
TRUE	[INTERPRO, NO-BLAST]	g6799	---NA---	286									PTHR47027 (PANTHER); IPR000477 (PROSITE_PROFILES)	no GO terms	no GO terms
TRUE	[INTERPRO, NO-BLAST]	g6804	---NA---	247									IPR000477 (PROSITE_PROFILES)	no GO terms	no GO terms
TRUE	[INTERPRO, NO-BLAST]	g6805	---NA---	194									no IPS match	no IPS match	no IPS match
TRUE	[INTERPRO, NO-BLAST]	g6806	---NA---	32									no IPS match	no IPS match	no IPS match
TRUE	[INTERPRO, NO-BLAST]	g6808	---NA---	742									G3DSA:2.60.120.290:FF:000066 (FUNFAM); IPR002172 (SMART); G3DSA:2.40.128.620 (GENE3D); IPR035914 (G3DSA:2.60.120.GENE3D); PTHR47537 (PANTHER); IPR002172 (PROSITE_PROFILES); IPR035914 (SUPERFAMILY); IPR035914 (SUPERFAMILY); TMhelix (TMHMM)	F:GO:0005515; C:GO:0005886	F:protein binding; C:plasma membrane
TRUE	[INTERPRO, BLASTED]	g6809	PUTATIVE PSEUDOGENE: RecName: Full=Putative uncharacterized transposon-derived protein F52C9.6 [Caenorhabditis elegans]	175	1	1.51962E-4	52.87						IPR000477 (PFAM); PTHR47027 (PANTHER); IPR000477 (PROSITE_PROFILES)	no GO terms	no GO terms
TRUE	[INTERPRO, NO-BLAST]	g6814	---NA---	309									no IPS match	no IPS match	no IPS match
TRUE	[INTERPRO, NO-BLAST]	g6822	---NA---	273									IPR036397 (G3DSA:3.30.420.GENE3D); IPR032135 (PFAM); PTHR47326 (PANTHER)	F:GO:0003676	F:nucleic acid binding
TRUE	[INTERPRO, NO-BLAST]	g6826	---NA---	247									IPR000477 (PROSITE_PROFILES)	no GO terms	no GO terms
TRUE	[INTERPRO, NO-BLAST]	g6827	---NA---	236									no IPS match	no IPS match	no IPS match
TRUE	[INTERPRO, NO-BLAST]	g6832	---NA---	244									IPR012674 (G3DSA:2.40.128.GENE3D)	no GO terms	no GO terms
TRUE	[INTERPRO, NO-BLAST]	g6837	---NA---	91									SignalP-TM (SIGNALP_GRAM_POSITIVE)	no GO terms	no GO terms
TRUE	[INTERPRO, NO-BLAST]	g6849	---NA---	167									PTHR48209 (PANTHER); TMhelix (TMHMM); TMhelix (TMHMM); TMhelix (TMHMM)	no GO terms	no GO terms
TRUE	[INTERPRO, NO-BLAST]	g6852	---NA---	536									Coil (COILS); IPR032008 (PFAM); IPR032010 (PFAM); PTHR39077 (PANTHER); TMhelix (TMHMM); TMhelix (TMHMM)	no GO terms	no GO terms
TRUE	[INTERPRO, NO-BLAST]	g6860	---NA---	161									TMhelix (TMHMM); TMhelix (TMHMM); TMhelix (TMHMM); TMhelix (TMHMM)	no GO terms	no GO terms
TRUE	[INTERPRO, NO-BLAST]	g6861	---NA---	1284									Coil (COILS)	no GO terms	no GO terms
TRUE	[INTERPRO, NO-BLAST]	g6864	---NA---	293									IPR036397 (G3DSA:3.30.420.GENE3D); PTHR22955 (PANTHER); IPR012337 (SUPERFAMILY)	F:GO:0003676	F:nucleic acid binding
TRUE	[INTERPRO, NO-BLAST]	g6874	---NA---	276									IPR000477 (PFAM); PTHR46890 (PANTHER); IPR000477 (PROSITE_PROFILES); IPR043502 (SUPERFAMILY)	no GO terms	no GO terms
TRUE	[INTERPRO, NO-BLAST]	g6875	---NA---	120									no IPS match	no IPS match	no IPS match
TRUE	[INTERPRO, NO-BLAST]	g6878	---NA---	215									PTHR33327 (PANTHER)	no GO terms	no GO terms
TRUE	[INTERPRO, NO-BLAST]	g6886	---NA---	158									SignalP-noTM (SIGNALP_EUK)	no GO terms	no GO terms
TRUE	[INTERPRO, NO-BLAST]	g6899	---NA---	390									G3DSA:3.40.50.1460 (GENE3D); IPR011600 (PFAM); IPR001309 (PROSITE_PROFILES); IPR029030 (SUPERFAMILY)	P:GO:0006508; F:GO:0004197	P:proteolysis; F:cysteine-type endopeptidase activity
TRUE	[INTERPRO, NO-BLAST]	g6901	---NA---	172									IPR029526 (PFAM); PTHR47272 (PANTHER)	no GO terms	no GO terms
TRUE	[INTERPRO, NO-BLAST]	g6904	---NA---	211									no IPS match	no IPS match	no IPS match
TRUE	[INTERPRO, NO-BLAST]	g6905	---NA---	1282									IPR008042 (PFAM); IPR005312 (PFAM); IPR040676 (PFAM); IPR008737 (PFAM); IPR000477 (PFAM); IPR021109 (G3DSA:2.40.70.GENE3D); PTHR22955 (PANTHER); IPR001878 (PROSITE_PROFILES); cd00303 (CDD); cd01644 (CDD); IPR021109 (SUPERFAMILY); IPR043502 (SUPERFAMILY)	F:GO:0003676; F:GO:0008270	F:nucleic acid binding; F:zinc ion binding
TRUE	[INTERPRO, NO-BLAST]	g6915	---NA---	2414									Coil (COILS); Coil (COILS); Coil (COILS); Coil (COILS); PTHR36562 (PANTHER)	C:GO:0005634	C:nucleus
TRUE	[INTERPRO, NO-BLAST]	g6916	---NA---	1909									IPR036397 (G3DSA:3.30.420.GENE3D); IPR031961 (PFAM); PTHR46060 (PANTHER)	F:GO:0003676	F:nucleic acid binding
TRUE	[INTERPRO, NO-BLAST]	g6922	---NA---	424									IPR028002 (PFAM); IPR036397 (G3DSA:3.30.420.GENE3D); IPR002156 (PFAM); IPR002156 (PROSITE_PROFILES); cd09276 (CDD); IPR012337 (SUPERFAMILY)	F:GO:0003676; F:GO:0004523	F:nucleic acid binding; F:RNA-DNA hybrid ribonuclease activity
TRUE	[INTERPRO, NO-BLAST]	g6927	---NA---	259									IPR012337 (SUPERFAMILY)	no GO terms	no GO terms
TRUE	[INTERPRO, NO-BLAST]	g6928	---NA---	57									Coil (COILS)	no GO terms	no GO terms
TRUE	[INTERPRO, NO-BLAST]	g6933	---NA---	399									no IPS match	no IPS match	no IPS match
TRUE	[INTERPRO, NO-BLAST]	g6936	---NA---	117									no IPS match	no IPS match	no IPS match
TRUE	[INTERPRO, NO-BLAST]	g6939	---NA---	139									Coil (COILS)	no GO terms	no GO terms
TRUE	[INTERPRO, NO-BLAST]	g6940	---NA---	117									SignalP-noTM (SIGNALP_EUK)	no GO terms	no GO terms
TRUE	[INTERPRO, NO-BLAST]	g6941	---NA---	84									no IPS match	no IPS match	no IPS match
TRUE	[INTERPRO, NO-BLAST]	g6944	---NA---	139									Coil (COILS)	no GO terms	no GO terms
TRUE	[INTERPRO, NO-BLAST]	g6945	---NA---	117									SignalP-noTM (SIGNALP_EUK)	no GO terms	no GO terms
TRUE	[INTERPRO, NO-BLAST]	g6946	---NA---	84									no IPS match	no IPS match	no IPS match
TRUE	[INTERPRO, NO-BLAST]	g6949	---NA---	212									IPR000477 (PFAM); PTHR46890 (PANTHER); IPR043502 (SUPERFAMILY)	no GO terms	no GO terms
TRUE	[INTERPRO, NO-BLAST]	g6950	---NA---	211									no IPS match	no IPS match	no IPS match
TRUE	[INTERPRO, NO-BLAST]	g6952	---NA---	85									no IPS match	no IPS match	no IPS match
[truncated: 26,275 more rows]

## Sheet: Blast hit genes
	Tags	SeqName	Description	Length	#Hits	e-Value	sim mean	#GO	GO IDs	GO Names	Enzyme Codes	Enzyme Names	InterPro IDs	InterPro GO IDs	InterPro GO Names
TRUE	[INTERPRO, BLASTED]	g45	PUTATIVE PSEUDOGENE: RecName: Full=Putative uncharacterized transposon-derived protein F52C9.6 [Caenorhabditis elegans]	263	1	1.13677E-9	44.03						PTHR47027 (PANTHER)	no GO terms	no GO terms
TRUE	[INTERPRO, BLASTED]	g80	PUTATIVE PSEUDOGENE: RecName: Full=Putative uncharacterized transposon-derived protein F52C9.6 [Caenorhabditis elegans]	409	1	5.48154E-11	52.23						IPR000477 (PFAM); PTHR47027 (PANTHER); IPR000477 (PROSITE_PROFILES); cd01650 (CDD); IPR043502 (SUPERFAMILY)	no GO terms	no GO terms
TRUE	[INTERPRO, BLASTED]	g122	PUTATIVE PSEUDOGENE: RecName: Full=Putative uncharacterized transposon-derived protein F52C9.6 [Caenorhabditis elegans]	395	1	1.06066E-14	45.52						IPR000477 (PFAM); PTHR47027 (PANTHER); cd01650 (CDD); IPR043502 (SUPERFAMILY)	no GO terms	no GO terms
TRUE	[INTERPRO, BLASTED]	g129	PUTATIVE PSEUDOGENE: RecName: Full=Putative uncharacterized transposon-derived protein F52C9.6 [Caenorhabditis elegans]	315	1	2.31032E-16	45.9						IPR000477 (PFAM); PTHR47027 (PANTHER); IPR000477 (PROSITE_PROFILES); IPR043502 (SUPERFAMILY)	no GO terms	no GO terms
TRUE	[INTERPRO, BLASTED]	g142	PUTATIVE PSEUDOGENE: RecName: Full=Putative uncharacterized transposon-derived protein F52C9.6 [Caenorhabditis elegans]	286	1	5.07476E-19	46.27						PTHR47027 (PANTHER); IPR000477 (PROSITE_PROFILES)	no GO terms	no GO terms
TRUE	[INTERPRO, BLASTED]	g358	PUTATIVE PSEUDOGENE: RecName: Full=Putative uncharacterized transposon-derived protein F52C9.6 [Caenorhabditis elegans]	398	1	2.89537E-4	52.87						IPR000477 (PFAM); PTHR47027 (PANTHER); IPR000477 (PROSITE_PROFILES); cd01650 (CDD); IPR043502 (SUPERFAMILY)	no GO terms	no GO terms
TRUE	[INTERPRO, BLASTED]	g402	PUTATIVE PSEUDOGENE: RecName: Full=Putative uncharacterized transposon-derived protein F52C9.6 [Caenorhabditis elegans]	227	1	5.70981E-9	45.87						PTHR47027 (PANTHER)	no GO terms	no GO terms
TRUE	[INTERPRO, BLASTED]	g601	PUTATIVE PSEUDOGENE: RecName: Full=Putative uncharacterized transposon-derived protein F52C9.6 [Caenorhabditis elegans]	313	1	2.1493E-11	46.53						IPR000477 (PFAM); PTHR47027 (PANTHER); IPR000477 (PROSITE_PROFILES); SignalP-TM (SIGNALP_GRAM_POSITIVE); IPR043502 (SUPERFAMILY)	no GO terms	no GO terms
TRUE	[INTERPRO, BLASTED]	g637	RecName: Full=Retrovirus-related Env polyprotein from transposon gypsy [Drosophila melanogaster]	434	1	1.12697E-108	60.28						IPR009882 (PFAM); TMhelix (TMHMM)	no GO terms	no GO terms
TRUE	[INTERPRO, BLASTED]	g642	RecName: Full=Retrovirus-related Env polyprotein from transposon gypsy [Drosophila melanogaster]	434	1	1.12697E-108	60.28						IPR009882 (PFAM); TMhelix (TMHMM)	no GO terms	no GO terms
TRUE	[INTERPRO, BLASTED]	g656	PUTATIVE PSEUDOGENE: RecName: Full=Putative uncharacterized transposon-derived protein F52C9.6 [Caenorhabditis elegans]	251	1	1.6872E-12	52.23						IPR000477 (PFAM); PTHR47027 (PANTHER); IPR000477 (PROSITE_PROFILES)	no GO terms	no GO terms
TRUE	[INTERPRO, BLASTED]	g657	PUTATIVE PSEUDOGENE: RecName: Full=Putative uncharacterized transposon-derived protein F52C9.6 [Caenorhabditis elegans]	376	1	2.7473E-13	48.02						IPR036397 (G3DSA:3.30.420.GENE3D); PTHR47027 (PANTHER); IPR000477 (PROSITE_PROFILES)	F:GO:0003676	F:nucleic acid binding
TRUE	[INTERPRO, BLASTED]	g693	RecName: Full=Protein GVQW3; AltName: Full=GVQW motif-containing protein 3 [Homo sapiens]	180	1	1.24715E-20	67.29						IPR036397 (G3DSA:3.30.420.GENE3D); PTHR46060 (PANTHER)	F:GO:0003676	F:nucleic acid binding
TRUE	[INTERPRO, BLASTED]	g740	PUTATIVE PSEUDOGENE: RecName: Full=Putative uncharacterized transposon-derived protein F52C9.6 [Caenorhabditis elegans]	233	1	5.70681E-14	45.38						PTHR47027 (PANTHER)	no GO terms	no GO terms
TRUE	[INTERPRO, BLASTED]	g741	RecName: Full=Protein GVQW3; AltName: Full=GVQW motif-containing protein 3 [Homo sapiens]	142	1	5.05139E-11	52.68						PTHR46060 (PANTHER)	no GO terms	no GO terms
TRUE	[INTERPRO, BLASTED]	g766	PUTATIVE PSEUDOGENE: RecName: Full=Putative uncharacterized transposon-derived protein F52C9.6 [Caenorhabditis elegans]	494	1	1.17663E-5	47.79						IPR036397 (G3DSA:3.30.420.GENE3D); PTHR46060 (PANTHER)	F:GO:0003676	F:nucleic acid binding
TRUE	[INTERPRO, BLASTED]	g782	PUTATIVE PSEUDOGENE: RecName: Full=Putative uncharacterized transposon-derived protein F52C9.6 [Caenorhabditis elegans]	630	1	2.3029E-12	47.52						Coil (COILS); IPR000477 (PFAM); PTHR47027 (PANTHER); IPR000477 (PROSITE_PROFILES); cd01650 (CDD); IPR043502 (SUPERFAMILY)	no GO terms	no GO terms
TRUE	[INTERPRO, BLASTED]	g866	PUTATIVE PSEUDOGENE: RecName: Full=Putative uncharacterized transposon-derived protein F52C9.6 [Caenorhabditis elegans]	286	1	2.12397E-17	45.52						IPR000477 (PFAM); PTHR47027 (PANTHER); IPR000477 (PROSITE_PROFILES)	no GO terms	no GO terms
TRUE	[INTERPRO, BLASTED]	g869	PUTATIVE PSEUDOGENE: RecName: Full=Putative uncharacterized transposon-derived protein F52C9.6 [Caenorhabditis elegans]	286	1	3.82848E-17	45.52						PTHR47027 (PANTHER); IPR000477 (PROSITE_PROFILES)	no GO terms	no GO terms
TRUE	[INTERPRO, BLASTED]	g886	RecName: Full=Protein GVQW3; AltName: Full=GVQW motif-containing protein 3 [Homo sapiens]	153	1	2.29001E-6	53.76						no IPS match	no IPS match	no IPS match
TRUE	[INTERPRO, BLASTED]	g894	PUTATIVE PSEUDOGENE: RecName: Full=Putative uncharacterized transposon-derived protein F52C9.6 [Caenorhabditis elegans]	203	1	2.3097E-10	47.09						PTHR47027 (PANTHER)	no GO terms	no GO terms
TRUE	[INTERPRO, BLASTED]	g910	PUTATIVE PSEUDOGENE: RecName: Full=Putative uncharacterized transposon-derived protein F52C9.6 [Caenorhabditis elegans]	1158	1	1.93784E-7	49.68						IPR000477 (PFAM); PTHR19446 (PANTHER); IPR000477 (PROSITE_PROFILES); IPR043502 (SUPERFAMILY)	no GO terms	no GO terms
TRUE	[INTERPRO, BLASTED]	g918	PUTATIVE PSEUDOGENE: RecName: Full=Putative uncharacterized transposon-derived protein F52C9.6 [Caenorhabditis elegans]	220	1	8.6186E-7	46.38						IPR000477 (PFAM); PTHR47027 (PANTHER); IPR000477 (PROSITE_PROFILES)	no GO terms	no GO terms
TRUE	[INTERPRO, BLASTED]	g929	RecName: Full=Chorion protein S38 [Drosophila melanogaster]	279	1	5.11389E-59	68.1						IPR008449 (PFAM); SignalP-noTM (SIGNALP_GRAM_NEGATIVE); SignalP-TM (SIGNALP_GRAM_POSITIVE); SignalP-noTM (SIGNALP_EUK); TMhelix (TMHMM)	no GO terms	no GO terms
TRUE	[INTERPRO, BLASTED]	g1002	PUTATIVE PSEUDOGENE: RecName: Full=Putative uncharacterized transposon-derived protein F52C9.6 [Caenorhabditis elegans]	293	1	4.69401E-16	44.61						PTHR47027 (PANTHER); IPR000477 (PROSITE_PROFILES)	no GO terms	no GO terms
TRUE	[INTERPRO, BLASTED]	g1006	PUTATIVE PSEUDOGENE: RecName: Full=Putative uncharacterized transposon-derived protein F52C9.6 [Caenorhabditis elegans]	259	1	3.00534E-4	52.87						IPR036691 (G3DSA:3.60.10.GENE3D); IPR000477 (PFAM); PTHR47027 (PANTHER); IPR036691 (SUPERFAMILY)	no GO terms	no GO terms
TRUE	[INTERPRO, BLASTED]	g1016	PUTATIVE PSEUDOGENE: RecName: Full=Putative uncharacterized transposon-derived protein F52C9.6 [Caenorhabditis elegans]	512	1	5.00706E-12	47.52						Coil (COILS); IPR000477 (PFAM); PTHR47027 (PANTHER); IPR000477 (PROSITE_PROFILES); cd01650 (CDD); IPR043502 (SUPERFAMILY)	no GO terms	no GO terms
TRUE	[INTERPRO, BLASTED]	g1024	RecName: Full=Retrovirus-related Env polyprotein from transposon gypsy [Drosophila melanogaster]	345	1	3.14591E-22	68.93						IPR009882 (PFAM); TMhelix (TMHMM)	no GO terms	no GO terms
TRUE	[INTERPRO, BLASTED]	g1026	RecName: Full=Retrovirus-related Env polyprotein from transposon gypsy [Drosophila melanogaster]	228	1	8.2074E-37	52.51						IPR009882 (PFAM); TMhelix (TMHMM)	no GO terms	no GO terms
TRUE	[INTERPRO, BLASTED]	g1027	RecName: Full=Retrovirus-related Env polyprotein from transposon gypsy [Drosophila melanogaster]	206	1	1.34382E-11	50.72						TIGR01167 (NCBIFAM); IPR009882 (PFAM); TMhelix (TMHMM)	no GO terms	no GO terms
TRUE	[INTERPRO, BLASTED]	g1030	RecName: Full=Protein GVQW3; AltName: Full=GVQW motif-containing protein 3 [Homo sapiens]	239	1	1.56927E-21	70.71						IPR036397 (G3DSA:3.30.420.GENE3D); IPR036397 (G3DSA:3.30.420.GENE3D); PTHR46060 (PANTHER)	F:GO:0003676	F:nucleic acid binding
TRUE	[INTERPRO, BLASTED]	g1056	PUTATIVE PSEUDOGENE: RecName: Full=Putative uncharacterized transposon-derived protein F52C9.6 [Caenorhabditis elegans]	267	1	5.36721E-12	46.53						IPR000477 (PFAM); PTHR47027 (PANTHER); IPR000477 (PROSITE_PROFILES)	no GO terms	no GO terms
TRUE	[INTERPRO, BLASTED]	g1132	PUTATIVE PSEUDOGENE: RecName: Full=Putative uncharacterized transposon-derived protein F52C9.6 [Caenorhabditis elegans]	286	1	1.58942E-17	46.64						IPR000477 (PFAM); PTHR47027 (PANTHER); IPR000477 (PROSITE_PROFILES)	no GO terms	no GO terms
TRUE	[INTERPRO, BLASTED]	g1186	PUTATIVE PSEUDOGENE: RecName: Full=Putative uncharacterized transposon-derived protein F52C9.6 [Caenorhabditis elegans]	381	1	6.15684E-17	45.9						IPR000477 (PFAM); PTHR47027 (PANTHER); IPR000477 (PROSITE_PROFILES); IPR043502 (SUPERFAMILY)	no GO terms	no GO terms
TRUE	[INTERPRO, BLASTED]	g1258	RecName: Full=Protein GVQW3; AltName: Full=GVQW motif-containing protein 3 [Homo sapiens]	257	1	4.05476E-25	65.29						IPR041426 (PFAM); G3DSA:1.10.10.1450 (GENE3D); PTHR46060 (PANTHER)	no GO terms	no GO terms
TRUE	[INTERPRO, BLASTED]	g1260	PUTATIVE PSEUDOGENE: RecName: Full=Putative uncharacterized transposon-derived protein F52C9.6 [Caenorhabditis elegans]	252	1	2.18918E-12	47.52						PTHR47027 (PANTHER); IPR000477 (PROSITE_PROFILES)	no GO terms	no GO terms
TRUE	[INTERPRO, BLASTED]	g1396	PUTATIVE PSEUDOGENE: RecName: Full=Putative uncharacterized transposon-derived protein F52C9.6 [Caenorhabditis elegans]	306	1	4.55026E-4	44.62						PTHR47027 (PANTHER)	no GO terms	no GO terms
TRUE	[INTERPRO, BLASTED]	g1402	RecName: Full=Protein GVQW3; AltName: Full=GVQW motif-containing protein 3 [Homo sapiens]	342	1	2.29727E-12	52.89						PTHR46060 (PANTHER); TMhelix (TMHMM)	no GO terms	no GO terms
TRUE	[INTERPRO, BLASTED]	g1426	PUTATIVE PSEUDOGENE: RecName: Full=Putative uncharacterized transposon-derived protein F52C9.6 [Caenorhabditis elegans]	360	1	6.00282E-10	47.65						PTHR47027 (PANTHER)	no GO terms	no GO terms
TRUE	[INTERPRO, BLASTED]	g1455	RecName: Full=Protein GVQW3; AltName: Full=GVQW motif-containing protein 3 [Homo sapiens]	250	1	2.51569E-23	68.18						IPR036397 (G3DSA:3.30.420.GENE3D); IPR036397 (G3DSA:3.30.420.GENE3D); G3DSA:1.10.10.1450 (GENE3D); IPR041426 (PFAM); PTHR46060 (PANTHER)	F:GO:0003676	F:nucleic acid binding
TRUE	[INTERPRO, BLASTED]	g1607	PUTATIVE PSEUDOGENE: RecName: Full=Putative uncharacterized transposon-derived protein F52C9.6 [Caenorhabditis elegans]	227	1	4.56328E-5	36.33						PTHR47027 (PANTHER); IPR000477 (PROSITE_PROFILES); IPR043502 (SUPERFAMILY)	no GO terms	no GO terms
TRUE	[INTERPRO, BLASTED]	g1639	PUTATIVE PSEUDOGENE: RecName: Full=Putative uncharacterized transposon-derived protein F52C9.6 [Caenorhabditis elegans]	233	1	9.25974E-11	43.93						PTHR47027 (PANTHER)	no GO terms	no GO terms
TRUE	[INTERPRO, BLASTED]	g1730	PUTATIVE PSEUDOGENE: RecName: Full=Putative uncharacterized transposon-derived protein F52C9.6 [Caenorhabditis elegans]	286	1	6.08426E-19	46.27						PTHR47027 (PANTHER); IPR000477 (PROSITE_PROFILES)	no GO terms	no GO terms
TRUE	[INTERPRO, BLASTED]	g1756	RecName: Full=Retrovirus-related Env polyprotein from transposon gypsy [Drosophila melanogaster]	238	1	2.77948E-32	58.78						IPR009882 (PFAM); TMhelix (TMHMM)	no GO terms	no GO terms
TRUE	[INTERPRO, BLASTED]	g1758	RecName: Full=Retrovirus-related Env polyprotein from transposon gypsy [Drosophila melanogaster]	197	1	3.32916E-29	57.35						IPR009882 (PFAM); TMhelix (TMHMM)	no GO terms	no GO terms
TRUE	[INTERPRO, BLASTED]	g1834	RecName: Full=Protein GVQW3; AltName: Full=GVQW motif-containing protein 3 [Homo sapiens]	397	1	6.38864E-7	57.33						IPR036397 (G3DSA:3.30.420.GENE3D); IPR036397 (G3DSA:3.30.420.GENE3D); PTHR46060 (PANTHER)	F:GO:0003676	F:nucleic acid binding
TRUE	[INTERPRO, BLASTED]	g1840	PUTATIVE PSEUDOGENE: RecName: Full=Putative uncharacterized transposon-derived protein F52C9.6 [Caenorhabditis elegans]	245	1	4.68194E-11	46.38						PTHR47027 (PANTHER)	no GO terms	no GO terms
TRUE	[INTERPRO, BLASTED]	g1862	PUTATIVE PSEUDOGENE: RecName: Full=Putative uncharacterized transposon-derived protein F52C9.6 [Caenorhabditis elegans]	567	1	1.32621E-12	48.02						IPR000477 (PFAM); PTHR47027 (PANTHER); cd01650 (CDD); IPR043502 (SUPERFAMILY)	no GO terms	no GO terms
TRUE	[INTERPRO, BLASTED]	g1917	RecName: Full=Protein GVQW3; AltName: Full=GVQW motif-containing protein 3 [Homo sapiens]	204	1	5.57782E-21	69.7						IPR036397 (G3DSA:3.30.420.GENE3D); PTHR46060 (PANTHER)	F:GO:0003676	F:nucleic acid binding
TRUE	[INTERPRO, BLASTED]	g1953	PUTATIVE PSEUDOGENE: RecName: Full=Putative uncharacterized transposon-derived protein F52C9.6 [Caenorhabditis elegans]	1444	1	2.68554E-7	44.19						IPR000477 (PFAM); IPR022048 (PFAM); PTHR47027 (PANTHER); IPR000477 (PROSITE_PROFILES); IPR000477 (PROSITE_PROFILES); cd01650 (CDD); cd01650 (CDD); IPR043502 (SUPERFAMILY); IPR043502 (SUPERFAMILY); IPR043502 (SUPERFAMILY)	no GO terms	no GO terms
TRUE	[INTERPRO, BLASTED]	g1957	PUTATIVE PSEUDOGENE: RecName: Full=Putative uncharacterized transposon-derived protein F52C9.6 [Caenorhabditis elegans]	273	1	1.12184E-12	53.24						PTHR47027 (PANTHER); IPR000477 (PROSITE_PROFILES)	no GO terms	no GO terms
TRUE	[INTERPRO, BLASTED]	g2054	PUTATIVE PSEUDOGENE: RecName: Full=Putative uncharacterized transposon-derived protein F52C9.6 [Caenorhabditis elegans]	606	1	9.23495E-9	50.96						IPR036691 (G3DSA:3.60.10.GENE3D); IPR000477 (PFAM); IPR036397 (G3DSA:3.30.420.GENE3D); PTHR47027 (PANTHER); IPR000477 (PROSITE_PROFILES); cd09276 (CDD); IPR043502 (SUPERFAMILY); IPR012337 (SUPERFAMILY); IPR036691 (SUPERFAMILY)	F:GO:0003676	F:nucleic acid binding
TRUE	[INTERPRO, BLASTED]	g2100	PUTATIVE PSEUDOGENE: RecName: Full=Putative uncharacterized transposon-derived protein F52C9.6 [Caenorhabditis elegans]	286	1	1.20112E-17	45.9						PTHR47027 (PANTHER); IPR000477 (PROSITE_PROFILES)	no GO terms	no GO terms
TRUE	[INTERPRO, BLASTED]	g2244	PUTATIVE PSEUDOGENE: RecName: Full=Putative uncharacterized transposon-derived protein F52C9.6 [Caenorhabditis elegans]	286	1	8.46066E-18	46.27						PTHR47027 (PANTHER); IPR000477 (PROSITE_PROFILES)	no GO terms	no GO terms
TRUE	[INTERPRO, BLASTED]	g2306	PUTATIVE PSEUDOGENE: RecName: Full=Putative uncharacterized transposon-derived protein F52C9.6 [Caenorhabditis elegans]	514	1	5.1749E-13	45.42						IPR000477 (PFAM); PTHR47027 (PANTHER)	no GO terms	no GO terms
TRUE	[INTERPRO, BLASTED]	g2330	PUTATIVE PSEUDOGENE: RecName: Full=Putative uncharacterized transposon-derived protein F52C9.6 [Caenorhabditis elegans]	262	1	2.11347E-13	48.1						PTHR47027 (PANTHER); IPR000477 (PROSITE_PROFILES)	no GO terms	no GO terms
TRUE	[INTERPRO, BLASTED]	g2333	PUTATIVE PSEUDOGENE: RecName: Full=Putative uncharacterized transposon-derived protein F52C9.6 [Caenorhabditis elegans]	328	1	1.67142E-13	48.1						PTHR47027 (PANTHER); IPR000477 (PROSITE_PROFILES)	no GO terms	no GO terms
TRUE	[INTERPRO, BLASTED]	g2335	PUTATIVE PSEUDOGENE: RecName: Full=Putative uncharacterized transposon-derived protein F52C9.6 [Caenorhabditis elegans]	233	1	1.57466E-16	46.64						PTHR47027 (PANTHER)	no GO terms	no GO terms
TRUE	[INTERPRO, BLASTED]	g2375	PUTATIVE PSEUDOGENE: RecName: Full=Putative uncharacterized transposon-derived protein F52C9.6 [Caenorhabditis elegans]	594	1	1.37698E-13	49.76						IPR036397 (G3DSA:3.30.420.GENE3D); PTHR47027 (PANTHER); IPR000477 (PROSITE_PROFILES); IPR036691 (SUPERFAMILY); IPR012337 (SUPERFAMILY)	F:GO:0003676	F:nucleic acid binding
TRUE	[INTERPRO, BLASTED]	g2378	PUTATIVE PSEUDOGENE: RecName: Full=Putative uncharacterized transposon-derived protein F52C9.6 [Caenorhabditis elegans]	328	1	8.52477E-14	48.1						PTHR47027 (PANTHER); IPR000477 (PROSITE_PROFILES)	no GO terms	no GO terms
TRUE	[INTERPRO, BLASTED]	g2379	PUTATIVE PSEUDOGENE: RecName: Full=Putative uncharacterized transposon-derived protein F52C9.6 [Caenorhabditis elegans]	186	1	3.83321E-5	52.87						IPR000477 (PFAM); PTHR47027 (PANTHER); IPR000477 (PROSITE_PROFILES); IPR043502 (SUPERFAMILY)	no GO terms	no GO terms
TRUE	[INTERPRO, BLASTED]	g2386	PUTATIVE PSEUDOGENE: RecName: Full=Putative uncharacterized transposon-derived protein F52C9.6 [Caenorhabditis elegans]	268	1	1.29927E-17	45.52						PTHR47027 (PANTHER); IPR000477 (PROSITE_PROFILES)	no GO terms	no GO terms
TRUE	[INTERPRO, BLASTED]	g2469	PUTATIVE PSEUDOGENE: RecName: Full=Putative uncharacterized transposon-derived protein F52C9.6 [Caenorhabditis elegans]	286	1	2.00035E-17	45.9						PTHR47027 (PANTHER); IPR000477 (PROSITE_PROFILES)	no GO terms	no GO terms
TRUE	[INTERPRO, BLASTED]	g2582	PUTATIVE PSEUDOGENE: RecName: Full=Putative uncharacterized transposon-derived protein F52C9.6 [Caenorhabditis elegans]	349	1	1.0525E-10	50.96						IPR000477 (PFAM); PTHR47027 (PANTHER)	no GO terms	no GO terms
TRUE	[INTERPRO, BLASTED]	g2644	PUTATIVE PSEUDOGENE: RecName: Full=Putative uncharacterized transposon-derived protein F52C9.6 [Caenorhabditis elegans]	366	1	3.39624E-11	45.04						PTHR47027 (PANTHER)	no GO terms	no GO terms
TRUE	[INTERPRO, BLASTED]	g2652	RecName: Full=Retrovirus-related Env polyprotein from transposon gypsy [Drosophila melanogaster]	344	1	4.46982E-42	54.57						Coil (COILS); IPR022048 (PFAM); IPR009882 (PFAM)	no GO terms	no GO terms
TRUE	[INTERPRO, BLASTED]	g2724	RecName: Full=Protein GVQW3; AltName: Full=GVQW motif-containing protein 3 [Homo sapiens]	167	1	6.97081E-14	52.17						IPR036397 (G3DSA:3.30.420.GENE3D); PTHR46060 (PANTHER)	F:GO:0003676	F:nucleic acid binding
TRUE	[INTERPRO, BLASTED]	g2760	PUTATIVE PSEUDOGENE: RecName: Full=Putative uncharacterized transposon-derived protein F52C9.6 [Caenorhabditis elegans]	324	1	1.62258E-18	46.01						PTHR47027 (PANTHER)	no GO terms	no GO terms
TRUE	[INTERPRO, BLASTED]	g2794	PUTATIVE PSEUDOGENE: RecName: Full=Putative uncharacterized transposon-derived protein F52C9.6 [Caenorhabditis elegans]	286	1	3.39636E-17	45.52						PTHR47027 (PANTHER); IPR000477 (PROSITE_PROFILES)	no GO terms	no GO terms
TRUE	[INTERPRO, BLASTED]	g2806	PUTATIVE PSEUDOGENE: RecName: Full=Putative uncharacterized transposon-derived protein F52C9.6 [Caenorhabditis elegans]	263	1	2.6928E-14	45.83						PTHR47027 (PANTHER)	no GO terms	no GO terms
TRUE	[INTERPRO, BLASTED]	g2823	PUTATIVE PSEUDOGENE: RecName: Full=Putative uncharacterized transposon-derived protein F52C9.6 [Caenorhabditis elegans]	680	1	1.76457E-13	46.41						IPR036691 (G3DSA:3.60.10.GENE3D); IPR031961 (PFAM); PTHR47027 (PANTHER); IPR036691 (SUPERFAMILY)	no GO terms	no GO terms
TRUE	[INTERPRO, BLASTED]	g2827	PUTATIVE PSEUDOGENE: RecName: Full=Putative uncharacterized transposon-derived protein F52C9.6 [Caenorhabditis elegans]	680	1	2.91605E-13	46.41						IPR036691 (G3DSA:3.60.10.GENE3D); IPR031961 (PFAM); PTHR47027 (PANTHER); IPR036691 (SUPERFAMILY)	no GO terms	no GO terms
TRUE	[INTERPRO, BLASTED]	g2845	PUTATIVE PSEUDOGENE: RecName: Full=Putative uncharacterized transposon-derived protein F52C9.6 [Caenorhabditis elegans]	286	1	2.03948E-16	45.15						IPR000477 (PFAM); PTHR47027 (PANTHER); IPR000477 (PROSITE_PROFILES)	no GO terms	no GO terms
TRUE	[INTERPRO, BLASTED]	g2846	PUTATIVE PSEUDOGENE: RecName: Full=Putative uncharacterized transposon-derived protein F52C9.6 [Caenorhabditis elegans]	286	1	2.03948E-16	45.15						IPR000477 (PFAM); PTHR47027 (PANTHER); IPR000477 (PROSITE_PROFILES)	no GO terms	no GO terms
TRUE	[INTERPRO, BLASTED]	g2862	RecName: Full=Protein GVQW3; AltName: Full=GVQW motif-containing protein 3 [Homo sapiens]	1326	1	1.15133E-7	60.24						Coil (COILS); IPR036691 (G3DSA:3.60.10.GENE3D); IPR000477 (PFAM); PTHR46890 (PANTHER); cd01650 (CDD); IPR036691 (SUPERFAMILY); IPR043502 (SUPERFAMILY); TMhelix (TMHMM)	no GO terms	no GO terms
TRUE	[INTERPRO, BLASTED]	g2883	RecName: Full=Retrovirus-related Gag polyprotein from transposon gypsy [Drosophila melanogaster]	123	1	4.03905E-15	66.67						Coil (COILS); Coil (COILS)	no GO terms	no GO terms
TRUE	[INTERPRO, BLASTED]	g2884	RecName: Full=Retrovirus-related Gag polyprotein from transposon gypsy [Drosophila melanogaster]	123	1	4.03905E-15	66.67						Coil (COILS); Coil (COILS)	no GO terms	no GO terms
TRUE	[INTERPRO, BLASTED]	g3007	RecName: Full=Protein GVQW3; AltName: Full=GVQW motif-containing protein 3 [Homo sapiens]	180	1	7.76754E-20	71.58						IPR036397 (G3DSA:3.30.420.GENE3D); PTHR46060 (PANTHER)	F:GO:0003676	F:nucleic acid binding
TRUE	[INTERPRO, BLASTED]	g3008	RecName: Full=Protein GVQW3; AltName: Full=GVQW motif-containing protein 3 [Homo sapiens]	229	1	2.27212E-21	70.71						IPR036397 (G3DSA:3.30.420.GENE3D); IPR036397 (G3DSA:3.30.420.GENE3D); PTHR46060 (PANTHER)	F:GO:0003676	F:nucleic acid binding
TRUE	[INTERPRO, BLASTED]	g3023	PUTATIVE PSEUDOGENE: RecName: Full=Putative uncharacterized transposon-derived protein F52C9.6 [Caenorhabditis elegans]	233	1	2.78725E-14	45.38						PTHR47027 (PANTHER)	no GO terms	no GO terms
TRUE	[INTERPRO, BLASTED]	g3056	RecName: Full=Protein GVQW3; AltName: Full=GVQW motif-containing protein 3 [Homo sapiens]	228	1	7.35356E-17	66.04						IPR036397 (G3DSA:3.30.420.GENE3D); IPR036397 (G3DSA:3.30.420.GENE3D); PTHR46060 (PANTHER)	F:GO:0003676	F:nucleic acid binding
TRUE	[INTERPRO, BLASTED]	g3099	PUTATIVE PSEUDOGENE: RecName: Full=Putative uncharacterized transposon-derived protein F52C9.6 [Caenorhabditis elegans]	556	1	5.68653E-7	43.07						PTHR47027 (PANTHER); IPR000477 (PROSITE_PROFILES)	no GO terms	no GO terms
TRUE	[INTERPRO, BLASTED]	g3114	PUTATIVE PSEUDOGENE: RecName: Full=Putative uncharacterized transposon-derived protein F52C9.6 [Caenorhabditis elegans]	286	1	2.39051E-18	46.27						PTHR47027 (PANTHER); IPR000477 (PROSITE_PROFILES)	no GO terms	no GO terms
TRUE	[INTERPRO, BLASTED]	g3139	PUTATIVE PSEUDOGENE: RecName: Full=Putative uncharacterized transposon-derived protein F52C9.6 [Caenorhabditis elegans]	247	1	1.99913E-14	46.12						PTHR47027 (PANTHER)	no GO terms	no GO terms
TRUE	[INTERPRO, BLASTED]	g3291	PUTATIVE PSEUDOGENE: RecName: Full=Putative uncharacterized transposon-derived protein F52C9.6 [Caenorhabditis elegans]	319	1	3.29323E-4	52.87						IPR000477 (PFAM); PTHR47027 (PANTHER); IPR000477 (PROSITE_PROFILES); IPR043502 (SUPERFAMILY)	no GO terms	no GO terms
TRUE	[INTERPRO, BLASTED]	g3293	RecName: Full=Protein GVQW3; AltName: Full=GVQW motif-containing protein 3 [Homo sapiens]	138	1	6.17495E-15	52.89						PTHR46060 (PANTHER)	no GO terms	no GO terms
TRUE	[INTERPRO, BLASTED]	g3294	PUTATIVE PSEUDOGENE: RecName: Full=Putative uncharacterized transposon-derived protein F52C9.6 [Caenorhabditis elegans]	212	1	5.9663E-10	51.59						PTHR47027 (PANTHER); IPR000477 (PROSITE_PROFILES)	no GO terms	no GO terms
TRUE	[INTERPRO, BLASTED]	g3295	PUTATIVE PSEUDOGENE: RecName: Full=Putative uncharacterized transposon-derived protein F52C9.6 [Caenorhabditis elegans]	345	1	1.25776E-11	46.86						IPR000477 (PFAM); PTHR47027 (PANTHER); IPR000477 (PROSITE_PROFILES)	no GO terms	no GO terms
TRUE	[INTERPRO, BLASTED]	g3353	PUTATIVE PSEUDOGENE: RecName: Full=Putative uncharacterized transposon-derived protein F52C9.6 [Caenorhabditis elegans]	565	1	2.71698E-13	47.37						Coil (COILS); PTHR47027 (PANTHER); IPR043502 (SUPERFAMILY)	no GO terms	no GO terms
TRUE	[INTERPRO, BLASTED]	g3356	PUTATIVE PSEUDOGENE: RecName: Full=Putative uncharacterized transposon-derived protein F52C9.6 [Caenorhabditis elegans]	406	1	2.34875E-17	45.9						IPR000477 (PFAM); PTHR47027 (PANTHER); IPR000477 (PROSITE_PROFILES); IPR043502 (SUPERFAMILY)	no GO terms	no GO terms
TRUE	[INTERPRO, BLASTED]	g3370	PUTATIVE PSEUDOGENE: RecName: Full=Putative uncharacterized transposon-derived protein F52C9.6 [Caenorhabditis elegans]	286	1	6.99418E-18	46.27						PTHR47027 (PANTHER); IPR000477 (PROSITE_PROFILES)	no GO terms	no GO terms
TRUE	[INTERPRO, BLASTED]	g3380	PUTATIVE PSEUDOGENE: RecName: Full=Putative uncharacterized transposon-derived protein F52C9.6 [Caenorhabditis elegans]	457	1	1.14103E-11	47.52						IPR000477 (PFAM); PTHR47027 (PANTHER); IPR000477 (PROSITE_PROFILES); cd01650 (CDD); IPR043502 (SUPERFAMILY)	no GO terms	no GO terms
TRUE	[INTERPRO, BLASTED]	g3515	PUTATIVE PSEUDOGENE: RecName: Full=Putative uncharacterized transposon-derived protein F52C9.6 [Caenorhabditis elegans]	386	1	1.11362E-15	45.15						IPR000477 (PFAM); PTHR47027 (PANTHER); IPR000477 (PROSITE_PROFILES); cd01650 (CDD); IPR043502 (SUPERFAMILY)	no GO terms	no GO terms
TRUE	[INTERPRO, BLASTED]	g3519	PUTATIVE PSEUDOGENE: RecName: Full=Putative uncharacterized transposon-derived protein F52C9.6 [Caenorhabditis elegans]	386	1	2.95793E-15	45.28						IPR000477 (PFAM); PTHR47027 (PANTHER); IPR000477 (PROSITE_PROFILES); cd01650 (CDD); IPR043502 (SUPERFAMILY)	no GO terms	no GO terms
TRUE	[INTERPRO, BLASTED]	g3590	RecName: Full=Protein GVQW3; AltName: Full=GVQW motif-containing protein 3 [Homo sapiens]	433	1	1.26858E-19	70.1						IPR036397 (G3DSA:3.30.420.GENE3D); IPR036397 (G3DSA:3.30.420.GENE3D); PTHR46060 (PANTHER)	F:GO:0003676	F:nucleic acid binding
TRUE	[INTERPRO, BLASTED]	g3599	PUTATIVE PSEUDOGENE: RecName: Full=Putative uncharacterized transposon-derived protein F52C9.6 [Caenorhabditis elegans]	286	1	4.86411E-17	45.52						PTHR47027 (PANTHER); IPR000477 (PROSITE_PROFILES)	no GO terms	no GO terms
TRUE	[INTERPRO, BLASTED]	g3641	PUTATIVE PSEUDOGENE: RecName: Full=Putative uncharacterized transposon-derived protein F52C9.6 [Caenorhabditis elegans]	535	1	1.46483E-17	46.24						IPR000477 (PFAM); PTHR47027 (PANTHER); IPR000477 (PROSITE_PROFILES); IPR043502 (SUPERFAMILY)	no GO terms	no GO terms
TRUE	[INTERPRO, BLASTED]	g3654	PUTATIVE PSEUDOGENE: RecName: Full=Putative uncharacterized transposon-derived protein F52C9.6 [Caenorhabditis elegans]	200	1	3.38597E-6	41.79						IPR000477 (PFAM); PTHR47027 (PANTHER); IPR000477 (PROSITE_PROFILES)	no GO terms	no GO terms
TRUE	[INTERPRO, BLASTED]	g3657	PUTATIVE PSEUDOGENE: RecName: Full=Putative uncharacterized transposon-derived protein F52C9.6 [Caenorhabditis elegans]	200	1	1.89835E-6	41.79						IPR000477 (PFAM); PTHR47027 (PANTHER); IPR000477 (PROSITE_PROFILES)	no GO terms	no GO terms
TRUE	[INTERPRO, BLASTED]	g3681	PUTATIVE PSEUDOGENE: RecName: Full=Putative uncharacterized transposon-derived protein F52C9.6 [Caenorhabditis elegans]	210	1	7.40714E-11	45.45						PTHR47027 (PANTHER)	no GO terms	no GO terms
TRUE	[INTERPRO, BLASTED]	g3689	PUTATIVE PSEUDOGENE: RecName: Full=Putative uncharacterized transposon-derived protein F52C9.6 [Caenorhabditis elegans]	443	1	7.36064E-11	47.21						IPR036691 (G3DSA:3.60.10.GENE3D); PTHR47027 (PANTHER); IPR036691 (SUPERFAMILY)	no GO terms	no GO terms
TRUE	[INTERPRO, BLASTED]	g3694	PUTATIVE PSEUDOGENE: RecName: Full=Putative uncharacterized transposon-derived protein F52C9.6 [Caenorhabditis elegans]	283	1	2.66162E-18	46.42						IPR000477 (PFAM); PTHR47027 (PANTHER); IPR000477 (PROSITE_PROFILES)	no GO terms	no GO terms
TRUE	[INTERPRO, BLASTED]	g3742	PUTATIVE PSEUDOGENE: RecName: Full=Putative uncharacterized transposon-derived protein F52C9.6 [Caenorhabditis elegans]	286	1	6.71937E-18	46.64						PTHR47027 (PANTHER); IPR000477 (PROSITE_PROFILES)	no GO terms	no GO terms
TRUE	[INTERPRO, BLASTED]	g3777	RecName: Full=Protein GVQW3; AltName: Full=GVQW motif-containing protein 3 [Homo sapiens]	223	1	5.3238E-19	68.69						IPR036397 (G3DSA:3.30.420.GENE3D); IPR036397 (G3DSA:3.30.420.GENE3D); PTHR46060 (PANTHER)	F:GO:0003676	F:nucleic acid binding
TRUE	[INTERPRO, BLASTED]	g3786	PUTATIVE PSEUDOGENE: RecName: Full=Putative uncharacterized transposon-derived protein F52C9.6 [Caenorhabditis elegans]	795	1	1.904E-16	45.52						Coil (COILS); IPR000477 (PFAM); IPR036691 (G3DSA:3.60.10.GENE3D); PTHR47027 (PANTHER); IPR000477 (PROSITE_PROFILES); cd01650 (CDD); cd09076 (CDD); IPR043502 (SUPERFAMILY); IPR036691 (SUPERFAMILY)	no GO terms	no GO terms
TRUE	[INTERPRO, BLASTED]	g3864	PUTATIVE PSEUDOGENE: RecName: Full=Putative uncharacterized transposon-derived protein F52C9.6 [Caenorhabditis elegans]	286	1	1.2132E-17	45.9						PTHR47027 (PANTHER); IPR000477 (PROSITE_PROFILES)	no GO terms	no GO terms
TRUE	[INTERPRO, BLASTED]	g3881	RecName: Full=Protein GVQW3; AltName: Full=GVQW motif-containing protein 3 [Homo sapiens]	190	1	6.00103E-5	46.46						IPR036397 (G3DSA:3.30.420.GENE3D); IPR036397 (G3DSA:3.30.420.GENE3D); PTHR46060 (PANTHER)	F:GO:0003676	F:nucleic acid binding
TRUE	[INTERPRO, BLASTED]	g3929	RecName: Full=Protein GVQW3; AltName: Full=GVQW motif-containing protein 3 [Homo sapiens]	223	1	3.39952E-18	66.67						IPR036397 (G3DSA:3.30.420.GENE3D); IPR036397 (G3DSA:3.30.420.GENE3D); PTHR46060 (PANTHER)	F:GO:0003676	F:nucleic acid binding
TRUE	[INTERPRO, BLASTED]	g3935	PUTATIVE PSEUDOGENE: RecName: Full=Putative uncharacterized transposon-derived protein F52C9.6 [Caenorhabditis elegans]	461	1	6.67053E-16	46.27						IPR000477 (PFAM); PTHR47027 (PANTHER); IPR000477 (PROSITE_PROFILES); cd01650 (CDD); IPR043502 (SUPERFAMILY)	no GO terms	no GO terms
TRUE	[INTERPRO, BLASTED]	g3981	PUTATIVE PSEUDOGENE: RecName: Full=Putative uncharacterized transposon-derived protein F52C9.6 [Caenorhabditis elegans]	258	1	6.20289E-14	47.11						IPR000477 (PFAM); PTHR47027 (PANTHER); IPR000477 (PROSITE_PROFILES)	no GO terms	no GO terms
TRUE	[INTERPRO, BLASTED]	g4118	RecName: Full=Retrovirus-related Env polyprotein from transposon gypsy [Drosophila melanogaster]	357	1	9.02045E-36	52.51						IPR009882 (PFAM); TMhelix (TMHMM)	no GO terms	no GO terms
TRUE	[INTERPRO, BLASTED]	g4132	PUTATIVE PSEUDOGENE: RecName: Full=Putative uncharacterized transposon-derived protein F52C9.6 [Caenorhabditis elegans]	270	1	2.62279E-11	48.02						PTHR47027 (PANTHER)	no GO terms	no GO terms
TRUE	[INTERPRO, BLASTED]	g4136	PUTATIVE PSEUDOGENE: RecName: Full=Putative uncharacterized transposon-derived protein F52C9.6 [Caenorhabditis elegans]	241	1	1.78029E-11	48.02						PTHR47027 (PANTHER); IPR000477 (PROSITE_PROFILES)	no GO terms	no GO terms
TRUE	[INTERPRO, BLASTED]	g4139	PUTATIVE PSEUDOGENE: RecName: Full=Putative uncharacterized transposon-derived protein F52C9.6 [Caenorhabditis elegans]	620	1	4.7523E-9	47.57						PTHR47027 (PANTHER)	no GO terms	no GO terms
TRUE	[INTERPRO, BLASTED]	g4228	PUTATIVE PSEUDOGENE: RecName: Full=Putative uncharacterized transposon-derived protein F52C9.6 [Caenorhabditis elegans]	230	1	1.89708E-10	45.93						PTHR47027 (PANTHER)	no GO terms	no GO terms
TRUE	[INTERPRO, BLASTED]	g4229	PUTATIVE PSEUDOGENE: RecName: Full=Putative uncharacterized transposon-derived protein F52C9.6 [Caenorhabditis elegans]	219	1	1.96571E-8	50.37						IPR000477 (PFAM); PTHR47027 (PANTHER)	no GO terms	no GO terms
TRUE	[INTERPRO, BLASTED]	g4273	PUTATIVE PSEUDOGENE: RecName: Full=Putative uncharacterized transposon-derived protein F52C9.6 [Caenorhabditis elegans]	280	1	1.19536E-19	47.01						PTHR47027 (PANTHER); IPR000477 (PROSITE_PROFILES)	no GO terms	no GO terms
TRUE	[INTERPRO, BLASTED]	g4289	PUTATIVE PSEUDOGENE: RecName: Full=Putative uncharacterized transposon-derived protein F52C9.6 [Caenorhabditis elegans]	767	1	1.65431E-11	44.36						IPR000477 (PFAM); PTHR47027 (PANTHER); IPR000477 (PROSITE_PROFILES); IPR000477 (PROSITE_PROFILES); cd01650 (CDD); cd01650 (CDD); IPR043502 (SUPERFAMILY); IPR043502 (SUPERFAMILY)	no GO terms	no GO terms
TRUE	[INTERPRO, BLASTED]	g4291	PUTATIVE PSEUDOGENE: RecName: Full=Putative uncharacterized transposon-derived protein F52C9.6 [Caenorhabditis elegans]	233	1	1.63459E-13	44.96						PTHR47027 (PANTHER)	no GO terms	no GO terms
TRUE	[INTERPRO, BLASTED]	g4397	PUTATIVE PSEUDOGENE: RecName: Full=Putative uncharacterized transposon-derived protein F52C9.6 [Caenorhabditis elegans]	532	1	7.08329E-12	48						PTHR47027 (PANTHER); IPR000477 (PROSITE_PROFILES)	no GO terms	no GO terms
TRUE	[INTERPRO, BLASTED]	g4434	RecName: Full=Protein GVQW3; AltName: Full=GVQW motif-containing protein 3 [Homo sapiens]	176	1	2.24482E-10	58.23						PF13565 (PFAM); PTHR46060 (PANTHER); IPR009057 (SUPERFAMILY)	no GO terms	no GO terms
TRUE	[INTERPRO, BLASTED]	g4501	PUTATIVE PSEUDOGENE: RecName: Full=Putative uncharacterized transposon-derived protein F52C9.6 [Caenorhabditis elegans]	237	1	2.7134E-11	52.23						IPR000477 (PFAM); PTHR47027 (PANTHER); IPR000477 (PROSITE_PROFILES)	no GO terms	no GO terms
TRUE	[INTERPRO, BLASTED]	g4517	PUTATIVE PSEUDOGENE: RecName: Full=Putative uncharacterized transposon-derived protein F52C9.6 [Caenorhabditis elegans]	271	1	2.33914E-17	45.9						IPR000477 (PFAM); PTHR47027 (PANTHER); IPR000477 (PROSITE_PROFILES)	no GO terms	no GO terms
TRUE	[INTERPRO, BLASTED]	g4521	PUTATIVE PSEUDOGENE: RecName: Full=Putative uncharacterized transposon-derived protein F52C9.6 [Caenorhabditis elegans]	271	1	2.33914E-17	45.9						IPR000477 (PFAM); PTHR47027 (PANTHER); IPR000477 (PROSITE_PROFILES)	no GO terms	no GO terms
TRUE	[INTERPRO, BLASTED]	g4539	RecName: Full=Protein GVQW3; AltName: Full=GVQW motif-containing protein 3 [Homo sapiens]	218	1	5.16743E-11	67.53						IPR036397 (G3DSA:3.30.420.GENE3D); PTHR46060 (PANTHER)	F:GO:0003676	F:nucleic acid binding
TRUE	[INTERPRO, BLASTED]	g4542	PUTATIVE PSEUDOGENE: RecName: Full=Putative uncharacterized transposon-derived protein F52C9.6 [Caenorhabditis elegans]	286	1	1.40834E-15	45.52						PTHR47027 (PANTHER); IPR000477 (PROSITE_PROFILES)	no GO terms	no GO terms
TRUE	[INTERPRO, BLASTED]	g4556	RecName: Full=Protein GVQW3; AltName: Full=GVQW motif-containing protein 3 [Homo sapiens]	282	1	4.48056E-9	62.16						IPR036397 (G3DSA:3.30.420.GENE3D); PTHR46060 (PANTHER)	F:GO:0003676	F:nucleic acid binding
TRUE	[INTERPRO, BLASTED]	g4558	PUTATIVE PSEUDOGENE: RecName: Full=Putative uncharacterized transposon-derived protein F52C9.6 [Caenorhabditis elegans]	575	1	9.47267E-14	45.52						PTHR47027 (PANTHER)	no GO terms	no GO terms
TRUE	[INTERPRO, BLASTED]	g4623	RecName: Full=BURP domain-containing protein 10; Short=OsBURP10; Flags: Precursor [Oryza sativa Japonica Group]	98	1	8.27245E-4	50						SignalP-noTM (SIGNALP_EUK); SignalP-TM (SIGNALP_GRAM_NEGATIVE); TMhelix (TMHMM); TMhelix (TMHMM)	no GO terms	no GO terms
TRUE	[INTERPRO, BLASTED]	g4670	RecName: Full=Protein GVQW3; AltName: Full=GVQW motif-containing protein 3 [Homo sapiens]	172	1	6.40538E-25	69.37						G3DSA:1.10.10.1450 (GENE3D); IPR036397 (G3DSA:3.30.420.GENE3D); IPR041426 (PFAM); PTHR46060 (PANTHER)	F:GO:0003676	F:nucleic acid binding
TRUE	[INTERPRO, BLASTED]	g4721	PUTATIVE PSEUDOGENE: RecName: Full=Putative uncharacterized transposon-derived protein F52C9.6 [Caenorhabditis elegans]	394	1	1.79529E-5	45.22						PTHR47027 (PANTHER)	no GO terms	no GO terms
TRUE	[INTERPRO, BLASTED]	g4734	RecName: Full=Serine/arginine repetitive matrix protein 5 [Homo sapiens]	436	1	1.25385E-14	65.1						PTHR34403 (PANTHER)	no GO terms	no GO terms
TRUE	[INTERPRO, BLASTED]	g4741	RecName: Full=Protein GVQW3; AltName: Full=GVQW motif-containing protein 3 [Homo sapiens]	155	1	1.57183E-8	56.25						Coil (COILS); IPR036397 (G3DSA:3.30.420.GENE3D); PTHR46060 (PANTHER)	F:GO:0003676	F:nucleic acid binding
TRUE	[INTERPRO, BLASTED]	g4750	PUTATIVE PSEUDOGENE: RecName: Full=Putative uncharacterized transposon-derived protein F52C9.6 [Caenorhabditis elegans]	233	1	7.31655E-14	44.96						PTHR47027 (PANTHER)	no GO terms	no GO terms
TRUE	[INTERPRO, BLASTED]	g4751	RecName: Full=Serine/arginine repetitive matrix protein 5 [Homo sapiens]	235	1	7.26719E-7	68.52						no IPS match	no IPS match	no IPS match
TRUE	[INTERPRO, BLASTED]	g4753	PUTATIVE PSEUDOGENE: RecName: Full=Putative uncharacterized transposon-derived protein F52C9.6 [Caenorhabditis elegans]	662	1	3.50569E-9	45.05						IPR000477 (PFAM); PTHR47027 (PANTHER)	no GO terms	no GO terms
TRUE	[INTERPRO, BLASTED]	g4758	PUTATIVE PSEUDOGENE: RecName: Full=Putative uncharacterized transposon-derived protein F52C9.6 [Caenorhabditis elegans]	182	1	3.15378E-4	52.87						PTHR47027 (PANTHER); IPR000477 (PROSITE_PROFILES)	no GO terms	no GO terms
TRUE	[INTERPRO, BLASTED]	g4762	PUTATIVE PSEUDOGENE: RecName: Full=Putative uncharacterized transposon-derived protein F52C9.6 [Caenorhabditis elegans]	265	1	6.55421E-16	47.9						IPR000477 (PFAM); PTHR47027 (PANTHER); IPR000477 (PROSITE_PROFILES)	no GO terms	no GO terms
TRUE	[INTERPRO, BLASTED]	g4804	PUTATIVE PSEUDOGENE: RecName: Full=Putative uncharacterized transposon-derived protein F52C9.6 [Caenorhabditis elegans]	247	1	4.14935E-15	46.53						PTHR47027 (PANTHER)	no GO terms	no GO terms
TRUE	[INTERPRO, BLASTED]	g4829	PUTATIVE PSEUDOGENE: RecName: Full=Putative uncharacterized transposon-derived protein F52C9.6 [Caenorhabditis elegans]	241	1	2.46297E-10	45.54						PTHR47027 (PANTHER)	no GO terms	no GO terms
TRUE	[INTERPRO, BLASTED]	g4831	PUTATIVE PSEUDOGENE: RecName: Full=Putative uncharacterized transposon-derived protein F52C9.6 [Caenorhabditis elegans]	523	1	7.63994E-12	48.02						IPR000477 (PFAM); PTHR47027 (PANTHER); IPR000477 (PROSITE_PROFILES); IPR043502 (SUPERFAMILY)	no GO terms	no GO terms
TRUE	[INTERPRO, BLASTED]	g4875	RecName: Full=Protein GVQW3; AltName: Full=GVQW motif-containing protein 3 [Homo sapiens]	566	1	2.38731E-7	54.55						Coil (COILS); IPR003598 (SMART); IPR013783 (G3DSA:2.60.40.GENE3D); IPR013783 (G3DSA:2.60.40.GENE3D); IPR036397 (G3DSA:3.30.420.GENE3D); PTHR46060 (PANTHER); IPR003961 (PROSITE_PROFILES); IPR007110 (PROSITE_PROFILES); IPR003961 (CDD); IPR036116 (SUPERFAMILY); IPR036179 (SUPERFAMILY)	F:GO:0003676; F:GO:0005515	F:nucleic acid binding; F:protein binding
TRUE	[INTERPRO, BLASTED]	g4891	RecName: Full=Protein GVQW3; AltName: Full=GVQW motif-containing protein 3 [Homo sapiens]	233	1	2.30641E-18	62.16						Coil (COILS); IPR036397 (G3DSA:3.30.420.GENE3D); PTHR46060 (PANTHER)	F:GO:0003676	F:nucleic acid binding
TRUE	[INTERPRO, BLASTED]	g4895	RecName: Full=Retrovirus-related Env polyprotein from transposon gypsy [Drosophila melanogaster]	175	1	1.64904E-14	47.41						IPR009882 (PFAM)	no GO terms	no GO terms
TRUE	[INTERPRO, BLASTED]	g4909	RecName: Full=Retrovirus-related Gag polyprotein from transposon gypsy [Drosophila melanogaster]	157	1	9.03689E-9	70.37						no IPS match	no IPS match	no IPS match
TRUE	[INTERPRO, BLASTED]	g4948	PUTATIVE PSEUDOGENE: RecName: Full=Putative uncharacterized transposon-derived protein F52C9.6 [Caenorhabditis elegans]	269	1	1.67737E-11	42.96						PTHR47027 (PANTHER)	no GO terms	no GO terms
TRUE	[INTERPRO, BLASTED]	g5020	RecName: Full=Serine/arginine repetitive matrix protein 5 [Homo sapiens]	404	1	1.12063E-16	62.66						PTHR34403 (PANTHER)	no GO terms	no GO terms
TRUE	[INTERPRO, BLASTED]	g5028	PUTATIVE PSEUDOGENE: RecName: Full=Putative uncharacterized transposon-derived protein F52C9.6 [Caenorhabditis elegans]	440	1	4.29634E-16	45.52						IPR000477 (PFAM); PTHR47027 (PANTHER); IPR000477 (PROSITE_PROFILES); cd01650 (CDD); IPR043502 (SUPERFAMILY)	no GO terms	no GO terms
TRUE	[INTERPRO, BLASTED]	g5098	PUTATIVE PSEUDOGENE: RecName: Full=Putative uncharacterized transposon-derived protein F52C9.6 [Caenorhabditis elegans]	233	1	1.1576E-10	44.12						PTHR47027 (PANTHER)	no GO terms	no GO terms
TRUE	[INTERPRO, BLASTED]	g5108	PUTATIVE PSEUDOGENE: RecName: Full=Putative uncharacterized transposon-derived protein F52C9.6 [Caenorhabditis elegans]	312	1	3.38098E-5	44.16						IPR036397 (G3DSA:3.30.420.GENE3D); PTHR47027 (PANTHER); IPR002156 (PROSITE_PROFILES); cd09276 (CDD); IPR012337 (SUPERFAMILY)	F:GO:0003676; F:GO:0004523	F:nucleic acid binding; F:RNA-DNA hybrid ribonuclease activity
TRUE	[INTERPRO, BLASTED]	g5140	PUTATIVE PSEUDOGENE: RecName: Full=Putative uncharacterized transposon-derived protein F52C9.6 [Caenorhabditis elegans]	233	1	9.7586E-14	45.38						PTHR47027 (PANTHER)	no GO terms	no GO terms
TRUE	[INTERPRO, BLASTED]	g5234	PUTATIVE PSEUDOGENE: RecName: Full=Putative uncharacterized transposon-derived protein F52C9.6 [Caenorhabditis elegans]	296	1	3.05571E-16	47.48						IPR000477 (PFAM); PTHR47027 (PANTHER); IPR000477 (PROSITE_PROFILES)	no GO terms	no GO terms
TRUE	[INTERPRO, BLASTED]	g5239	PUTATIVE PSEUDOGENE: RecName: Full=Putative uncharacterized transposon-derived protein F52C9.6 [Caenorhabditis elegans]	261	1	5.09535E-14	47.58						IPR000477 (PFAM); PTHR47027 (PANTHER); IPR000477 (PROSITE_PROFILES)	no GO terms	no GO terms
TRUE	[INTERPRO, BLASTED]	g5248	RecName: Full=Retrovirus-related Env polyprotein from transposon gypsy [Drosophila melanogaster]	355	2	2.78706E-36	66.54						IPR009882 (PFAM); TMhelix (TMHMM)	no GO terms	no GO terms
TRUE	[INTERPRO, BLASTED]	g5300	PUTATIVE PSEUDOGENE: RecName: Full=Putative uncharacterized transposon-derived protein F52C9.6 [Caenorhabditis elegans]	222	1	1.17594E-6	43.15						PTHR47027 (PANTHER)	no GO terms	no GO terms
TRUE	[INTERPRO, BLASTED]	g5315	PUTATIVE PSEUDOGENE: RecName: Full=Putative uncharacterized transposon-derived protein F52C9.6 [Caenorhabditis elegans]	261	1	1.9197E-15	47.06						IPR000477 (PFAM); PTHR47027 (PANTHER); IPR000477 (PROSITE_PROFILES)	no GO terms	no GO terms
TRUE	[INTERPRO, BLASTED]	g5328	PUTATIVE PSEUDOGENE: RecName: Full=Putative uncharacterized transposon-derived protein F52C9.6 [Caenorhabditis elegans]	280	1	1.58065E-11	42.54						IPR000477 (PFAM); PTHR47027 (PANTHER); IPR000477 (PROSITE_PROFILES); IPR043502 (SUPERFAMILY)	no GO terms	no GO terms
TRUE	[INTERPRO, BLASTED]	g5377	PUTATIVE PSEUDOGENE: RecName: Full=Putative uncharacterized transposon-derived protein F52C9.6 [Caenorhabditis elegans]	997	1	4.13006E-13	48.02						G3DSA:1.20.1070.10 (GENE3D); PTHR24238 (PANTHER); IPR000477 (PROSITE_PROFILES); cd00637 (CDD); TMhelix (TMHMM); TMhelix (TMHMM)	P:GO:0007218; F:GO:0008188; C:GO:0005886	P:neuropeptide signaling pathway; F:neuropeptide receptor activity; C:plasma membrane
TRUE	[INTERPRO, BLASTED]	g5394	RecName: Full=Protein GVQW3; AltName: Full=GVQW motif-containing protein 3 [Homo sapiens]	432	1	1.72698E-8	49.19						IPR036397 (G3DSA:3.30.420.GENE3D); IPR041426 (PFAM); PTHR47326 (PANTHER)	F:GO:0003676	F:nucleic acid binding
TRUE	[INTERPRO, BLASTED]	g5486	RecName: Full=Protein GVQW3; AltName: Full=GVQW motif-containing protein 3 [Homo sapiens]	164	1	6.50966E-23	70.71						IPR036397 (G3DSA:3.30.420.GENE3D); PTHR46060 (PANTHER)	F:GO:0003676	F:nucleic acid binding
TRUE	[INTERPRO, BLASTED]	g5543	RecName: Full=Retrovirus-related Env polyprotein from transposon gypsy [Drosophila melanogaster]	210	1	2.28303E-25	62.96						IPR009882 (PFAM)	no GO terms	no GO terms
TRUE	[INTERPRO, BLASTED]	g5574	PUTATIVE PSEUDOGENE: RecName: Full=Putative uncharacterized transposon-derived protein F52C9.6 [Caenorhabditis elegans]	233	1	3.56462E-16	45.8						PTHR47027 (PANTHER)	no GO terms	no GO terms
TRUE	[INTERPRO, BLASTED]	g5629	PUTATIVE PSEUDOGENE: RecName: Full=Putative uncharacterized transposon-derived protein F52C9.6 [Caenorhabditis elegans]	215	1	1.93784E-12	51.52						IPR000477 (PFAM); PTHR47027 (PANTHER); IPR000477 (PROSITE_PROFILES)	no GO terms	no GO terms
TRUE	[INTERPRO, BLASTED]	g5691	RecName: Full=Retrovirus-related Gag polyprotein from transposon gypsy [Drosophila melanogaster]	189	1	1.22277E-5	72.34						IPR031961 (PFAM)	no GO terms	no GO terms
TRUE	[INTERPRO, BLASTED]	g5706	RecName: Full=Retrovirus-related Env polyprotein from transposon gypsy [Drosophila melanogaster]	214	1	3.35721E-45	57.14						IPR009882 (PFAM)	no GO terms	no GO terms
TRUE	[INTERPRO, BLASTED]	g5707	RecName: Full=Retrovirus-related Env polyprotein from transposon gypsy [Drosophila melanogaster]	382	1	2.46745E-34	55.85						IPR009882 (PFAM); SignalP-noTM (SIGNALP_EUK)	no GO terms	no GO terms
TRUE	[INTERPRO, BLASTED]	g5740	PUTATIVE PSEUDOGENE: RecName: Full=Putative uncharacterized transposon-derived protein F52C9.6 [Caenorhabditis elegans]	286	1	2.49216E-17	45.52						PTHR47027 (PANTHER); IPR000477 (PROSITE_PROFILES)	no GO terms	no GO terms
TRUE	[INTERPRO, BLASTED]	g5750	RecName: Full=Retrovirus-related Gag polyprotein from copia-like transposable element 17.6 [Drosophila melanogaster]	505	1	1.31516E-11	94.29						IPR025476 (PFAM); PTHR45786 (PANTHER)	no GO terms	no GO terms
TRUE	[INTERPRO, BLASTED]	g5751	RecName: Full=Retrovirus-related Env polyprotein from transposon gypsy [Drosophila melanogaster]	402	1	1.24512E-4	46.51						IPR022048 (PFAM); IPR009882 (PFAM); SignalP-noTM (SIGNALP_EUK); TMhelix (TMHMM)	no GO terms	no GO terms
TRUE	[INTERPRO, BLASTED]	g5773	RecName: Full=Retrovirus-related Env polyprotein from transposon gypsy [Drosophila melanogaster]	337	2	5.72002E-40	56.23						IPR009882 (PFAM); TMhelix (TMHMM)	no GO terms	no GO terms
TRUE	[INTERPRO, BLASTED]	g5804	RecName: Full=Myb/SANT-like DNA-binding domain-containing protein 4 [Xenopus tropicalis]	222	1	7.39271E-6	52.81						Coil (COILS); IPR028002 (PFAM); PTHR21411 (PANTHER)	no GO terms	no GO terms
TRUE	[INTERPRO, BLASTED]	g5810	RecName: Full=Myb/SANT-like DNA-binding domain-containing protein 4 [Xenopus tropicalis]	221	1	7.77613E-6	52.81						Coil (COILS); IPR028002 (PFAM); PTHR21411 (PANTHER)	no GO terms	no GO terms
TRUE	[INTERPRO, BLASTED]	g5834	RecName: Full=Uncharacterized protein F58A4.6 [Caenorhabditis elegans]	253	1	6.98794E-21	55.13						IPR032072 (PFAM); IPR032072 (PANTHER)	no GO terms	no GO terms
TRUE	[INTERPRO, BLASTED]	g5889	PUTATIVE PSEUDOGENE: RecName: Full=Putative uncharacterized transposon-derived protein F52C9.6 [Caenorhabditis elegans]	212	1	2.7865E-9	51.97						PTHR47027 (PANTHER)	no GO terms	no GO terms
TRUE	[INTERPRO, BLASTED]	g5895	PUTATIVE PSEUDOGENE: RecName: Full=Putative uncharacterized transposon-derived protein F52C9.6 [Caenorhabditis elegans]	233	1	3.63989E-11	44.54						PTHR47027 (PANTHER)	no GO terms	no GO terms
TRUE	[INTERPRO, BLASTED]	g5902	PUTATIVE PSEUDOGENE: RecName: Full=Putative uncharacterized transposon-derived protein F52C9.6 [Caenorhabditis elegans]	831	1	9.55594E-13	48.02						IPR000477 (PFAM); PTHR47027 (PANTHER); IPR000477 (PROSITE_PROFILES); IPR000477 (PROSITE_PROFILES); cd01650 (CDD); cd01650 (CDD); IPR043502 (SUPERFAMILY); IPR043502 (SUPERFAMILY)	no GO terms	no GO terms
TRUE	[INTERPRO, BLASTED]	g5949	PUTATIVE PSEUDOGENE: RecName: Full=Putative uncharacterized transposon-derived protein F52C9.6 [Caenorhabditis elegans]	394	1	3.02357E-15	45.9						IPR000477 (PFAM); PTHR47027 (PANTHER); IPR000477 (PROSITE_PROFILES); cd01650 (CDD); IPR043502 (SUPERFAMILY)	no GO terms	no GO terms
TRUE	[INTERPRO, BLASTED]	g5964	PUTATIVE PSEUDOGENE: RecName: Full=Putative uncharacterized transposon-derived protein F52C9.6 [Caenorhabditis elegans]	350	1	1.88807E-13	45.15						PTHR47027 (PANTHER)	no GO terms	no GO terms
TRUE	[INTERPRO, BLASTED]	g6012	PUTATIVE PSEUDOGENE: RecName: Full=Putative uncharacterized transposon-derived protein F52C9.6 [Caenorhabditis elegans]	549	1	7.7956E-16	46.72						IPR036397 (G3DSA:3.30.420.GENE3D); IPR000477 (PFAM); PTHR47027 (PANTHER); IPR000477 (PROSITE_PROFILES); IPR043502 (SUPERFAMILY)	F:GO:0003676	F:nucleic acid binding
TRUE	[INTERPRO, BLASTED]	g6014	PUTATIVE PSEUDOGENE: RecName: Full=Putative uncharacterized transposon-derived protein F52C9.6 [Caenorhabditis elegans]	286	1	1.09007E-16	46.35						PTHR47027 (PANTHER); IPR000477 (PROSITE_PROFILES)	no GO terms	no GO terms
TRUE	[INTERPRO, BLASTED]	g6015	PUTATIVE PSEUDOGENE: RecName: Full=Putative uncharacterized transposon-derived protein F52C9.6 [Caenorhabditis elegans]	286	1	6.43029E-17	46.72						PTHR47027 (PANTHER); IPR000477 (PROSITE_PROFILES)	no GO terms	no GO terms
TRUE	[INTERPRO, BLASTED]	g6074	RecName: Full=Retrovirus-related Env polyprotein from transposon gypsy [Drosophila melanogaster]	486	1	8.17765E-19	65.38						Coil (COILS); IPR036691 (G3DSA:3.60.10.GENE3D); IPR009882 (PFAM); PIRSR604808-2 (PIRSR); PIRSR604808-3 (PIRSR); PTHR33776 (PANTHER); IPR036691 (SUPERFAMILY)	no GO terms	no GO terms
TRUE	[INTERPRO, BLASTED]	g6081	RecName: Full=Protein GVQW3; AltName: Full=GVQW motif-containing protein 3 [Homo sapiens]	132	1	4.82533E-16	65.93						PTHR46060 (PANTHER)	no GO terms	no GO terms
TRUE	[INTERPRO, BLASTED]	g6099	RecName: Full=Retrovirus-related Env polyprotein from transposon gypsy [Drosophila melanogaster]	311	1	6.11979E-57	54.82						IPR009882 (PFAM); TMhelix (TMHMM)	no GO terms	no GO terms
TRUE	[INTERPRO, BLASTED]	g6106	PUTATIVE PSEUDOGENE: RecName: Full=Putative uncharacterized transposon-derived protein F52C9.6 [Caenorhabditis elegans]	254	1	8.28631E-10	46.23						PTHR47027 (PANTHER); IPR000477 (PROSITE_PROFILES)	no GO terms	no GO terms
TRUE	[INTERPRO, BLASTED]	g6111	PUTATIVE PSEUDOGENE: RecName: Full=Putative uncharacterized transposon-derived protein F52C9.6 [Caenorhabditis elegans]	428	1	1.29948E-10	45.77						IPR000477 (PFAM); PTHR47027 (PANTHER); IPR043502 (SUPERFAMILY)	no GO terms	no GO terms
TRUE	[INTERPRO, BLASTED]	g6175	PUTATIVE PSEUDOGENE: RecName: Full=Putative uncharacterized transposon-derived protein F52C9.6 [Caenorhabditis elegans]	234	1	3.75767E-12	47.52						PTHR47027 (PANTHER); IPR000477 (PROSITE_PROFILES)	no GO terms	no GO terms
TRUE	[INTERPRO, BLASTED]	g6195	RecName: Full=Retrovirus-related Env polyprotein from transposon gypsy [Drosophila melanogaster]	186	1	1.09069E-14	47.86						IPR009882 (PFAM)	no GO terms	no GO terms
TRUE	[INTERPRO, BLASTED]	g6232	PUTATIVE PSEUDOGENE: RecName: Full=Putative uncharacterized transposon-derived protein F52C9.6 [Caenorhabditis elegans]	488	1	3.58023E-10	53.24						IPR000477 (PFAM); PTHR47027 (PANTHER); IPR000477 (PROSITE_PROFILES); cd01650 (CDD); IPR043502 (SUPERFAMILY)	no GO terms	no GO terms
TRUE	[INTERPRO, BLASTED]	g6236	PUTATIVE PSEUDOGENE: RecName: Full=Putative uncharacterized transposon-derived protein F52C9.6 [Caenorhabditis elegans]	240	1	3.15589E-14	45.8						PTHR47027 (PANTHER)	no GO terms	no GO terms
TRUE	[INTERPRO, BLASTED]	g6257	PUTATIVE PSEUDOGENE: RecName: Full=Putative uncharacterized transposon-derived protein F52C9.6 [Caenorhabditis elegans]	205	1	1.49889E-8	54.05						PTHR47027 (PANTHER)	no GO terms	no GO terms
TRUE	[INTERPRO, BLASTED]	g6270	PUTATIVE PSEUDOGENE: RecName: Full=Putative uncharacterized transposon-derived protein F52C9.6 [Caenorhabditis elegans]	233	1	4.85464E-15	47.13						PTHR47027 (PANTHER)	no GO terms	no GO terms
TRUE	[INTERPRO, BLASTED]	g6286	PUTATIVE PSEUDOGENE: RecName: Full=Putative uncharacterized transposon-derived protein F52C9.6 [Caenorhabditis elegans]	317	1	1.3634E-18	46.27						IPR000477 (PFAM); PTHR47027 (PANTHER); IPR000477 (PROSITE_PROFILES); IPR043502 (SUPERFAMILY)	no GO terms	no GO terms
TRUE	[INTERPRO, BLASTED]	g6321	PUTATIVE PSEUDOGENE: RecName: Full=Putative uncharacterized transposon-derived protein F52C9.6 [Caenorhabditis elegans]	233	1	2.78725E-14	45.38						PTHR47027 (PANTHER)	no GO terms	no GO terms
TRUE	[INTERPRO, BLASTED]	g6326	PUTATIVE PSEUDOGENE: RecName: Full=Putative uncharacterized transposon-derived protein F52C9.6 [Caenorhabditis elegans]	233	1	2.78725E-14	45.38						PTHR47027 (PANTHER)	no GO terms	no GO terms
TRUE	[INTERPRO, BLASTED]	g6349	RecName: Full=Retrovirus-related Env polyprotein from transposon gypsy [Drosophila melanogaster]	272	1	4.02494E-35	52.65						IPR009882 (PFAM); TMhelix (TMHMM)	no GO terms	no GO terms
TRUE	[INTERPRO, BLASTED]	g6354	RecName: Full=Retrovirus-related Env polyprotein from transposon gypsy [Drosophila melanogaster]	349	1	3.49978E-55	69.8						Coil (COILS); IPR009882 (PFAM); SignalP-noTM (SIGNALP_EUK)	no GO terms	no GO terms
TRUE	[INTERPRO, BLASTED]	g6356	PUTATIVE PSEUDOGENE: RecName: Full=Putative uncharacterized transposon-derived protein F52C9.6 [Caenorhabditis elegans]	272	1	8.658E-10	45.05						PTHR47027 (PANTHER)	no GO terms	no GO terms
TRUE	[INTERPRO, BLASTED]	g6420	PUTATIVE PSEUDOGENE: RecName: Full=Putative uncharacterized transposon-derived protein F52C9.6 [Caenorhabditis elegans]	365	1	3.80969E-13	41.57						IPR000477 (PFAM); PTHR47027 (PANTHER); IPR000477 (PROSITE_PROFILES)	no GO terms	no GO terms
TRUE	[INTERPRO, BLASTED]	g6441	PUTATIVE PSEUDOGENE: RecName: Full=Putative uncharacterized transposon-derived protein F52C9.6 [Caenorhabditis elegans]	284	1	5.66141E-13	43.7						PTHR47027 (PANTHER); IPR000477 (PROSITE_PROFILES)	no GO terms	no GO terms
TRUE	[INTERPRO, BLASTED]	g6496	PUTATIVE PSEUDOGENE: RecName: Full=Putative uncharacterized transposon-derived protein F52C9.6 [Caenorhabditis elegans]	261	1	2.19741E-4	52.87						IPR000477 (PFAM); PTHR47027 (PANTHER); IPR000477 (PROSITE_PROFILES); IPR043502 (SUPERFAMILY)	no GO terms	no GO terms
TRUE	[INTERPRO, BLASTED]	g6503	PUTATIVE PSEUDOGENE: RecName: Full=Putative uncharacterized transposon-derived protein F52C9.6 [Caenorhabditis elegans]	480	1	9.62973E-4	52.87						IPR000477 (PFAM); PTHR47027 (PANTHER); IPR000477 (PROSITE_PROFILES); IPR043502 (SUPERFAMILY)	no GO terms	no GO terms
TRUE	[INTERPRO, BLASTED]	g6519	PUTATIVE PSEUDOGENE: RecName: Full=Putative uncharacterized transposon-derived protein F52C9.6 [Caenorhabditis elegans]	286	1	1.74197E-13	44.49						PTHR47027 (PANTHER)	no GO terms	no GO terms
TRUE	[INTERPRO, BLASTED]	g6594	PUTATIVE PSEUDOGENE: RecName: Full=Putative uncharacterized transposon-derived protein F52C9.6 [Caenorhabditis elegans]	339	1	7.61376E-4	42.57						IPR000477 (PFAM); PTHR47027 (PANTHER); IPR000477 (PROSITE_PROFILES); IPR043502 (SUPERFAMILY)	no GO terms	no GO terms
TRUE	[INTERPRO, BLASTED]	g6600	PUTATIVE PSEUDOGENE: RecName: Full=Putative uncharacterized transposon-derived protein F52C9.6 [Caenorhabditis elegans]	239	1	2.2015E-4	35.96						PTHR47027 (PANTHER)	no GO terms	no GO terms
TRUE	[INTERPRO, BLASTED]	g6610	PUTATIVE PSEUDOGENE: RecName: Full=Putative uncharacterized transposon-derived protein F52C9.6 [Caenorhabditis elegans]	448	1	9.36708E-17	45.72						IPR000477 (PFAM); PTHR47027 (PANTHER); IPR000477 (PROSITE_PROFILES); cd01650 (CDD); IPR043502 (SUPERFAMILY)	no GO terms	no GO terms
TRUE	[INTERPRO, BLASTED]	g6657	RecName: Full=Retrovirus-related Env polyprotein from transposon gypsy [Drosophila melanogaster]	264	1	4.89681E-43	50.94						IPR009882 (PFAM); TMhelix (TMHMM)	no GO terms	no GO terms
TRUE	[INTERPRO, BLASTED]	g6659	RecName: Full=Retrovirus-related Env polyprotein from transposon gypsy [Drosophila melanogaster]	257	1	5.12555E-38	50.2						IPR009882 (PFAM); SignalP-noTM (SIGNALP_EUK); TMhelix (TMHMM)	no GO terms	no GO terms
TRUE	[INTERPRO, BLASTED]	g6671	PUTATIVE PSEUDOGENE: RecName: Full=Putative uncharacterized transposon-derived protein F52C9.6 [Caenorhabditis elegans]	198	1	3.7107E-6	56.04						PTHR47027 (PANTHER)	no GO terms	no GO terms
TRUE	[INTERPRO, BLASTED]	g6678	PUTATIVE PSEUDOGENE: RecName: Full=Putative uncharacterized transposon-derived protein F52C9.6 [Caenorhabditis elegans]	310	1	2.92737E-10	44.06						IPR036397 (G3DSA:3.30.420.GENE3D); IPR001888 (PFAM); PTHR47027 (PANTHER); IPR000477 (PROSITE_PROFILES)	F:GO:0003676	F:nucleic acid binding
TRUE	[INTERPRO, BLASTED]	g6695	RecName: Full=Protein GVQW3; AltName: Full=GVQW motif-containing protein 3 [Homo sapiens]	130	1	4.69905E-19	68.6						PTHR46060 (PANTHER)	no GO terms	no GO terms
TRUE	[INTERPRO, BLASTED]	g6711	PUTATIVE PSEUDOGENE: RecName: Full=Putative uncharacterized transposon-derived protein F52C9.6 [Caenorhabditis elegans]	286	1	1.58961E-19	46.64						PTHR47027 (PANTHER); IPR000477 (PROSITE_PROFILES)	no GO terms	no GO terms
TRUE	[INTERPRO, BLASTED]	g6736	PUTATIVE PSEUDOGENE: RecName: Full=Putative uncharacterized transposon-derived protein F52C9.6 [Caenorhabditis elegans]	293	1	2.45905E-10	42.54						IPR000477 (PFAM); PTHR47027 (PANTHER); IPR000477 (PROSITE_PROFILES)	no GO terms	no GO terms
TRUE	[INTERPRO, BLASTED]	g6809	PUTATIVE PSEUDOGENE: RecName: Full=Putative uncharacterized transposon-derived protein F52C9.6 [Caenorhabditis elegans]	175	1	1.51962E-4	52.87						IPR000477 (PFAM); PTHR47027 (PANTHER); IPR000477 (PROSITE_PROFILES)	no GO terms	no GO terms
TRUE	[INTERPRO, BLASTED]	g6962	RecName: Full=Retrovirus-related Env polyprotein from transposon gypsy [Drosophila melanogaster]	744	1	2.69824E-13	43.61						Coil (COILS); Coil (COILS); Coil (COILS); Coil (COILS); IPR009882 (PFAM)	no GO terms	no GO terms
TRUE	[INTERPRO, BLASTED]	g6963	RecName: Full=Retrovirus-related Env polyprotein from transposon gypsy [Drosophila melanogaster]	373	1	7.15711E-13	44.81						Coil (COILS); Coil (COILS); IPR009882 (PFAM)	no GO terms	no GO terms
TRUE	[INTERPRO, BLASTED]	g6964	RecName: Full=Retrovirus-related Env polyprotein from transposon gypsy [Drosophila melanogaster]	373	1	5.77401E-14	45.1						Coil (COILS); Coil (COILS); IPR009882 (PFAM)	no GO terms	no GO terms
TRUE	[INTERPRO, BLASTED]	g6973	RecName: Full=Protein GVQW3; AltName: Full=GVQW motif-containing protein 3 [Homo sapiens]	153	1	2.21166E-7	56.25						Coil (COILS); IPR036397 (G3DSA:3.30.420.GENE3D); PTHR46060 (PANTHER)	F:GO:0003676	F:nucleic acid binding
TRUE	[INTERPRO, BLASTED]	g6977	RecName: Full=Retrovirus-related Env polyprotein from transposon gypsy [Drosophila melanogaster]	373	1	5.77401E-14	45.1						Coil (COILS); Coil (COILS); IPR009882 (PFAM)	no GO terms	no GO terms
TRUE	[INTERPRO, BLASTED]	g6978	RecName: Full=Retrovirus-related Env polyprotein from transposon gypsy [Drosophila melanogaster]	859	1	2.59757E-10	43.97						Coil (COILS); Coil (COILS); Coil (COILS); Coil (COILS); IPR009882 (PFAM); TMhelix (TMHMM)	no GO terms	no GO terms
TRUE	[INTERPRO, BLASTED]	g6979	RecName: Full=Retrovirus-related Env polyprotein from transposon gypsy [Drosophila melanogaster]	373	1	4.51911E-14	45.1						Coil (COILS); Coil (COILS); IPR009882 (PFAM)	no GO terms	no GO terms
TRUE	[INTERPRO, BLASTED]	g6980	RecName: Full=Retrovirus-related Env polyprotein from transposon gypsy [Drosophila melanogaster]	373	1	4.12691E-14	45.1						Coil (COILS); Coil (COILS); IPR009882 (PFAM)	no GO terms	no GO terms
TRUE	[INTERPRO, BLASTED]	g6981	RecName: Full=Retrovirus-related Env polyprotein from transposon gypsy [Drosophila melanogaster]	694	1	4.78089E-14	44.72						Coil (COILS); Coil (COILS); Coil (COILS); IPR009882 (PFAM)	no GO terms	no GO terms
TRUE	[INTERPRO, BLASTED]	g7018	PUTATIVE PSEUDOGENE: RecName: Full=Putative uncharacterized transposon-derived protein F52C9.6 [Caenorhabditis elegans]	260	1	1.58929E-8	46.21						PTHR47027 (PANTHER)	no GO terms	no GO terms
TRUE	[INTERPRO, BLASTED]	g7086	RecName: Full=Retrovirus-related Env polyprotein from copia-like transposable element 17.6 [Drosophila melanogaster]	271	2	5.6982E-8	48.14						Coil (COILS); IPR022048 (PFAM)	no GO terms	no GO terms
TRUE	[INTERPRO, BLASTED]	g7239	PUTATIVE PSEUDOGENE: RecName: Full=Putative uncharacterized transposon-derived protein F52C9.6 [Caenorhabditis elegans]	189	1	8.96794E-13	52.2						PTHR47027 (PANTHER); IPR000477 (PROSITE_PROFILES)	no GO terms	no GO terms
TRUE	[INTERPRO, BLASTED]	g7267	RecName: Full=Protein GVQW3; AltName: Full=GVQW motif-containing protein 3 [Homo sapiens]	251	1	1.73443E-17	65.66						IPR036397 (G3DSA:3.30.420.GENE3D); IPR036397 (G3DSA:3.30.420.GENE3D); PTHR46060 (PANTHER)	F:GO:0003676	F:nucleic acid binding
TRUE	[INTERPRO, BLASTED]	g7322	PUTATIVE PSEUDOGENE: RecName: Full=Putative uncharacterized transposon-derived protein F52C9.6 [Caenorhabditis elegans]	516	1	1.09977E-4	49.3						Coil (COILS); IPR000477 (PFAM); PTHR19446 (PANTHER); cd01650 (CDD); IPR043502 (SUPERFAMILY)	no GO terms	no GO terms
TRUE	[INTERPRO, BLASTED]	g7323	PUTATIVE PSEUDOGENE: RecName: Full=Putative uncharacterized transposon-derived protein F52C9.6 [Caenorhabditis elegans]	530	1	1.2715E-4	49.3						Coil (COILS); IPR000477 (PFAM); PTHR19446 (PANTHER); cd01650 (CDD); IPR043502 (SUPERFAMILY)	no GO terms	no GO terms
TRUE	[INTERPRO, BLASTED]	g7347	RecName: Full=Protein GVQW3; AltName: Full=GVQW motif-containing protein 3 [Homo sapiens]	209	1	8.60291E-23	64.46						G3DSA:1.10.10.1450 (GENE3D); IPR036397 (G3DSA:3.30.420.GENE3D); PTHR46060 (PANTHER)	F:GO:0003676	F:nucleic acid binding
TRUE	[INTERPRO, BLASTED]	g7350	PUTATIVE PSEUDOGENE: RecName: Full=Putative uncharacterized transposon-derived protein F52C9.6 [Caenorhabditis elegans]	1940	1	7.94253E-6	41.79						IPR014720 (SMART); IPR008042 (PFAM); IPR040676 (PFAM); IPR014720 (PFAM); IPR041588 (PFAM); G3DSA:3.30.160.20 (GENE3D); G3DSA:1.10.340.70 (GENE3D); G3DSA:3.30.160.20 (GENE3D); IPR005312 (PFAM); PTHR22955 (PANTHER); IPR014720 (PROSITE_PROFILES); cd00048 (CDD); SSF54768 (SUPERFAMILY); SSF54768 (SUPERFAMILY)	no GO terms	no GO terms
TRUE	[INTERPRO, BLASTED]	g7354	PUTATIVE PSEUDOGENE: RecName: Full=Putative uncharacterized transposon-derived protein F52C9.6 [Caenorhabditis elegans]	1107	1	4.82066E-9	48.28						Coil (COILS); IPR005312 (PFAM); IPR000477 (PFAM); PTHR22955 (PANTHER); cd01644 (CDD); IPR043502 (SUPERFAMILY)	no GO terms	no GO terms
TRUE	[INTERPRO, BLASTED]	g7381	PUTATIVE PSEUDOGENE: RecName: Full=Putative uncharacterized transposon-derived protein F52C9.6 [Caenorhabditis elegans]	375	1	5.93872E-15	47.26						IPR000477 (PFAM); PTHR47027 (PANTHER); IPR000477 (PROSITE_PROFILES); cd01650 (CDD); IPR043502 (SUPERFAMILY)	no GO terms	no GO terms
TRUE	[INTERPRO, BLASTED]	g7412	RecName: Full=Chorion protein S38 [Drosophila melanogaster]	279	1	5.11389E-59	68.1						IPR008449 (PFAM); SignalP-TM (SIGNALP_GRAM_POSITIVE); SignalP-noTM (SIGNALP_GRAM_NEGATIVE); SignalP-noTM (SIGNALP_EUK); TMhelix (TMHMM)	no GO terms	no GO terms
TRUE	[INTERPRO, BLASTED]	g7484	PUTATIVE PSEUDOGENE: RecName: Full=Putative uncharacterized transposon-derived protein F52C9.6 [Caenorhabditis elegans]	1029	1	9.11027E-13	46.53						G3DSA:1.20.1070.10 (GENE3D); PTHR24238 (PANTHER); IPR000477 (PROSITE_PROFILES); cd00637 (CDD); TMhelix (TMHMM); TMhelix (TMHMM); TMhelix (TMHMM); TMhelix (TMHMM)	P:GO:0007218; F:GO:0008188; C:GO:0005886	P:neuropeptide signaling pathway; F:neuropeptide receptor activity; C:plasma membrane
TRUE	[INTERPRO, BLASTED]	g7489	PUTATIVE PSEUDOGENE: RecName: Full=Putative uncharacterized transposon-derived protein F52C9.6 [Caenorhabditis elegans]	509	1	1.5798E-11	47.03						IPR000477 (PFAM); PTHR47027 (PANTHER); IPR043502 (SUPERFAMILY)	no GO terms	no GO terms
TRUE	[INTERPRO, BLASTED]	g7490	PUTATIVE PSEUDOGENE: RecName: Full=Putative uncharacterized transposon-derived protein F52C9.6 [Caenorhabditis elegans]	430	1	9.05732E-13	46.41						IPR000477 (PFAM); PTHR47027 (PANTHER); IPR000477 (PROSITE_PROFILES); cd01650 (CDD); IPR043502 (SUPERFAMILY)	no GO terms	no GO terms
TRUE	[INTERPRO, BLASTED]	g7530	PUTATIVE PSEUDOGENE: RecName: Full=Putative uncharacterized transposon-derived protein F52C9.6 [Caenorhabditis elegans]	284	1	6.23851E-13	43.32						PTHR47027 (PANTHER)	no GO terms	no GO terms
TRUE	[INTERPRO, BLASTED]	g7578	PUTATIVE PSEUDOGENE: RecName: Full=Putative uncharacterized transposon-derived protein F52C9.6 [Caenorhabditis elegans]	611	1	2.76899E-16	45.9						Coil (COILS); PTHR47027 (PANTHER); IPR043502 (SUPERFAMILY)	no GO terms	no GO terms
TRUE	[INTERPRO, BLASTED]	g7582	PUTATIVE PSEUDOGENE: RecName: Full=Putative uncharacterized transposon-derived protein F52C9.6 [Caenorhabditis elegans]	409	1	1.51769E-13	44.68						IPR000477 (PFAM); PTHR47027 (PANTHER); IPR000477 (PROSITE_PROFILES); cd01650 (CDD); IPR043502 (SUPERFAMILY)	no GO terms	no GO terms
TRUE	[INTERPRO, BLASTED]	g7631	RecName: Full=Protein GVQW3; AltName: Full=GVQW motif-containing protein 3 [Homo sapiens]	208	1	4.8189E-19	71.59						IPR036397 (G3DSA:3.30.420.GENE3D); PTHR46060 (PANTHER)	F:GO:0003676	F:nucleic acid binding
TRUE	[INTERPRO, BLASTED]	g7653	RecName: Full=Retrovirus-related Gag polyprotein from transposon gypsy [Drosophila melanogaster]	559	1	4.69865E-12	45.83						IPR009882 (PFAM)	no GO terms	no GO terms
TRUE	[INTERPRO, BLASTED]	g7669	PUTATIVE PSEUDOGENE: RecName: Full=Putative uncharacterized transposon-derived protein F52C9.6 [Caenorhabditis elegans]	272	1	9.98386E-10	44.76						PTHR47027 (PANTHER)	no GO terms	no GO terms
TRUE	[INTERPRO, BLASTED]	g7756	PUTATIVE PSEUDOGENE: RecName: Full=Putative uncharacterized transposon-derived protein F52C9.6 [Caenorhabditis elegans]	528	1	5.1766E-4	43.92						Coil (COILS); PTHR47027 (PANTHER); TMhelix (TMHMM)	no GO terms	no GO terms
TRUE	[INTERPRO, BLASTED]	g7807	PUTATIVE PSEUDOGENE: RecName: Full=Putative uncharacterized transposon-derived protein F52C9.6 [Caenorhabditis elegans]	408	1	9.08359E-17	45.9						IPR000477 (PFAM); PTHR47027 (PANTHER); IPR000477 (PROSITE_PROFILES); IPR043502 (SUPERFAMILY); TMhelix (TMHMM)	no GO terms	no GO terms
TRUE	[INTERPRO, BLASTED]	g7813	PUTATIVE PSEUDOGENE: RecName: Full=Putative uncharacterized transposon-derived protein F52C9.6 [Caenorhabditis elegans]	190	1	2.27518E-5	44.81						PTHR47027 (PANTHER)	no GO terms	no GO terms
TRUE	[INTERPRO, BLASTED]	g7819	PUTATIVE PSEUDOGENE: RecName: Full=Putative uncharacterized transposon-derived protein F52C9.6 [Caenorhabditis elegans]	233	1	2.3259E-10	44.54						PTHR47027 (PANTHER)	no GO terms	no GO terms
TRUE	[INTERPRO, BLASTED]	g7888	PUTATIVE PSEUDOGENE: RecName: Full=Putative uncharacterized transposon-derived protein F52C9.6 [Caenorhabditis elegans]	259	1	1.87849E-9	46.03						PTHR47027 (PANTHER)	no GO terms	no GO terms
TRUE	[INTERPRO, BLASTED]	g7984	RecName: Full=Protein GVQW3; AltName: Full=GVQW motif-containing protein 3 [Homo sapiens]	180	1	1.61242E-19	67.29						IPR036397 (G3DSA:3.30.420.GENE3D); PTHR46060 (PANTHER)	F:GO:0003676	F:nucleic acid binding
TRUE	[INTERPRO, BLASTED]	g8054	PUTATIVE PSEUDOGENE: RecName: Full=Putative uncharacterized transposon-derived protein F52C9.6 [Caenorhabditis elegans]	210	1	5.26566E-8	44.5						PTHR47027 (PANTHER)	no GO terms	no GO terms
TRUE	[INTERPRO, BLASTED]	g8068	PUTATIVE PSEUDOGENE: RecName: Full=Putative uncharacterized transposon-derived protein F52C9.6 [Caenorhabditis elegans]	286	1	1.58564E-15	45.79						PTHR47027 (PANTHER); IPR000477 (PROSITE_PROFILES)	no GO terms	no GO terms
TRUE	[INTERPRO, BLASTED]	g8073	PUTATIVE PSEUDOGENE: RecName: Full=Putative uncharacterized transposon-derived protein F52C9.6 [Caenorhabditis elegans]	198	1	1.68265E-8	52.71						PTHR47027 (PANTHER)	no GO terms	no GO terms
TRUE	[INTERPRO, BLASTED]	g8094	PUTATIVE PSEUDOGENE: RecName: Full=Putative uncharacterized transposon-derived protein F52C9.6 [Caenorhabditis elegans]	235	1	5.1088E-14	48.51						IPR000477 (PFAM); PTHR47027 (PANTHER); IPR000477 (PROSITE_PROFILES)	no GO terms	no GO terms
TRUE	[INTERPRO, BLASTED]	g8100	PUTATIVE PSEUDOGENE: RecName: Full=Putative uncharacterized transposon-derived protein F52C9.6 [Caenorhabditis elegans]	260	1	1.46543E-11	52.23						IPR000477 (PFAM); PTHR47027 (PANTHER); IPR000477 (PROSITE_PROFILES); SignalP-TM (SIGNALP_GRAM_POSITIVE); IPR043502 (SUPERFAMILY)	no GO terms	no GO terms
TRUE	[INTERPRO, BLASTED]	g8111	RecName: Full=Retrovirus-related Gag polyprotein from transposon gypsy [Drosophila melanogaster]	131	1	6.87445E-4	38.82						no IPS match	no IPS match	no IPS match
TRUE	[INTERPRO, BLASTED]	g8187	RecName: Full=Protein GVQW3; AltName: Full=GVQW motif-containing protein 3 [Homo sapiens]	314	1	5.70594E-8	60.87						G3DSA:1.10.10.1450 (GENE3D); IPR041426 (PFAM)	no GO terms	no GO terms
TRUE	[INTERPRO, BLASTED]	g8188	PUTATIVE PSEUDOGENE: RecName: Full=Putative uncharacterized transposon-derived protein F52C9.6 [Caenorhabditis elegans]	541	1	1.06231E-8	42.96						IPR008042 (PFAM); IPR040676 (PFAM); IPR036397 (G3DSA:3.30.420.GENE3D); PTHR22955 (PANTHER)	F:GO:0003676	F:nucleic acid binding
TRUE	[INTERPRO, BLASTED]	g8191	PUTATIVE PSEUDOGENE: RecName: Full=Putative uncharacterized transposon-derived protein F52C9.6 [Caenorhabditis elegans]	470	1	1.13393E-5	41.11						IPR000477 (PFAM); PTHR47027 (PANTHER); IPR000477 (PROSITE_PROFILES); cd01650 (CDD); IPR043502 (SUPERFAMILY)	no GO terms	no GO terms
TRUE	[INTERPRO, BLASTED]	g8218	RecName: Full=Protein GVQW3; AltName: Full=GVQW motif-containing protein 3 [Homo sapiens]	180	1	1.24715E-20	67.29						IPR036397 (G3DSA:3.30.420.GENE3D); PTHR46060 (PANTHER)	F:GO:0003676	F:nucleic acid binding
TRUE	[INTERPRO, BLASTED]	g8323	PUTATIVE PSEUDOGENE: RecName: Full=Putative uncharacterized transposon-derived protein F52C9.6 [Caenorhabditis elegans]	255	1	2.12811E-5	37.83						IPR000477 (PFAM); PTHR47027 (PANTHER); IPR000477 (PROSITE_PROFILES)	no GO terms	no GO terms
TRUE	[INTERPRO, BLASTED]	g8336	PUTATIVE PSEUDOGENE: RecName: Full=Putative uncharacterized transposon-derived protein F52C9.6 [Caenorhabditis elegans]	286	1	2.81094E-15	44.78						PTHR47027 (PANTHER); IPR000477 (PROSITE_PROFILES)	no GO terms	no GO terms
TRUE	[INTERPRO, BLASTED]	g8383	PUTATIVE PSEUDOGENE: RecName: Full=Putative uncharacterized transposon-derived protein F52C9.6 [Caenorhabditis elegans]	801	1	4.07245E-9	48.28						IPR006149 (PFAM); PTHR39069 (PANTHER)	no GO terms	no GO terms
TRUE	[INTERPRO, BLASTED]	g8408	PUTATIVE PSEUDOGENE: RecName: Full=Putative uncharacterized transposon-derived protein F52C9.6 [Caenorhabditis elegans]	286	1	1.2132E-17	45.9						PTHR47027 (PANTHER); IPR000477 (PROSITE_PROFILES)	no GO terms	no GO terms
TRUE	[INTERPRO, BLASTED]	g8410	PUTATIVE PSEUDOGENE: RecName: Full=Putative uncharacterized transposon-derived protein F52C9.6 [Caenorhabditis elegans]	221	1	2.19887E-11	46.53						PTHR47027 (PANTHER)	no GO terms	no GO terms
TRUE	[INTERPRO, BLASTED]	g8413	PUTATIVE PSEUDOGENE: RecName: Full=Putative uncharacterized transposon-derived protein F52C9.6 [Caenorhabditis elegans]	339	1	1.18639E-12	42.26						PTHR47027 (PANTHER)	no GO terms	no GO terms
TRUE	[INTERPRO, BLASTED]	g8500	PUTATIVE PSEUDOGENE: RecName: Full=Putative uncharacterized transposon-derived protein F52C9.6 [Caenorhabditis elegans]	487	1	1.6693E-5	42.57						Coil (COILS); IPR000477 (PFAM); PTHR47027 (PANTHER); IPR000477 (PROSITE_PROFILES); IPR043502 (SUPERFAMILY)	no GO terms	no GO terms
TRUE	[INTERPRO, BLASTED]	g8564	PUTATIVE PSEUDOGENE: RecName: Full=Putative uncharacterized transposon-derived protein F52C9.6 [Caenorhabditis elegans]	480	1	2.38545E-16	45.52						Coil (COILS); IPR000477 (PFAM); PTHR47027 (PANTHER); IPR000477 (PROSITE_PROFILES); cd01650 (CDD); IPR043502 (SUPERFAMILY)	no GO terms	no GO terms
TRUE	[INTERPRO, BLASTED]	g8689	PUTATIVE PSEUDOGENE: RecName: Full=Putative uncharacterized transposon-derived protein F52C9.6 [Caenorhabditis elegans]	286	1	1.30778E-18	46.64						PTHR47027 (PANTHER); IPR000477 (PROSITE_PROFILES)	no GO terms	no GO terms
TRUE	[INTERPRO, BLASTED]	g8721	PUTATIVE PSEUDOGENE: RecName: Full=Putative uncharacterized transposon-derived protein F52C9.6 [Caenorhabditis elegans]	212	1	6.9589E-5	44.59						PTHR46238 (PANTHER)	no GO terms	no GO terms
TRUE	[INTERPRO, BLASTED]	g8729	PUTATIVE PSEUDOGENE: RecName: Full=Putative uncharacterized transposon-derived protein F52C9.6 [Caenorhabditis elegans]	218	1	1.16293E-4	41.82						PTHR47027 (PANTHER)	no GO terms	no GO terms
TRUE	[INTERPRO, BLASTED]	g8740	RecName: Full=Retrovirus-related Env polyprotein from transposon gypsy [Drosophila melanogaster]	391	1	2.45374E-117	60.23						IPR009882 (PFAM); TMhelix (TMHMM)	no GO terms	no GO terms
TRUE	[INTERPRO, BLASTED]	g8784	PUTATIVE PSEUDOGENE: RecName: Full=Putative uncharacterized transposon-derived protein F52C9.6 [Caenorhabditis elegans]	527	1	5.82541E-10	46.53						Coil (COILS); IPR000477 (PFAM); PTHR47027 (PANTHER); IPR000477 (PROSITE_PROFILES); IPR043502 (SUPERFAMILY)	no GO terms	no GO terms
TRUE	[INTERPRO, BLASTED]	g8785	PUTATIVE PSEUDOGENE: RecName: Full=Putative uncharacterized transposon-derived protein F52C9.6 [Caenorhabditis elegans]	527	1	6.09976E-10	46.53						Coil (COILS); IPR000477 (PFAM); PTHR47027 (PANTHER); IPR000477 (PROSITE_PROFILES); IPR043502 (SUPERFAMILY)	no GO terms	no GO terms
TRUE	[INTERPRO, BLASTED]	g8791	PUTATIVE PSEUDOGENE: RecName: Full=Putative uncharacterized transposon-derived protein F52C9.6 [Caenorhabditis elegans]	694	1	6.89844E-11	47.74						IPR027806 (PFAM); IPR036397 (G3DSA:3.30.420.GENE3D); PTHR47027 (PANTHER); IPR000477 (PROSITE_PROFILES)	F:GO:0003676	F:nucleic acid binding
TRUE	[INTERPRO, BLASTED]	g8807	PUTATIVE PSEUDOGENE: RecName: Full=Putative uncharacterized transposon-derived protein F52C9.6 [Caenorhabditis elegans]	630	1	2.57401E-12	45.22						IPR000477 (PFAM); PTHR47027 (PANTHER); IPR000477 (PROSITE_PROFILES); IPR043502 (SUPERFAMILY)	no GO terms	no GO terms
TRUE	[INTERPRO, BLASTED]	g8808	RecName: Full=Retrovirus-related Env polyprotein from transposon gypsy [Drosophila melanogaster]	239	1	1.65428E-37	52.97						IPR009882 (PFAM); TMhelix (TMHMM)	no GO terms	no GO terms
TRUE	[INTERPRO, BLASTED]	g8811	RecName: Full=Retrovirus-related Env polyprotein from transposon gypsy [Drosophila melanogaster]	204	1	4.36123E-40	59.17						IPR009882 (PFAM); TMhelix (TMHMM)	no GO terms	no GO terms
TRUE	[INTERPRO, BLASTED]	g8849	PUTATIVE PSEUDOGENE: RecName: Full=Putative uncharacterized transposon-derived protein F52C9.6 [Caenorhabditis elegans]	242	1	9.70473E-5	54.02						IPR000477 (PFAM); PTHR47027 (PANTHER); IPR000477 (PROSITE_PROFILES); cd01650 (CDD); IPR043502 (SUPERFAMILY)	no GO terms	no GO terms
TRUE	[INTERPRO, BLASTED]	g8896	PUTATIVE PSEUDOGENE: RecName: Full=Putative uncharacterized transposon-derived protein F52C9.6 [Caenorhabditis elegans]	233	1	1.9539E-10	44.54						PTHR47027 (PANTHER)	no GO terms	no GO terms
TRUE	[INTERPRO, BLASTED]	g8914	PUTATIVE PSEUDOGENE: RecName: Full=Putative uncharacterized transposon-derived protein F52C9.6 [Caenorhabditis elegans]	302	1	5.76814E-12	48.58						IPR000477 (PFAM); PTHR47027 (PANTHER); IPR000477 (PROSITE_PROFILES)	no GO terms	no GO terms
TRUE	[INTERPRO, BLASTED]	g8952	RecName: Full=Retrovirus-related Gag polyprotein from transposon gypsy [Drosophila melanogaster]	542	1	9.98712E-7	69.23						IPR036397 (G3DSA:3.30.420.GENE3D); IPR002156 (PFAM); cd09276 (CDD); SignalP-TM (SIGNALP_GRAM_POSITIVE); IPR012337 (SUPERFAMILY)	F:GO:0003676; F:GO:0004523	F:nucleic acid binding; F:RNA-DNA hybrid ribonuclease activity
TRUE	[INTERPRO, BLASTED]	g8972	PUTATIVE PSEUDOGENE: RecName: Full=Putative uncharacterized transposon-derived protein F52C9.6 [Caenorhabditis elegans]	286	1	1.2132E-17	46.27						PTHR47027 (PANTHER); IPR000477 (PROSITE_PROFILES)	no GO terms	no GO terms
TRUE	[INTERPRO, BLASTED]	g9133	PUTATIVE PSEUDOGENE: RecName: Full=Putative uncharacterized transposon-derived protein F52C9.6 [Caenorhabditis elegans]	432	1	1.23837E-10	42.54						IPR000477 (PFAM); PTHR47027 (PANTHER); IPR043502 (SUPERFAMILY)	no GO terms	no GO terms
TRUE	[INTERPRO, BLASTED]	g9134	PUTATIVE PSEUDOGENE: RecName: Full=Putative uncharacterized transposon-derived protein F52C9.6 [Caenorhabditis elegans]	328	1	2.32141E-17	45.9						IPR000477 (PFAM); PTHR47027 (PANTHER); IPR000477 (PROSITE_PROFILES); IPR043502 (SUPERFAMILY)	no GO terms	no GO terms
TRUE	[INTERPRO, BLASTED]	g9168	PUTATIVE PSEUDOGENE: RecName: Full=Putative uncharacterized transposon-derived protein F52C9.6 [Caenorhabditis elegans]	286	1	1.2132E-17	45.9						PTHR47027 (PANTHER); IPR000477 (PROSITE_PROFILES)	no GO terms	no GO terms
TRUE	[INTERPRO, BLASTED]	g9186	PUTATIVE PSEUDOGENE: RecName: Full=Putative uncharacterized transposon-derived protein F52C9.6 [Caenorhabditis elegans]	461	1	6.88641E-4	52.87						IPR000477 (PFAM); IPR036397 (G3DSA:3.30.420.GENE3D); PTHR47027 (PANTHER); IPR000477 (PROSITE_PROFILES); cd09276 (CDD); cd01650 (CDD); IPR043502 (SUPERFAMILY); IPR043502 (SUPERFAMILY); IPR012337 (SUPERFAMILY)	F:GO:0003676	F:nucleic acid binding
TRUE	[INTERPRO, BLASTED]	g9200	RecName: Full=Retrovirus-related Gag polyprotein from transposon gypsy [Drosophila melanogaster]	297	1	8.55015E-29	64.57						no IPS match	no IPS match	no IPS match
TRUE	[INTERPRO, BLASTED]	g9202	RecName: Full=Retrovirus-related Gag polyprotein from transposon gypsy [Drosophila melanogaster]	636	1	2.25032E-27	64.57						IPR036691 (G3DSA:3.60.10.GENE3D); PIRSR604808-2 (PIRSR); IPR036691 (SUPERFAMILY)	no GO terms	no GO terms
TRUE	[INTERPRO, BLASTED]	g9266	RecName: Full=Protein GVQW3; AltName: Full=GVQW motif-containing protein 3 [Homo sapiens]	439	1	1.73176E-7	68.75						G3DSA:1.10.287.770 (GENE3D); IPR001873 (PFAM); PTHR46060 (PANTHER); TMhelix (TMHMM); TMhelix (TMHMM)	P:GO:0006814; F:GO:0005272; C:GO:0016020	P:sodium ion transport; F:sodium channel activity; C:membrane
TRUE	[INTERPRO, BLASTED]	g9281	PUTATIVE PSEUDOGENE: RecName: Full=Putative uncharacterized transposon-derived protein F52C9.6 [Caenorhabditis elegans]	233	1	1.22607E-13	45.38						PTHR47027 (PANTHER)	no GO terms	no GO terms
TRUE	[INTERPRO, BLASTED]	g9349	RecName: Full=Protein GVQW3; AltName: Full=GVQW motif-containing protein 3 [Homo sapiens]	155	1	3.89574E-24	66.12						G3DSA:1.10.10.1450 (GENE3D); IPR041426 (PFAM); PTHR46060 (PANTHER)	no GO terms	no GO terms
TRUE	[INTERPRO, BLASTED]	g9407	RecName: Full=Protein GVQW3; AltName: Full=GVQW motif-containing protein 3 [Homo sapiens]	218	1	1.48836E-21	70.71						IPR036397 (G3DSA:3.30.420.GENE3D); IPR036397 (G3DSA:3.30.420.GENE3D); PTHR46060 (PANTHER)	F:GO:0003676	F:nucleic acid binding
TRUE	[INTERPRO, BLASTED]	g9408	PUTATIVE PSEUDOGENE: RecName: Full=Putative uncharacterized transposon-derived protein F52C9.6 [Caenorhabditis elegans]	296	1	3.62946E-15	47.06						PTHR47027 (PANTHER); IPR000477 (PROSITE_PROFILES)	no GO terms	no GO terms
TRUE	[INTERPRO, BLASTED]	g9470	RecName: Full=Protein GVQW3; AltName: Full=GVQW motif-containing protein 3 [Homo sapiens]	233	1	2.12731E-7	65.22						IPR036397 (G3DSA:3.30.420.GENE3D); IPR036397 (G3DSA:3.30.420.GENE3D); PTHR46060 (PANTHER)	F:GO:0003676	F:nucleic acid binding
TRUE	[INTERPRO, BLASTED]	g9474	RecName: Full=Protein GVQW3; AltName: Full=GVQW motif-containing protein 3 [Homo sapiens]	207	1	2.03272E-25	66.94						IPR041426 (PFAM); G3DSA:1.10.10.1450 (GENE3D); IPR036397 (G3DSA:3.30.420.GENE3D); PTHR46060 (PANTHER)	F:GO:0003676	F:nucleic acid binding
TRUE	[INTERPRO, BLASTED]	g9484	RecName: Full=Protein GVQW3; AltName: Full=GVQW motif-containing protein 3 [Homo sapiens]	206	1	3.77151E-24	64.46						IPR041426 (PFAM); G3DSA:1.10.10.1450 (GENE3D); IPR036397 (G3DSA:3.30.420.GENE3D); PTHR46060 (PANTHER)	F:GO:0003676	F:nucleic acid binding
TRUE	[INTERPRO, BLASTED]	g9535	PUTATIVE PSEUDOGENE: RecName: Full=Putative uncharacterized transposon-derived protein F52C9.6 [Caenorhabditis elegans]	240	1	4.08488E-9	45.53						PTHR47027 (PANTHER)	no GO terms	no GO terms
TRUE	[INTERPRO, BLASTED]	g9638	PUTATIVE PSEUDOGENE: RecName: Full=Putative uncharacterized transposon-derived protein F52C9.6 [Caenorhabditis elegans]	174	1	1.08194E-4	43.92						PTHR46238 (PANTHER)	no GO terms	no GO terms
TRUE	[INTERPRO, BLASTED]	g9666	RecName: Full=Protein GVQW3; AltName: Full=GVQW motif-containing protein 3 [Homo sapiens]	189	1	3.31786E-9	64.94						IPR036397 (G3DSA:3.30.420.GENE3D); IPR036397 (G3DSA:3.30.420.GENE3D); PTHR46060 (PANTHER)	F:GO:0003676	F:nucleic acid binding
TRUE	[INTERPRO, BLASTED]	g9745	PUTATIVE PSEUDOGENE: RecName: Full=Putative uncharacterized transposon-derived protein F52C9.6 [Caenorhabditis elegans]	217	1	3.98574E-12	50.96						IPR000477 (PFAM); PTHR47027 (PANTHER); IPR000477 (PROSITE_PROFILES)	no GO terms	no GO terms
TRUE	[INTERPRO, BLASTED]	g9764	PUTATIVE PSEUDOGENE: RecName: Full=Putative uncharacterized transposon-derived protein F52C9.6 [Caenorhabditis elegans]	217	1	6.54846E-11	46.15						PTHR47027 (PANTHER)	no GO terms	no GO terms
TRUE	[INTERPRO, BLASTED]	g9770	RecName: Full=Retrovirus-related Env polyprotein from transposon gypsy [Drosophila melanogaster]	687	1	6.06689E-5	46.51						IPR000477 (PFAM); IPR022048 (PFAM); IPR009882 (PFAM); SignalP-noTM (SIGNALP_EUK); IPR043502 (SUPERFAMILY); TMhelix (TMHMM)	no GO terms	no GO terms
TRUE	[INTERPRO, BLASTED]	g9795	PUTATIVE PSEUDOGENE: RecName: Full=Putative uncharacterized transposon-derived protein F52C9.6 [Caenorhabditis elegans]	286	1	2.16475E-16	45.05						PTHR47027 (PANTHER); IPR000477 (PROSITE_PROFILES)	no GO terms	no GO terms
TRUE	[INTERPRO, BLASTED]	g9797	PUTATIVE PSEUDOGENE: RecName: Full=Putative uncharacterized transposon-derived protein F52C9.6 [Caenorhabditis elegans]	349	1	1.43829E-11	52.23						IPR000477 (PFAM); PTHR47027 (PANTHER); IPR000477 (PROSITE_PROFILES); SignalP-noTM (SIGNALP_EUK); IPR043502 (SUPERFAMILY)	no GO terms	no GO terms
TRUE	[INTERPRO, BLASTED]	g9847	RecName: Full=Protein GVQW3; AltName: Full=GVQW motif-containing protein 3 [Homo sapiens]	169	1	4.61605E-8	67.35						IPR036397 (G3DSA:3.30.420.GENE3D); IPR036397 (G3DSA:3.30.420.GENE3D); PTHR46060 (PANTHER)	F:GO:0003676	F:nucleic acid binding
TRUE	[INTERPRO, BLASTED]	g9848	PUTATIVE PSEUDOGENE: RecName: Full=Putative uncharacterized transposon-derived protein F52C9.6 [Caenorhabditis elegans]	523	1	2.43162E-14	45.15						IPR000477 (PFAM); PTHR47027 (PANTHER); IPR000477 (PROSITE_PROFILES); IPR043502 (SUPERFAMILY)	no GO terms	no GO terms
TRUE	[INTERPRO, BLASTED]	g9861	PUTATIVE PSEUDOGENE: RecName: Full=Putative uncharacterized transposon-derived protein F52C9.6 [Caenorhabditis elegans]	233	1	1.34094E-12	44.96						PTHR47027 (PANTHER)	no GO terms	no GO terms
TRUE	[INTERPRO, BLASTED]	g9943	PUTATIVE PSEUDOGENE: RecName: Full=Putative uncharacterized transposon-derived protein F52C9.6 [Caenorhabditis elegans]	494	1	1.51978E-10	47.83						IPR000477 (PFAM); PTHR47027 (PANTHER)	no GO terms	no GO terms
TRUE	[INTERPRO, BLASTED]	g9974	RecName: Full=Protein GVQW3; AltName: Full=GVQW motif-containing protein 3 [Homo sapiens]	202	1	8.17979E-11	67.53						IPR036397 (G3DSA:3.30.420.GENE3D); IPR036397 (G3DSA:3.30.420.GENE3D); PTHR46060 (PANTHER)	F:GO:0003676	F:nucleic acid binding
TRUE	[INTERPRO, BLASTED]	g10032	RecName: Full=Protein GVQW3; AltName: Full=GVQW motif-containing protein 3 [Homo sapiens]	140	1	5.44673E-11	68						IPR036397 (G3DSA:3.30.420.GENE3D); PTHR46060 (PANTHER)	F:GO:0003676	F:nucleic acid binding
TRUE	[INTERPRO, BLASTED]	g10079	RecName: Full=Retrovirus-related Env polyprotein from copia-like transposable element 17.6 [Drosophila melanogaster]	215	2	7.83623E-7	47.9						Coil (COILS); IPR022048 (PFAM); SignalP-noTM (SIGNALP_EUK)	no GO terms	no GO terms
TRUE	[INTERPRO, BLASTED]	g10108	RecName: Full=Retrovirus-related Env polyprotein from transposon gypsy [Drosophila melanogaster]	206	1	1.34382E-11	50.72						TIGR01167 (NCBIFAM); IPR009882 (PFAM); TMhelix (TMHMM)	no GO terms	no GO terms
TRUE	[INTERPRO, BLASTED]	g10109	RecName: Full=Retrovirus-related Env polyprotein from transposon gypsy [Drosophila melanogaster]	345	1	3.14591E-22	68.93						IPR009882 (PFAM); TMhelix (TMHMM)	no GO terms	no GO terms
TRUE	[INTERPRO, BLASTED]	g10145	RecName: Full=Protein GVQW3; AltName: Full=GVQW motif-containing protein 3 [Homo sapiens]	188	1	6.0069E-12	65.43						PTHR46060 (PANTHER)	no GO terms	no GO terms
TRUE	[INTERPRO, BLASTED]	g10192	PUTATIVE PSEUDOGENE: RecName: Full=Putative uncharacterized transposon-derived protein F52C9.6 [Caenorhabditis elegans]	1017	1	9.76658E-10	50.96						IPR000477 (PFAM); IPR036397 (G3DSA:3.30.420.GENE3D); IPR005312 (PFAM); PTHR47027 (PANTHER); IPR001878 (PROSITE_PROFILES); cd09276 (CDD); IPR043502 (SUPERFAMILY); IPR012337 (SUPERFAMILY)	F:GO:0003676; F:GO:0008270	F:nucleic acid binding; F:zinc ion binding
TRUE	[INTERPRO, BLASTED]	g10201	PUTATIVE PSEUDOGENE: RecName: Full=Putative uncharacterized transposon-derived protein F52C9.6 [Caenorhabditis elegans]	336	1	4.5653E-9	50.32						PTHR47027 (PANTHER)	no GO terms	no GO terms
TRUE	[INTERPRO, BLASTED]	g10245	PUTATIVE PSEUDOGENE: RecName: Full=Putative uncharacterized transposon-derived protein F52C9.6 [Caenorhabditis elegans]	602	1	4.02342E-11	44.4						IPR000477 (PFAM); PTHR47027 (PANTHER); cd01650 (CDD); IPR043502 (SUPERFAMILY)	no GO terms	no GO terms
TRUE	[INTERPRO, BLASTED]	g10246	PUTATIVE PSEUDOGENE: RecName: Full=Putative uncharacterized transposon-derived protein F52C9.6 [Caenorhabditis elegans]	322	1	1.98594E-14	46.42						IPR000477 (PFAM); PTHR47027 (PANTHER); IPR000477 (PROSITE_PROFILES); IPR043502 (SUPERFAMILY)	no GO terms	no GO terms
TRUE	[INTERPRO, BLASTED]	g10278	PUTATIVE PSEUDOGENE: RecName: Full=Putative uncharacterized transposon-derived protein F52C9.6 [Caenorhabditis elegans]	173	1	9.37507E-4	43.92						no IPS match	no IPS match	no IPS match
TRUE	[INTERPRO, BLASTED]	g10294	PUTATIVE PSEUDOGENE: RecName: Full=Putative uncharacterized transposon-derived protein F52C9.6 [Caenorhabditis elegans]	370	1	1.4932E-10	50						IPR000477 (PFAM); PTHR47027 (PANTHER); IPR000477 (PROSITE_PROFILES); cd01650 (CDD); IPR043502 (SUPERFAMILY)	no GO terms	no GO terms
TRUE	[INTERPRO, BLASTED]	g10454	PUTATIVE PSEUDOGENE: RecName: Full=Putative uncharacterized transposon-derived protein F52C9.6 [Caenorhabditis elegans]	418	1	1.18593E-12	50.49						PTHR47027 (PANTHER); cd01650 (CDD); IPR043502 (SUPERFAMILY)	no GO terms	no GO terms
TRUE	[INTERPRO, BLASTED]	g10545	PUTATIVE PSEUDOGENE: RecName: Full=Putative uncharacterized transposon-derived protein F52C9.6 [Caenorhabditis elegans]	300	1	1.56816E-10	45.8						PTHR47027 (PANTHER)	no GO terms	no GO terms
TRUE	[INTERPRO, BLASTED]	g10547	RecName: Full=Protein GVQW3; AltName: Full=GVQW motif-containing protein 3 [Homo sapiens]	154	1	1.25459E-6	57.5						IPR036397 (G3DSA:3.30.420.GENE3D); PTHR46060 (PANTHER)	F:GO:0003676	F:nucleic acid binding
TRUE	[INTERPRO, BLASTED]	g10580	PUTATIVE PSEUDOGENE: RecName: Full=Putative uncharacterized transposon-derived protein F52C9.6 [Caenorhabditis elegans]	245	1	1.08995E-11	43.12						PTHR47027 (PANTHER); IPR000477 (PROSITE_PROFILES)	no GO terms	no GO terms
TRUE	[INTERPRO, BLASTED]	g10606	RecName: Full=Protein GVQW3; AltName: Full=GVQW motif-containing protein 3 [Homo sapiens]	223	1	2.48508E-21	70.71						IPR036397 (G3DSA:3.30.420.GENE3D); IPR036397 (G3DSA:3.30.420.GENE3D); PTHR46060 (PANTHER)	F:GO:0003676	F:nucleic acid binding
TRUE	[INTERPRO, BLASTED]	g10623	PUTATIVE PSEUDOGENE: RecName: Full=Putative uncharacterized transposon-derived protein F52C9.6 [Caenorhabditis elegans]	1411	1	1.16836E-11	50.24						IPR036397 (G3DSA:3.30.420.GENE3D); IPR000477 (PFAM); IPR005312 (PFAM); PTHR22955 (PANTHER); IPR001584 (PROSITE_PROFILES); IPR000477 (PROSITE_PROFILES); cd01650 (CDD); IPR043502 (SUPERFAMILY); IPR012337 (SUPERFAMILY)	P:GO:0015074; F:GO:0003676	P:DNA integration; F:nucleic acid binding
TRUE	[INTERPRO, BLASTED]	g10631	RecName: Full=Protein GVQW3; AltName: Full=GVQW motif-containing protein 3 [Homo sapiens]	207	1	2.23511E-25	66.12						G3DSA:1.10.10.1450 (GENE3D); IPR041426 (PFAM); IPR036397 (G3DSA:3.30.420.GENE3D); PTHR46060 (PANTHER)	F:GO:0003676	F:nucleic acid binding
[truncated: 20,878 more rows]

## Sheet: Only characterized genes
	Tags	SeqName	Description	Length	#Hits	e-Value	sim mean	#GO	GO IDs	GO Names	Enzyme Codes	Enzyme Names	InterPro IDs	InterPro GO IDs	InterPro GO Names
[truncated: 20,316 more rows]

[truncated: 2 more sheets: Transposons, organisms]
