# Supplementary material for: The annotation of genomic dataset sequences of the sugar beet root maggot Tetanops myopaeformis, TmSBRM_v1.0
Source: Data Brief. 2024 Jul 9;55:110710. doi: 10.1016/j.dib.2024.110710 (PMC11286982; doi:10.1016/j.dib.2024.110710)
Supplement: Supplementary file 1 — Supplemental data 1. Information relating to genome statistics, blast information, functional annotation, blast hit genes, characterized genes, and transposons. [file mmc1.zip › TABLE 2_V2.xlsx]

## Sheet: Sheet1
Organism	Domain/Realm	Kingdom	Phylum/Division	Class	Order	Family	Gene count
Acanthaster planci	Eukaryota	Animalia	Echinodermata	Asteroidea	Valvatida	Acanthasteridae	3
Locusta migratoria	Eukaryota	Animalia	Arthropoda	Insecta	Orthoptera	Acrididae	19
Schistocerca americana	Eukaryota	Animalia	Arthropoda	Insecta	Orthoptera	Acrididae	13
Schistocerca gregaria	Eukaryota	Animalia	Arthropoda	Insecta	Orthoptera	Acrididae	8
Acropora millepora	Eukaryota	Animalia	Cnidaria	Hexacorallia	Scleractinia	Acroporidae	4
Anthopleura elegantissima	Eukaryota	Animalia	Cnidaria	Hexacorallia	Actiniaria	Actiniidae	2
Oryzias latipes	Eukaryota	Animalia	Chordata	Actinopterygii	Beloniformes	Adrianichthyidae	4
Brachyopsis segaliensis	Eukaryota	Animalia	Chordata	Actinopterygii	Perciformes	Agonidae	1
Mesembryanthemum crystallinum	Eukaryota	Plantae	Anthophyta	Magnoliospida	Caryophyllales	Aizoaceae	1
Bordetella pertussis Tohama I	Bacteria	Eubacteria	Pseudomonadota	Betaproteobacteria	Burkholderiales	Alcaligenaceae	2
Anas platyrhynchos	Eukaryota	Animalia	Chordata	Aves	Anseriformes	Anatidae	2
Anguilla anguilla	Eukaryota	Animalia	Chordata	Actinopterygii	Anguilliformes	Anguillidae	1
Anguilla japonica	Eukaryota	Animalia	Chordata	Actinopterygii	Anguilliformes	Anguillidae	2
Brevicoryne brassicae	Eukaryota	Animalia	Arthropoda	Insecta	Hemiptera	Aphididae	5
Myzus persicae	Eukaryota	Animalia	Arthropoda	Insecta	Hemiptera	Aphididae	1
Apis cerana cerana	Eukaryota	Animalia	Arthropoda	Insecta	Hymenoptera	Apidae	16
Apis mellifera	Eukaryota	Animalia	Arthropoda	Insecta	Hymenoptera	Apidae	8
Bombus ignitus	Eukaryota	Animalia	Arthropoda	Insecta	Hymenoptera	Apidae	170
Aplysia californica	Eukaryota	Animalia	Mollusca	Gastropoda	Aplysiida	Aplysiidae	7
Araneus ventricosus	Eukaryota	Animalia	Arthropoda	Arachnida	Araneae	Araneidae	1
Elaeis oleifera	Eukaryota	Plantae	Anthophyta	Magnoliospida	Arecales	Arecaceae	1
African swine fever virus Malawi LIL 20/1	Varidnaviria	Bamfordvirae	Nucleocytoviricota	Pokkesviricetes	Asfuvirales	Asfarviridae	4
Dolopus genitalis	Eukaryota	Animalia	Arthropoda	Insecta	Diptera	Asilidae	1
Aspergillus nidulans FGSC A4	Eukaryota	Fungi	Ascomycota	Eurotiomycetes	Eurotiales	Aspergillaceae	1
Aspergillus niger	Eukaryota	Fungi	Ascomycota	Eurotiomycetes	Eurotiales	Aspergillaceae	2
Aspergillus niger CBS 513.88	Eukaryota	Fungi	Ascomycota	Eurotiomycetes	Eurotiales	Aspergillaceae	1
Aspergillus oryzae RIB40	Eukaryota	Fungi	Ascomycota	Eurotiomycetes	Eurotiales	Aspergillaceae	3
Aspergillus terreus NIH2624	Eukaryota	Fungi	Ascomycota	Eurotiomycetes	Eurotiales	Aspergillaceae	2
Astacus astacus	Eukaryota	Animalia	Arthropoda	Malacostraca	Decapoda	Astacidae	4
Astacus leptodactylus	Eukaryota	Animalia	Arthropoda	Malacostraca	Decapoda	Astacidae	2
Marthasterias glacialis	Eukaryota	Animalia	Echinodermata	Asteroidea	Forcipulatida	Asteriidae	1
Bacillus cytotoxicus NVH 391-98	Bacteria	Eubacteria	Bacillota	Bacilli	Bacillales	Bacillaceae	2
Bacillus subtilis subsp. subtilis str. 168	Bacteria	Eubacteria	Bacillota	Bacilli	Bacillales	Bacillaceae	4
Bacillus thuringiensis serovar medellin	Bacteria	Eubacteria	Bacillota	Bacilli	Bacillales	Bacillaceae	1
Autographa californica nucleopolyhedrovirus	Varidnaviria	Bamfordvirae	Nucleocytoviricota	Naldaviricetes	Lefavirales	Baculoviridae	19
Lymantria dispar multiple nucleopolyhedrovirus	Varidnaviria	Bamfordvirae	Nucleocytoviricota	Naldaviricetes	Lefavirales	Baculoviridae	54
Opsanus tau	Eukaryota	Animalia	Chordata	Actinopterygii	Batrachoidiformes	Batrachoididae	1
Thalassophryne nattereri	Eukaryota	Animalia	Chordata	Actinopterygii	Batrachoidiformes	Batrachoididae	2
Blaberus craniifer	Eukaryota	Animalia	Arthropoda	Insecta	Blattodea	Blaberidae	15
Blaberus discoidalis	Eukaryota	Animalia	Arthropoda	Insecta	Blattodea	Blaberidae	1
Bombyx mori	Eukaryota	Animalia	Arthropoda	Insecta	Lepidoptera	Bombycidae	3
Bos taurus	Eukaryota	Animalia	Chordata	Mammalia	Artiodactyla	Bovidae	1558
Capra hircus	Eukaryota	Animalia	Chordata	Mammalia	Artiodactyla	Bovidae	5
Ovis aries	Eukaryota	Animalia	Chordata	Mammalia	Artiodactyla	Bovidae	6
Taurotragus derbianus	Eukaryota	Animalia	Chordata	Mammalia	Artiodactyla	Bovidae	2
Branchiostoma belcheri	Eukaryota	Animalia	Chordata	Leptocardii	Amphioxiformes	Branchiostomatidae	4
Arabidopsis thaliana	Eukaryota	Plantae	Anthophyta	Magnoliospida	Brassicales	Brassicaceae	79
Brassica juncea	Eukaryota	Plantae	Anthophyta	Magnoliospida	Brassicales	Brassicaceae	4
Bufo gargarizans	Eukaryota	Animalia	Chordata	Amphibia	Anura	Bufonidae	1
Burkholderia pseudomallei 1026b	Bacteria	Eubacteria	Pseudomonadota	Betaproteobacteria	Burkholderiales	Burkholderiaceae	1
Cupriavidus necator H16	Bacteria	Eubacteria	Pseudomonadota	Betaproteobacteria	Burkholderiales	Burkholderiaceae	1
Ralstonia pseudosolanacearum GMI1000	Bacteria	Eubacteria	Pseudomonadota	Betaproteobacteria	Burkholderiales	Burkholderiaceae	1
Lychas mucronatus	Eukaryota	Animalia	Arthropoda	Arachnida	Scorpiones	Buthidae	2
Calliphora vicina	Eukaryota	Animalia	Arthropoda	Insecta	Diptera	Calliphoridae	1
Chrysomya bezziana	Eukaryota	Animalia	Arthropoda	Insecta	Diptera	Calliphoridae	5
Lucilia cuprina	Eukaryota	Animalia	Arthropoda	Insecta	Diptera	Calliphoridae	23
Lucilia sericata	Eukaryota	Animalia	Arthropoda	Insecta	Diptera	Calliphoridae	4
Protophormia terraenovae	Eukaryota	Animalia	Arthropoda	Insecta	Diptera	Calliphoridae	1
Canis lupus familiaris	Eukaryota	Animalia	Chordata	Mammalia	Carnivora	Canidae	30
Vulpes vulpes	Eukaryota	Animalia	Chordata	Mammalia	Carnivora	Canidae	12
Humulus lupulus	Eukaryota	Plantae	Anthophyta	Magnoliospida	Rosales	Cannabaceae	1
Cauliflower mosaic virus (STRAIN STRASBOURG)	Riboviria	Pararnavirae	Artverviricota	Revtraviricetes	Ortervirales	Caulimoviridae	1
Cavia porcellus	Eukaryota	Animalia	Chordata	Mammalia	Rodentia	Caviidae	14
Culicoides nubeculosus	Eukaryota	Animalia	Arthropoda	Insecta	Diptera	Ceratopogonidae	14
Chlorocebus aethiops	Eukaryota	Animalia	Chordata	Mammalia	Primates	Cercopithecidae	2
Macaca fascicularis	Eukaryota	Animalia	Chordata	Mammalia	Primates	Cercopithecidae	43
Macaca mulatta	Eukaryota	Animalia	Chordata	Mammalia	Primates	Cercopithecidae	5
Papio anubis	Eukaryota	Animalia	Chordata	Mammalia	Primates	Cercopithecidae	2
Papio hamadryas	Eukaryota	Animalia	Chordata	Mammalia	Primates	Cercopithecidae	2
Trachypithecus cristatus	Eukaryota	Animalia	Chordata	Mammalia	Primates	Cercopithecidae	2
Chironomus tentans	Eukaryota	Animalia	Arthropoda	Insecta	Diptera	Chironomidae	1
Chironomus thummi thummi	Eukaryota	Animalia	Arthropoda	Insecta	Diptera	Chironomidae	1
Chlamydomonas reinhardtii	Eukaryota	Plantae	Chlorophyta	Chlorophyceae	Chlamydomonadales	Chlamydomonadaceae	2
Nitrosococcus oceani ATCC 19707	Bacteria	Eubacteria	Pseudomonadota	Gammaproteobacteria	Chromatiales	Chromatiaceae	1
Cicadella viridis	Eukaryota	Animalia	Arthropoda	Insecta	Hemiptera	Cicadellidae	1
Matsumurasca onukii	Eukaryota	Animalia	Arthropoda	Insecta	Hemiptera	Cicadellidae	2
Ciona intestinalis	Eukaryota	Animalia	Chordata	Ascidiacea	Phlebobranchia	Cionidae	2
Clostridium botulinum F str. Langeland	Bacteria	Firmicutes	Bacillota	Clostridia	Eubacteriales	Clostridiaceae	6
Acidovorax sp. JS42	Bacteria	Eubacteria	Pseudomonadota	Betaproteobacteria	Burkholderiales	Comamonadaceae	1
Conus victoriae	Eukaryota	Animalia	Mollusca	Gastropoda	Neogastropoda	Conidae	8
Beauveria bassiana ARSEF 2860	Eukaryota	Fungi	Ascomycota	Sordariomycetes	Hypocreales	Cordycipitaceae	1
Human coronavirus HKU1 (isolate N1)	Riboviria	Orthornavirae	Pisuviricota	Pisoniviricetes	Nidovirales	Coronaviridae	6
Human coronavirus HKU1 (isolate N2)	Riboviria	Orthornavirae	Pisuviricota	Pisoniviricetes	Nidovirales	Coronaviridae	5
Human coronavirus HKU1 (isolate N5)	Riboviria	Orthornavirae	Pisuviricota	Pisoniviricetes	Nidovirales	Coronaviridae	1
Corynebacterium jeikeium K411	Bacteria	Bacillati	Actinomycetota	Actinomycetia	Mycobacteriales	Corynebacteriaceae	1
Ostrinia furnacalis	Eukaryota	Animalia	Arthropoda	Insecta	Lepidoptera	Crambidae	5
Cricetulus griseus	Eukaryota	Animalia	Chordata	Mammalia	Rodentia	Cricetidae	12
Mesocricetus auratus	Eukaryota	Animalia	Chordata	Mammalia	Rodentia	Cricetidae	4
Aedes aegypti	Eukaryota	Animalia	Arthropoda	Insecta	Diptera	Culicidae	52
Anopheles darlingi	Eukaryota	Animalia	Arthropoda	Insecta	Diptera	Culicidae	2
Anopheles gambiae	Eukaryota	Animalia	Arthropoda	Insecta	Diptera	Culicidae	82
Culex pipiens	Eukaryota	Animalia	Arthropoda	Insecta	Diptera	Culicidae	29
Culex quinquefasciatus	Eukaryota	Animalia	Arthropoda	Insecta	Diptera	Culicidae	4
Ochlerotatus triseriatus	Eukaryota	Animalia	Arthropoda	Insecta	Diptera	Culicidae	4
Anthonomus grandis	Eukaryota	Animalia	Arthropoda	Insecta	Coleoptera	Curculionidae	1
Cytophaga hutchinsonii ATCC 33406	Bacteria	Eubacteria	Bacteroidota	Cytophagia	Cytophagales	Cytophagaceae	1
Dactylopius coccus	Eukaryota	Animalia	Arthropoda	Insecta	Hemiptera	Dactylopiidae	8
Danio rerio	Eukaryota	Animalia	Chordata	Actinopterygii	Cypriniformes	Danionidae	307
Candida albicans SC5314	Eukaryota	Fungi	Ascomycota	Saccharomycetes	Saccharomycetales	Debaryomycetaceae	3
Meyerozyma guilliermondii ATCC 6260	Eukaryota	Fungi	Ascomycota	Saccharomycetes	Saccharomycetales	Debaryomycetaceae	1
Deinococcus deserti VCD115	Bacteria	Thermotagi	Deinococcota	Deinococci	Deinococcales	Deinococcaceae	1
Desulfitobacterium hafniense Y51	Bacteria	Firmicutes	Bacillota	Clostridia	Eubacteriales	Desulfitobacteriaceae	4
Nitratidesulfovibrio vulgaris str. Hildenborough	Bacteria	Eubacteria	Thermodesulfobacteriota	Desulfovibrionia	Desulfovibrionales	Desulfovibrionaceae	3
Oleidesulfovibrio alaskensis G20	Bacteria	Eubacteria	Thermodesulfobacteriota	Desulfovibrionia	Desulfovibrionales	Desulfovibrionaceae	1
Dictyostelium discoideum	Eukaryota	Protista	Amoebozoa	Dictyostelia	Dictyosteliales	Dictyosteliaceae	34
Monodelphis domestica	Eukaryota	Animalia	Chordata	Mammalia	Didelphimorphia	Didelphidae	2
Drosophila ananassae	Eukaryota	Animalia	Arthropoda	Insecta	Diptera	Drosophilidae	39
Drosophila atripex	Eukaryota	Animalia	Arthropoda	Insecta	Diptera	Drosophilidae	7
Drosophila dossoui	Eukaryota	Animalia	Arthropoda	Insecta	Diptera	Drosophilidae	5
Drosophila erecta	Eukaryota	Animalia	Arthropoda	Insecta	Diptera	Drosophilidae	12
Drosophila eugracilis	Eukaryota	Animalia	Arthropoda	Insecta	Diptera	Drosophilidae	1
Drosophila ezoana	Eukaryota	Animalia	Arthropoda	Insecta	Diptera	Drosophilidae	1
Drosophila funebris	Eukaryota	Animalia	Arthropoda	Insecta	Diptera	Drosophilidae	13
Drosophila grimshawi	Eukaryota	Animalia	Arthropoda	Insecta	Diptera	Drosophilidae	10
Drosophila guanche	Eukaryota	Animalia	Arthropoda	Insecta	Diptera	Drosophilidae	1
Drosophila hydei	Eukaryota	Animalia	Arthropoda	Insecta	Diptera	Drosophilidae	61
Drosophila kanekoi	Eukaryota	Animalia	Arthropoda	Insecta	Diptera	Drosophilidae	1
Drosophila mauritiana	Eukaryota	Animalia	Arthropoda	Insecta	Diptera	Drosophilidae	747
Drosophila melanogaster	Eukaryota	Animalia	Arthropoda	Insecta	Diptera	Drosophilidae	6749
Drosophila mojavensis	Eukaryota	Animalia	Arthropoda	Insecta	Diptera	Drosophilidae	29
Drosophila persimilis	Eukaryota	Animalia	Arthropoda	Insecta	Diptera	Drosophilidae	6
Drosophila pseudoobscura pseudoobscura	Eukaryota	Animalia	Arthropoda	Insecta	Diptera	Drosophilidae	322
Drosophila punjabiensis	Eukaryota	Animalia	Arthropoda	Insecta	Diptera	Drosophilidae	1
Drosophila sechellia	Eukaryota	Animalia	Arthropoda	Insecta	Diptera	Drosophilidae	15
Drosophila simulans	Eukaryota	Animalia	Arthropoda	Insecta	Diptera	Drosophilidae	23
Drosophila subobscura	Eukaryota	Animalia	Arthropoda	Insecta	Diptera	Drosophilidae	6
Drosophila virilis	Eukaryota	Animalia	Arthropoda	Insecta	Diptera	Drosophilidae	75
Drosophila willistoni	Eukaryota	Animalia	Arthropoda	Insecta	Diptera	Drosophilidae	16
Drosophila yakuba	Eukaryota	Animalia	Arthropoda	Insecta	Diptera	Drosophilidae	25
Scaptodrosophila lebanonensis	Eukaryota	Animalia	Arthropoda	Insecta	Diptera	Drosophilidae	2
Dugesia japonica	Eukaryota	Animalia	Platyhelminthes	Turbellaria	Tricladida	Dugesiidae	4
Heliocidaris crassispina	Eukaryota	Animalia	Echinodermata	Echinoidea	Camarodonta	Echinometridae	5
Nematostella vectensis	Eukaryota	Animalia	Cnidaria	Hexacorallia	Actiniaria	Edwardsiidae	4
Naja mossambica	Eukaryota	Animalia	Chordata	Reptilia	Squamata	Elapidae	1
Escherichia coli K-12	Bacteria	Eubacteria	Pseudomonadota	Gammaproteobacteria	Enterobacterales	Enterobacteriaceae	3
Equus caballus	Eukaryota	Animalia	Chordata	Mammalia	Perissodactyla	Equidae	2
Taeniopygia guttata	Eukaryota	Animalia	Chordata	Aves	Passeriformes	Estrildidae	4
Medicago sativa	Eukaryota	Plantae	Anthophyta	Magnoliospida	Fabales	Fabaceae	1
Felis catus	Eukaryota	Animalia	Chordata	Mammalia	Carnivora	Felidae	4
Fomitopsis schrenkii	Eukaryota	Fungi	Basidiomycota	Agaricomycetes	Polyporales	Fomitopsidaceae	2
Solenopsis invicta	Eukaryota	Animalia	Arthropoda	Insecta	Hymenoptera	Formicidae	6
Gadus morhua	Eukaryota	Animalia	Chordata	Actinopterygii	Gadiformes	Gadidae	1
Gekko japonicus	Eukaryota	Animalia	Chordata	Reptilia	Squamata	Gekkonidae	1
Geobacter sulfurreducens PCA	Bacteria	Pseudomonadati	Thermodesulfobacteriota	Desulfuromonadia	Geobacterales	Geobacteraceae	1
Glossina austeni	Eukaryota	Animalia	Arthropoda	Insecta	Diptera	Glossinidae	3
Glossina morsitans morsitans	Eukaryota	Animalia	Arthropoda	Insecta	Diptera	Glossinidae	10
Acheta domesticus	Eukaryota	Animalia	Arthropoda	Insecta	Orthoptera	Gryllidae	6
Haloquadratum walsbyi DSM 16790	Archaea	Euryarchaeota	Euryarchaeota	Halobacteria	Halobacteriales	Haloferacaceae	3
Heloderma suspectum	Eukaryota	Animalia	Chordata	Reptilia	Squamata	Helodermatidae	1
Herpetosiphon aurantiacus DSM 785	Bacteria	Eubacteria	Chloroflexota	Chloroflexia	Herpetosiphonales	Herpetosiphonaceae	1
Giardia intestinalis	Eukaryota	Protista	Metamonada	Diplomonadida	Diplomonadida	Hexamitidae	1
Gorilla gorilla gorilla	Eukaryota	Animalia	Chordata	Mammalia	Primates	Hominidae	3
Homo sapiens	Eukaryota	Animalia	Chordata	Mammalia	Primates	Hominidae	2580
Pan paniscus	Eukaryota	Animalia	Chordata	Mammalia	Primates	Hominidae	1
Pan troglodytes	Eukaryota	Animalia	Chordata	Mammalia	Primates	Hominidae	9
Pongo abelii	Eukaryota	Animalia	Chordata	Mammalia	Primates	Hominidae	120
Pongo pygmaeus	Eukaryota	Animalia	Chordata	Mammalia	Primates	Hominidae	3
Calliactis parasitica	Eukaryota	Animalia	Cnidaria	Hexacorallia	Actiniaria	Hormathiidae	1
Hyaloscypha variabilis F	Eukaryota	Fungi	Ascomycota	Leotiomycetes	Helotiales	Hyaloscyphaceae	3
Laccaria bicolor S238N-H82	Eukaryota	Fungi	Basidiomycota	Agaricomycetes	Agaricales	Hydnangiaceae	1
Hyphomonas neptunium ATCC 15444	Bacteria	Eubacteria	Pseudomonadota	Alphaproteobacteria	Hyphomonadales	Hyphomonadaceae	3
Hypsibius exemplaris	Eukaryota	Animalia	Tardigrada	Eutardigrada	Parachela	Hypsibiidae	3
Pimpla hypochondriaca	Eukaryota	Animalia	Arthropoda	Insecta	Hymenoptera	Ichneumonidae	4
Ixodes scapularis	Eukaryota	Animalia	Arthropoda	Arachnida	Ixodida	Ixodidae	1
Rhipicephalus microplus	Eukaryota	Animalia	Arthropoda	Arachnida	Ixodida	Ixodidae	2
Lachnoclostridium phytofermentans ISDg	Bacteria	Firmicutes	Bacillota	Clostridia	Lachnospirales	Lachnospiraceae	2
Fructilactobacillus sanfranciscensis	Bacteria	Firmicutes	Bacillota	Clostridia	Lactobacillales	Lactobacillaceae	1
Photinus pyralis	Eukaryota	Animalia	Arthropoda	Insecta	Coleoptera	Lampyridae	2
Oryctolagus cuniculus	Eukaryota	Animalia	Chordata	Mammalia	Lagomorpha	Leporidae	5
Pseudaspius hakonensis	Eukaryota	Animalia	Chordata	Actinopterygii	Cypriniformes	Leuciscidae	2
Limulus polyphemus	Eukaryota	Animalia	Arthropoda	Merostomata	Xiphosura	Limulidae	1
Tachypleus tridentatus	Eukaryota	Animalia	Arthropoda	Merostomata	Xiphosura	Limulidae	8
Nycticebus coucang	Eukaryota	Animalia	Chordata	Mammalia	Primates	Lorisidae	1018
Lymnaea stagnalis	Eukaryota	Plantae	Anthophyta	Magnoliospida	Hygrophila	Lymnaeidae	1
Maricaulis maris MCS10	Bacteria	Eubacteria	Pseudomonadota	Alphaproteobacteria	Maricaulales	Maricaulaceae	9
Mastigamoeba balamuthi	Eukaryota	Protista	Amoebozoa	Archamoebae	Mastigamoebida	Mastigamoebidae	2
Meloidogyne artiellia	Eukaryota	Animalia	Nematoda	Chromadorea	Rhabditida	Meloidogynidae	2
Synechocystis sp. PCC 6803 substr. Kazusa	Bacteria	Monera	Cyanobacteria	Cyanophyceae	Synechococcales	Merismopediaceae	3
Methanosarcina barkeri str. Fusaro	Archaea	Euryarchaeota	Archamoebae	Methanomicrobia	Methanosarcinales	Methanosarcinaceae	1
Methylobacillus flagellatus KT	Bacteria	Eubacteria	Pseudomonadota	Betaproteobacteria	Nitrosomonadales	Methylophilaceae	1
Milnesium tardigradum	Eukaryota	Animalia	Tardigrada	Eutardigrada	Apochela	Milnesiidae	3
Delphinapterus leucas	Eukaryota	Animalia	Chordata	Mammalia	Artiodactyla	Monodontidae	3
Acinetobacter baylyi ADP1	Bacteria	Eubacteria	Pseudomonadota	Gammaproteobacteria	Moraxellales	Moraxellaceae	1
Mus musculus	Eukaryota	Animalia	Chordata	Mammalia	Rodentia	Muridae	1759
Rattus norvegicus	Eukaryota	Animalia	Chordata	Mammalia	Rodentia	Muridae	493
Musca domestica	Eukaryota	Animalia	Arthropoda	Insecta	Diptera	Muscidae	15
Mycobacterium tuberculosis variant bovis BCG str. Pasteur 1173P2	Bacteria	Bacillati	Actinomycetota	Actinomycetia	Mycobacteriales	Mycobacteriaceae	1
Myocastor coypus	Eukaryota	Animalia	Chordata	Mammalia	Rodentia	Myocastoridae	5
Mytilus coruscus	Eukaryota	Animalia	Mollusca	Bivalvia	Mytilida	Mytilidae	2
Mytilus galloprovincialis	Eukaryota	Animalia	Mollusca	Bivalvia	Mytilida	Mytilidae	2
Eptatretus stoutii	Eukaryota	Animalia	Chordata	Myxini	Myxiniformes	Myxinidae	1
Myxococcus xanthus	Bacteria	Eubacteria	Myxococcota	Myxococcia	Myxococcales	Myxococcaceae	1
Diplobatis ommata	Eukaryota	Animalia	Chordata	Chondrichthyes	Torpediniformes	Narcinidae	1
Neisseria meningitidis FAM18	Bacteria	Eubacteria	Pseudomonadota	Betaproteobacteria	Neisseriales	Neisseriaceae	7
Neocallimastix patriciarum	Eukaryota	Fungi	Neocallimastigomycota	Neocallimastigomycetes	Neocallimastigales	Neocallimastigaceae	2
Homarus americanus	Eukaryota	Animalia	Arthropoda	Malacostraca	Decapoda	Nephropidae	1
Perinereis vancaurica tetradentata	Eukaryota	Animalia	Annelida	Polychaeta	Phyllodocida	Nereididae	2
Nitrosomonas europaea ATCC 19718	Bacteria	Eubacteria	Pseudomonadota	Betaproteobacteria	Nitrosomonadales	Nitrosomonadaceae	5
Nitrosospira multiformis ATCC 25196	Bacteria	Eubacteria	Pseudomonadota	Betaproteobacteria	Nitrosomonadales	Nitrosomonadaceae	2
Heliothis virescens	Eukaryota	Animalia	Arthropoda	Insecta	Lepidoptera	Noctuidae	3
Spodoptera frugiperda	Eukaryota	Animalia	Arthropoda	Insecta	Lepidoptera	Noctuidae	2
Notothenia neglecta	Eukaryota	Animalia	Chordata	Actinopterygii	Perciformes	Nototheniidae	1
Octopus vulgaris	Eukaryota	Animalia	Mollusca	Cephalopoda	Octopoda	Octopodidae	1
Leptuca pugilator	Eukaryota	Animalia	Arthropoda	Malacostraca	Decapoda	Ocypodidae	1
Hypoderma lineatum	Eukaryota	Animalia	Arthropoda	Insecta	Diptera	Oestridae	2
Todarodes pacificus	Eukaryota	Animalia	Mollusca	Cephalopoda	Oegopsida	Ommastrephidae	2
Brugia malayi	Eukaryota	Animalia	Nematoda	Chromadorea	Rhabditida	Onchocercidae	3
Dirofilaria immitis	Eukaryota	Animalia	Nematoda	Chromadorea	Rhabditida	Onchocercidae	2
Acetivibrio thermocellus ATCC 27405	Bacteria	Firmicutes	Bacillota	Clostridia	Eubacteriales	Oscillospiraceae	7
Crassostrea gigas	Eukaryota	Animalia	Mollusca	Bivalvia	Ostreida	Ostreidae	1
Macrobrachium nipponense	Eukaryota	Animalia	Arthropoda	Malacostraca	Decapoda	Palaemonidae	1
Cereibacter sphaeroides ATCC 17029	Bacteria	Eubacteria	Pseudomonadota	Alphaproteobacteria	Rhodobacterales	Paracoccaceae	1
Actinobacillus pleuropneumoniae	Bacteria	Eubacteria	Pseudomonadota	Gammaproteobacteria	Pasteurellales	Pasteurellaceae	1
Penaeus monodon	Eukaryota	Animalia	Arthropoda	Malacostraca	Decapoda	Penaeidae	1
Penaeus vannamei	Eukaryota	Animalia	Arthropoda	Malacostraca	Decapoda	Penaeidae	1
Desulforamulus reducens MI-1	Bacteria	Firmicutes	Bacillota	Clostridia	Eubacteriales	Peptococcaceae	1
Plasmopara viticola	Eukaryota	Chromista	Oomycota	Oomycetes	Peronosporales	Peronosporaceae	1
Coturnix coturnix	Eukaryota	Animalia	Chordata	Actinopterygii	Galliformes	Phasianidae	1
Gallus gallus	Eukaryota	Animalia	Chordata	Actinopterygii	Galliformes	Phasianidae	225
Meleagris gallopavo	Eukaryota	Animalia	Chordata	Actinopterygii	Galliformes	Phasianidae	1
Pinus koraiensis	Eukaryota	Plantae	Pinophyta	Pinopsida	Pinales	Pinaceae	11
Xenopus borealis	Eukaryota	Animalia	Chordata	Amphibia	Anura	Pipidae	2
Xenopus laevis	Eukaryota	Animalia	Chordata	Amphibia	Anura	Pipidae	253
Xenopus tropicalis	Eukaryota	Animalia	Chordata	Amphibia	Anura	Pipidae	155
Plasmodium falciparum 3D7	Eukaryota	Protista	Apicomplexa	Aconoidasida	Haemosporida	Plasmodiidae	10
Hordeum vulgare	Eukaryota	Plantae	Anthophyta	Magnoliospida	Poales	Poaceae	1
Oryza sativa Japonica Group	Eukaryota	Plantae	Anthophyta	Magnoliospida	Poales	Poaceae	17
Zea mays	Eukaryota	Plantae	Anthophyta	Magnoliospida	Poales	Poaceae	2
Trametes villosa	Eukaryota	Fungi	Basidiomycota	Agaricomycetes	Polyporales	Polyporaceae	1
Potorous tridactylus	Eukaryota	Animalia	Chordata	Mammalia	Diprotodontia	Potoroidae	2
Pseudomonas savastanoi pv. phaseolicola 1448A	Bacteria	Eubacteria	Pseudomonadota	Gammaproteobacteria	Pseudomonadales	Pseudomonadaceae	3
Pseudomonas syringae pv. tomato str. DC3000	Bacteria	Eubacteria	Pseudomonadota	Gammaproteobacteria	Pseudomonadales	Pseudomonadaceae	1
Saccharopolyspora erythraea NRRL 2338	Bacteria	Eubacteria	Pseudomonadota	Gammaproteobacteria	Pseudonocardiales	Pseudonocardiaceae	1
Phlebotomus duboscqi	Eukaryota	Animalia	Arthropoda	Insecta	Diptera	Psychodidae	1
Nasonia vitripennis	Eukaryota	Animalia	Arthropoda	Insecta	Hymenoptera	Pteromalidae	2
Galleria mellonella	Eukaryota	Animalia	Arthropoda	Insecta	Lepidoptera	Pyralidae	1
Dermatophagoides pteronyssinus	Eukaryota	Animalia	Arthropoda	Arachnida	Sarcoptiformes	Pyroglyphidae	1
AKR (endogenous) murine leukemia virus	Riboviria	Pararnavirae	Artverviricota	Revtraviricetes	Ortervirales	Retroviridae	2
Baboon endogenous virus strain M7	Riboviria	Pararnavirae	Artverviricota	Revtraviricetes	Ortervirales	Retroviridae	1
Bovine immunodeficiency virus R29	Riboviria	Pararnavirae	Artverviricota	Revtraviricetes	Ortervirales	Retroviridae	2
Caprine arthritis encephalitis virus strain Cork	Riboviria	Pararnavirae	Artverviricota	Revtraviricetes	Ortervirales	Retroviridae	2
Cas NS-1 murine leukemia virus	Riboviria	Pararnavirae	Artverviricota	Revtraviricetes	Ortervirales	Retroviridae	1
Equine infectious anemia virus (CLONE 1369)	Riboviria	Pararnavirae	Artverviricota	Revtraviricetes	Ortervirales	Retroviridae	4
Feline foamy virus	Riboviria	Pararnavirae	Artverviricota	Revtraviricetes	Ortervirales	Retroviridae	8
Feline immunodeficiency virus (isolate Petaluma)	Riboviria	Pararnavirae	Artverviricota	Revtraviricetes	Ortervirales	Retroviridae	3
Feline immunodeficiency virus (isolate San Diego)	Riboviria	Pararnavirae	Artverviricota	Revtraviricetes	Ortervirales	Retroviridae	8
Feline leukemia virus	Riboviria	Pararnavirae	Artverviricota	Revtraviricetes	Ortervirales	Retroviridae	1
HIV-1 M:C_92BR025	Riboviria	Pararnavirae	Artverviricota	Revtraviricetes	Ortervirales	Retroviridae	1
HIV-1 M:C_ETH2220	Riboviria	Pararnavirae	Artverviricota	Revtraviricetes	Ortervirales	Retroviridae	2
HIV-1 M:F1_VI850	Riboviria	Pararnavirae	Artverviricota	Revtraviricetes	Ortervirales	Retroviridae	5
HIV-1 M:F2_MP257C	Riboviria	Pararnavirae	Artverviricota	Revtraviricetes	Ortervirales	Retroviridae	3
HIV-1 M:G_SE6165	Riboviria	Pararnavirae	Artverviricota	Revtraviricetes	Ortervirales	Retroviridae	2
HIV-1 M:J_SE9173	Riboviria	Pararnavirae	Artverviricota	Revtraviricetes	Ortervirales	Retroviridae	6
HIV-1 M:J_SE9280	Riboviria	Pararnavirae	Artverviricota	Revtraviricetes	Ortervirales	Retroviridae	18
HIV-1 M:K_96CM-MP535	Riboviria	Pararnavirae	Artverviricota	Revtraviricetes	Ortervirales	Retroviridae	4
HIV-1 N_YBF30	Riboviria	Pararnavirae	Artverviricota	Revtraviricetes	Ortervirales	Retroviridae	34
HIV-1 O_ANT70	Riboviria	Pararnavirae	Artverviricota	Revtraviricetes	Ortervirales	Retroviridae	6
HIV-2 B_EHO	Riboviria	Pararnavirae	Artverviricota	Revtraviricetes	Ortervirales	Retroviridae	3
Human immunodeficiency virus type 1 (BH5 ISOLATE)	Riboviria	Pararnavirae	Artverviricota	Revtraviricetes	Ortervirales	Retroviridae	1
Human immunodeficiency virus type 1 (BRU ISOLATE)	Riboviria	Pararnavirae	Artverviricota	Revtraviricetes	Ortervirales	Retroviridae	1
Human immunodeficiency virus type 1 (ELI ISOLATE)	Riboviria	Pararnavirae	Artverviricota	Revtraviricetes	Ortervirales	Retroviridae	1
Human immunodeficiency virus type 1 (NDK ISOLATE)	Riboviria	Pararnavirae	Artverviricota	Revtraviricetes	Ortervirales	Retroviridae	1
Human immunodeficiency virus type 1 (STRAIN UGANDAN / ISOLATE U455)	Riboviria	Pararnavirae	Artverviricota	Revtraviricetes	Ortervirales	Retroviridae	3
Human immunodeficiency virus type 1 lw12.3 isolate	Riboviria	Pararnavirae	Artverviricota	Revtraviricetes	Ortervirales	Retroviridae	1
Human immunodeficiency virus type 2 (ISOLATE D194)	Riboviria	Pararnavirae	Artverviricota	Revtraviricetes	Ortervirales	Retroviridae	11
Human immunodeficiency virus type 2 (ISOLATE GHANA-1)	Riboviria	Pararnavirae	Artverviricota	Revtraviricetes	Ortervirales	Retroviridae	1
Human immunodeficiency virus type 2 (ISOLATE ROD)	Riboviria	Pararnavirae	Artverviricota	Revtraviricetes	Ortervirales	Retroviridae	3
Human spumaretrovirus	Riboviria	Pararnavirae	Artverviricota	Revtraviricetes	Ortervirales	Retroviridae	8
Jembrana disease virus	Riboviria	Pararnavirae	Artverviricota	Revtraviricetes	Ortervirales	Retroviridae	10
Macaque simian foamy virus	Riboviria	Pararnavirae	Artverviricota	Revtraviricetes	Ortervirales	Retroviridae	8
Mouse intracisternal A-particle MIA14	Riboviria	Pararnavirae	Artverviricota	Revtraviricetes	Ortervirales	Retroviridae	1
Murine leukemia virus (strain BM5 ECO)	Riboviria	Pararnavirae	Artverviricota	Revtraviricetes	Ortervirales	Retroviridae	1
Pan troglodytes foamy virus	Riboviria	Pararnavirae	Artverviricota	Revtraviricetes	Ortervirales	Retroviridae	4
Radiation murine leukemia virus	Riboviria	Pararnavirae	Artverviricota	Revtraviricetes	Ortervirales	Retroviridae	6
Radiation murine leukemia virus (strain Kaplan)	Riboviria	Pararnavirae	Artverviricota	Revtraviricetes	Ortervirales	Retroviridae	3
Reticuloendotheliosis virus	Riboviria	Pararnavirae	Artverviricota	Revtraviricetes	Ortervirales	Retroviridae	5
Simian foamy virus (TYPE 3 / STRAIN LK3)	Riboviria	Pararnavirae	Artverviricota	Revtraviricetes	Ortervirales	Retroviridae	12
Simian immunodeficiency virus (AGM155 ISOLATE)	Riboviria	Pararnavirae	Artverviricota	Revtraviricetes	Ortervirales	Retroviridae	2
Simian immunodeficiency virus (isolate AGM / clone GRI-1)	Riboviria	Pararnavirae	Artverviricota	Revtraviricetes	Ortervirales	Retroviridae	1
Simian immunodeficiency virus (MM142-83 ISOLATE)	Riboviria	Pararnavirae	Artverviricota	Revtraviricetes	Ortervirales	Retroviridae	3
Simian immunodeficiency virus (TYO-1 ISOLATE)	Riboviria	Pararnavirae	Artverviricota	Revtraviricetes	Ortervirales	Retroviridae	2
SIVcpz EK505	Riboviria	Pararnavirae	Artverviricota	Revtraviricetes	Ortervirales	Retroviridae	12
SIVcpz MB66	Riboviria	Pararnavirae	Artverviricota	Revtraviricetes	Ortervirales	Retroviridae	3
SIVcpz TAN1	Riboviria	Pararnavirae	Artverviricota	Revtraviricetes	Ortervirales	Retroviridae	4
Visna lentivirus (strain 1514)	Riboviria	Pararnavirae	Artverviricota	Revtraviricetes	Ortervirales	Retroviridae	1
Walleye dermal sarcoma virus	Riboviria	Pararnavirae	Artverviricota	Revtraviricetes	Ortervirales	Retroviridae	4
Caenorhabditis briggsae	Eukaryota	Animalia	Nematoda	Chromadorea	Rhabditida	Rhabditidae	67
Caenorhabditis elegans	Eukaryota	Animalia	Nematoda	Chromadorea	Rhabditida	Rhabditidae	325
Agrobacterium fabrum str. C58	Bacteria	Eubacteria	Pseudomonadota	Alphaproteobacteria	Hyphomicrobiales	Rhizobiaceae	3
Rhizobium etli CFN 42	Bacteria	Eubacteria	Pseudomonadota	Alphaproteobacteria	Hyphomicrobiales	Rhizobiaceae	1
Sinorhizobium medicae WSM419	Bacteria	Eubacteria	Pseudomonadota	Alphaproteobacteria	Hyphomicrobiales	Rhizobiaceae	1
Aromatoleum aromaticum EbN1	Bacteria	Eubacteria	Pseudomonadota	Betaproteobacteria	Rhodocyclales	Rhodocyclaceae	1
Jannaschia sp. CCS1	Bacteria	Eubacteria	Pseudomonadota	Alphaproteobacteria	Rhodobacterales	Roseobacteraceae	3
Sabellastarte magnifica	Eukaryota	Animalia	Annelida	Polychaeta	Sabellida	Sabellidae	1
Saccharomyces cerevisiae S288C	Eukaryota	Fungi	Ascomycota	Saccharomycetes	Saccharomycetales	Saccharomycetaceae	179
Vanderwaltozyma polyspora DSM 70294	Eukaryota	Fungi	Ascomycota	Saccharomycetes	Saccharomycetales	Saccharomycetaceae	1
Oncorhynchus masou	Eukaryota	Animalia	Chordata	Actinopterygii	Salmoniformes	Salmonidae	1
Oncorhynchus mykiss	Eukaryota	Animalia	Chordata	Actinopterygii	Salmoniformes	Salmonidae	3
Salmo salar	Eukaryota	Animalia	Chordata	Actinopterygii	Salmoniformes	Salmonidae	5
Sarcophaga bullata	Eukaryota	Animalia	Arthropoda	Insecta	Diptera	Sarcophagidae	9
Sarcophaga crassipalpis	Eukaryota	Animalia	Arthropoda	Insecta	Diptera	Sarcophagidae	1
Sarcophaga peregrina	Eukaryota	Animalia	Arthropoda	Insecta	Diptera	Sarcophagidae	21
Hyalophora cecropia	Eukaryota	Animalia	Arthropoda	Insecta	Lepidoptera	Saturniidae	1
Lonomia obliqua	Eukaryota	Animalia	Arthropoda	Insecta	Lepidoptera	Saturniidae	38
Holotrichia diomphalia	Eukaryota	Animalia	Arthropoda	Insecta	Coleoptera	Scarabaeidae	10
Popillia japonica	Eukaryota	Animalia	Arthropoda	Insecta	Coleoptera	Scarabaeidae	226
Schistosoma japonicum	Eukaryota	Animalia	Platyhelminthes	Trematoda	Strigeidida	Schistosomatidae	3
Schizophyllum commune H4-8	Eukaryota	Fungi	Basidiomycota	Agaricomycetes	Agaricales	Schizophyllaceae	2
Schizosaccharomyces pombe 972h-	Eukaryota	Fungi	Ascomycota	Schizosaccharomycetes	Schizosaccharomycetales	Schizosaccharomycetaceae	112
Bradysia coprophila	Eukaryota	Animalia	Arthropoda	Insecta	Diptera	Sciaridae	700
Cormocephalus westwoodi	Eukaryota	Animalia	Arthropoda	Chilopoda	Scolopendromorpha	Scolopendridae	6
Ethmostigmus rubripes	Eukaryota	Animalia	Arthropoda	Chilopoda	Scolopendromorpha	Scolopendridae	5
Scolopendra dehaani	Eukaryota	Animalia	Arthropoda	Chilopoda	Scolopendromorpha	Scolopendridae	8
Scolopendra morsitans	Eukaryota	Animalia	Arthropoda	Chilopoda	Scolopendromorpha	Scolopendridae	2
Thunnus obesus	Eukaryota	Animalia	Chordata	Actinopterygii	Scombriformes	Scombridae	1
Epinephelus coioides	Eukaryota	Animalia	Chordata	Actinopterygii	Perciformes	Serranidae	5
Riftia pachyptila	Eukaryota	Animalia	Annelida	Polychaeta	Sabellida	Siboglinidae	1
Nicotiana tabacum	Eukaryota	Plantae	Anthophyta	Magnoliospida	Solanales	Solanaceae	107
Xibalbanus tulumensis	Eukaryota	Animalia	Arthropoda	Remipedia	Nectiopoda	Speleonectidae	1
Manduca sexta	Eukaryota	Animalia	Arthropoda	Insecta	Lepidoptera	Sphingidae	2
Staphylococcus aureus subsp. aureus N315	Bacteria	Eubacteria	Bacillota	Bacilli	Bacillales	Staphylococcaceae	2
Steinernema carpocapsae	Eukaryota	Animalia	Nematoda	Chromadorea	Rhabditida	Steinernematidae	4
Lactococcus cremoris	Bacteria	Firmicutes	Bacillota	Clostridia	Lactobacillales	Streptococcaceae	3
Streptococcus agalactiae	Bacteria	Firmicutes	Bacillota	Clostridia	Lactobacillales	Streptococcaceae	4
Streptococcus gordonii str. Challis substr. CH1	Bacteria	Firmicutes	Bacillota	Clostridia	Lactobacillales	Streptococcaceae	27
Streptomyces coelicolor A3(2)	Bacteria	Firmicutes	clostridia	Actinomycetia	Kitasatosporales	Streptomycetaceae	4
Strongylocentrotus intermedius	Eukaryota	Animalia	Echinodermata	Echinoidea	Camarodonta	Strongylocentrotidae	3
Strongylocentrotus purpuratus	Eukaryota	Animalia	Echinodermata	Echinoidea	Camarodonta	Strongylocentrotidae	6
Sus scrofa	Eukaryota	Animalia	Chordata	Mammalia	Artiodactyla	Suidae	48
Tabanus yao	Eukaryota	Animalia	Arthropoda	Insecta	Diptera	Tabanidae	6
Echinococcus granulosus	Eukaryota	Animalia	Platyhelminthes	Cestoda	Cyclophyllidea	Taeniidae	1
Tenebrio molitor	Eukaryota	Animalia	Arthropoda	Insecta	Coleoptera	Tenebrionidae	15
Tribolium castaneum	Eukaryota	Animalia	Arthropoda	Insecta	Coleoptera	Tenebrionidae	6
Bactrocera dorsalis	Eukaryota	Animalia	Arthropoda	Insecta	Diptera	Tephritidae	2
Bactrocera oleae	Eukaryota	Animalia	Arthropoda	Insecta	Diptera	Tephritidae	3
Ceratitis capitata	Eukaryota	Animalia	Arthropoda	Insecta	Diptera	Tephritidae	35
Takifugu rubripes	Eukaryota	Animalia	Chordata	Actinopterygii	Tetraodontiformes	Tetraodontidae	7
Tetraodon nigroviridis	Eukaryota	Animalia	Chordata	Actinopterygii	Tetraodontiformes	Tetraodontidae	3
Theileria parva	Eukaryota	Protista	Apicomplexa	Aconoidasida	Piroplasmida	Theileriidae	4
Pyrococcus horikoshii OT3	Archaea	Euryarchaeota	Euryarchaeota	Thermococci	Thermococcales	Thermococcaceae	3
Thermococcus litoralis DSM 5473	Archaea	Euryarchaeota	Euryarchaeota	Thermococci	Thermococcales	Thermococcaceae	3
Pyrobaculum arsenaticum DSM 13514	Archaea	Proteoarchaeota	Thermoproteota	Thermoprotei	Thermoproteales	Thermoproteaceae	1
Thermoproteus tenax Kra 1	Archaea	Proteoarchaeota	Thermoproteota	Thermoprotei	Thermoproteales	Thermoproteaceae	2
Thermotoga maritima MSB8	Bacteria	Thermotogati	Thermotogota	Thermotogae	Thermotogales	Thermotogaceae	4
Tripneustes gratilla	Eukaryota	Animalia	Echinodermata	Echinoidea	Temnopleuroida	Toxopneustidae	10
Tragulus javanicus	Eukaryota	Animalia	Chordata	Mammalia	Artiodactyla	Tragulidae	105
Haemonchus contortus	Eukaryota	Animalia	Nematoda	Chromadorea	Rhabditida	Trichostrongylidae	3
Leishmania major	Eukaryota	Protista	Euglenozoa	Kinetoplastea	Trypanosomatida	Trypanosomatidae	1
Trypanosoma cruzi	Eukaryota	Protista	Euglenozoa	Kinetoplastea	Trypanosomatida	Trypanosomatidae	1
Ustilago maydis 521	Eukaryota	Fungi	Basidiomycota	Ustilaginomycetes	Ustilaginales	Ustilaginaceae	3
Vespula vulgaris	Eukaryota	Animalia	Arthropoda	Insecta	Hymenoptera	Vespidae	10
Aliivibrio salmonicida LFI1238	Bacteria	Eubacteria	Pseudomonadota	Gammaproteobacteria	Vibrionales	Vibrionaceae	1
Vibrio cholerae O395	Bacteria	Eubacteria	Pseudomonadota	Gammaproteobacteria	Vibrionales	Vibrionaceae	28
Bitis rhinoceros	Eukaryota	Animalia	Chordata	Reptilia	Squamata	Viperidae	3
Crotalus adamanteus	Eukaryota	Animalia	Chordata	Reptilia	Squamata	Viperidae	2
Echis carinatus	Eukaryota	Animalia	Chordata	Reptilia	Squamata	Viperidae	1
TOTAL							20316
